# Supplementary material for: mTOR regulates T cell exhaustion and PD-1–targeted immunotherapy response during chronic viral infection
Source: J Clin Invest. 2023 Jan 17;133(2):e160025. doi: 10.1172/JCI160025 (PMC9843061; doi:10.1172/JCI160025)
Supplement: Supplemental table 1 [file jci-133-160025-s044.xlsx]

## Sheet: Normalized_counts
				Naïve	Naïve	Naïve	Vehicle_TIM3+	Vehicle_TIM3+	Vehicle_TIM3+	Rapa_TIM3+	Rapa_TIM3+	Rapa_TIM3+	Vehicle_CXCR5+	Vehicle_CXCR5+	Vehicle_CXCR5+	Rapa_CXCR5+	Rapa_CXCR5+	Rapa_CXCR5+
ENTREZID	ENSEMBL	SYMBOL	GENENAME	N1	N2	N3	V1_T3	V2_T3	V3_T3	R1_T3	R2_T3	R3_T3	V1_X5	V2_X5	V3_X5	R1_X5	R2_X5	R3_X5
11287	ENSMUSG00000030359	Pzp	PZP, alpha-2-macroglobulin like	2.56093	16.4802	2.09861	0	1.93155	0.872665	1.9558	0	0	0	0	0	0	0	0
11298	ENSMUSG00000020804	Aanat	arylalkylamine N-acetyltransferase	3.84139	0	4.19723	1.23721	1.93155	0.872665	1.9558	0	0	0	2.49327	0	0	0.9718	0
11302	ENSMUSG00000025375	Aatk	apoptosis-associated tyrosine kinase	0	0	0	2.47443	0.965773	0	1.9558	1.14748	0	1.56589	2.49327	0	0	0	2.88506
11303	ENSMUSG00000015243	Abca1	ATP-binding cassette, sub-family A (ABC1), member 1	1002.6	694.105	1029.37	7.42329	7.72619	2.618	35.2045	33.277	8.29343	183.992	134.636	137.888	115.564	196.304	181.759
11304	ENSMUSG00000028125	Abca4	ATP-binding cassette, sub-family A (ABC1), member 4	1.28046	0	0	0	0	0	0.977902	0	0	0	0	0	0	0	0
11305	ENSMUSG00000026944	Abca2	ATP-binding cassette, sub-family A (ABC1), member 2	5197.41	5165.07	6169.93	6601.77	6167.43	5406.16	7036.98	6423.61	6092.91	5555.79	5219.24	5278.46	3608.75	6301.15	5846.1
11306	ENSMUSG00000031333	Abcb7	ATP-binding cassette, sub-family B (MDR/TAP), member 7	1596.74	1140.04	1348.36	1445.07	1643.75	1541.13	1536.28	1765.98	1615.38	1532.23	1661.35	1368.49	979.142	1513.09	1359.83
11307	ENSMUSG00000024030	Abcg1	ATP binding cassette subfamily G member 1	2212.64	2419.67	2393.47	1093.7	1071.04	1089.09	974.968	1000.61	881.868	1972.24	2081.88	1939.87	1779.69	1848.36	2050.32
11308	ENSMUSG00000058835	Abi1	abl-interactor 1	3426.52	2797.75	3456.42	3367.7	3354.13	3250.68	3237.83	3111.98	3339.49	3383.89	3808.05	3554.86	3640.27	3466.41	3406.3
11350	ENSMUSG00000026842	Abl1	c-abl oncogene 1, non-receptor tyrosine kinase	1898.93	1838.99	2133.24	1536.62	1347.25	1386.66	1776.85	1751.06	1862.34	1638.71	1529.2	1807.65	1046.38	1959.15	2004.16
11352	ENSMUSG00000026596	Abl2	v-abl Abelson murine leukemia viral oncogene 2 (arg, Abelson-related gene)	1797.77	1186.57	1918.13	976.162	856.641	914.553	938.786	932.904	942.686	984.164	924.171	896.271	437.042	1078.7	991.5
11354	ENSMUSG00000066583	Scgb1b27	secretoglobin, family 1B, member 27	0	3.87768	0	0	0	0	0.977902	0	0	0	0	0	0	0	0
11363	ENSMUSG00000026003	Acadl	acyl-Coenzyme A dehydrogenase, long-chain	629.989	695.075	606.5	2745.38	3121.38	3202.68	2482.89	2763.14	2831.75	2003.56	2368.6	2115.54	2025.52	1990.25	2182.07
11364	ENSMUSG00000062908	Acadm	acyl-Coenzyme A dehydrogenase, medium chain	1051.26	1246.67	962.215	462.718	429.769	509.636	456.68	465.878	535.387	584.861	644.925	675.273	650.31	622.924	558.74
11370	ENSMUSG00000018574	Acadvl	acyl-Coenzyme A dehydrogenase, very long chain	1426.44	1299.02	1268.61	992.246	891.409	1035.85	922.161	978.803	1023.78	964.59	1039.69	956.715	969.687	904.746	1003.04
11409	ENSMUSG00000029545	Acads	acyl-Coenzyme A dehydrogenase, short chain	443.041	545.784	498.421	977.399	822.839	994.838	739.294	780.289	803.541	984.164	974.868	954.826	926.613	843.523	1030.93
11416	ENSMUSG00000027822	Slc33a1	solute carrier family 33 (acetyl-CoA transporter), member 1	519.869	515.732	453.301	725.008	749.44	822.051	745.161	777.994	770.367	725.791	723.048	771.606	719.648	705.527	756.848
11418	ENSMUSG00000020704	Asic2	acid-sensing (proton-gated) ion channel 2	0	0	0	0	0	0	0	0	0	0	0	0	0	0	0
11419	ENSMUSG00000023017	Asic1	acid-sensing (proton-gated) ion channel 1	76.8279	42.6545	76.5994	72.9956	72.433	45.3786	58.6741	64.2591	68.1904	72.0311	44.0477	66.1106	70.389	59.2798	51.9311
11421	ENSMUSG00000020681	Ace	angiotensin I converting enzyme (peptidyl-dipeptidase A) 1	0	0	0	4.94886	9.65773	0.872665	0	4.58993	1.84298	0	0	0	1.05058	0.9718	0
11423	ENSMUSG00000023328	Ache	acetylcholinesterase	1.28046	0	5.24654	2.47443	2.89732	2.618	3.91161	1.14748	0.921492	3.91473	3.32436	0	3.15174	0	0
11425	ENSMUSG00000074336	Apoc4	apolipoprotein C-IV	0	0	0	0	0	0	0	0	0	0	0	0	0	0	0
11426	ENSMUSG00000028649	Macf1	microtubule-actin crosslinking factor 1	66050.2	31344.3	70755.8	22676.9	21477.8	15318.8	32986.6	23904.4	23618.8	30570.9	21962.4	23715.8	10994.3	34533.9	24811.5
11428	ENSMUSG00000028405	Aco1	aconitase 1	537.795	503.129	485.829	738.617	832.497	794.998	451.791	472.763	516.036	824.442	843.556	854.716	523.19	714.273	798.201
11429	ENSMUSG00000022477	Aco2	aconitase 2, mitochondrial	3594.27	3794.31	3230.82	3569.36	3884.34	4208.86	3344.42	3869.31	3543.14	3128.65	3404.97	3259.25	2880.69	3064.09	3335.13
11430	ENSMUSG00000020777	Acox1	acyl-Coenzyme A oxidase 1, palmitoyl	738.828	764.873	700.937	509.732	518.62	472.985	430.277	440.634	478.254	615.396	670.689	658.273	531.594	602.516	668.373
11431	ENSMUSG00000044573	Acp1	acid phosphatase 1, soluble	553.161	573.897	477.435	878.422	939.697	1121.37	872.288	1025.85	954.666	991.21	936.638	909.493	889.843	890.169	827.051
11432	ENSMUSG00000002103	Acp2	acid phosphatase 2, lysosomal	174.143	178.373	224.552	282.085	294.561	274.017	337.376	310.968	299.485	338.233	323.294	392.886	378.209	456.746	399.1
11433	ENSMUSG00000001348	Acp5	acid phosphatase 5, tartrate resistant	7148.84	8488.25	7267.5	2856.73	1977.9	2012.37	1590.07	1233.54	1364.73	3435.57	3180.58	3187.48	3452.21	2198.21	2743.69
11434	ENSMUSG00000022622	Acr	acrosin prepropeptide	0	0	0	0	0	0	0	0	0	0	0	0	0	0	0
11435	ENSMUSG00000027107	Chrna1	cholinergic receptor, nicotinic, alpha polypeptide 1 (muscle)	0	3.87768	0	0	0	0	0	0	0	0	0	0	0	0	0
11438	ENSMUSG00000027577	Chrna4	cholinergic receptor, nicotinic, alpha polypeptide 4	0	0	0	0	0	0	0.977902	0	0	0	3.32436	0	0	0.9718	1.92338
11440	ENSMUSG00000031491	Chrna6	cholinergic receptor, nicotinic, alpha polypeptide 6	0	0	0	0	0	0	0	0	0	0	0	0	0	0	0
11441	ENSMUSG00000030525	Chrna7	cholinergic receptor, nicotinic, alpha polypeptide 7	0	0	0	0	0	0	0	0	0	0	0	0	0	0	0
11443	ENSMUSG00000041189	Chrnb1	cholinergic receptor, nicotinic, beta polypeptide 1 (muscle)	81.9498	82.4008	119.621	37.1164	48.2887	38.3973	48.8951	36.7195	41.4671	110.395	118.015	85.9438	134.474	103.983	80.7818
11444	ENSMUSG00000027950	Chrnb2	cholinergic receptor, nicotinic, beta polypeptide 2 (neuronal)	198.472	175.465	228.749	42.0653	50.2202	57.5959	83.1216	78.0289	65.4259	72.0311	50.6965	63.2773	92.4512	76.7722	75.9733
11447	ENSMUSG00000026251	Chrnd	cholinergic receptor, nicotinic, delta polypeptide	1.28046	1.93884	0	0	0	0	0	0	0	0	0	0	0	0	0
11448	ENSMUSG00000014609	Chrne	cholinergic receptor, nicotinic, epsilon polypeptide	12.8046	18.419	11.5424	39.5909	40.5625	30.5433	14.6685	6.8849	13.8224	22.7054	3.32436	14.1666	11.5564	12.6334	11.5403
11449	ENSMUSG00000026253	Chrng	cholinergic receptor, nicotinic, gamma polypeptide	0	0	0	0	0	0	0	0	0	0.782946	0	0	0	0	0
11450	ENSMUSG00000022878	Adipoq	adiponectin, C1Q and collagen domain containing	0	0	0	0	0	0	0	0	0	0	0	0	0	0	0
11451	ENSMUSG00000032110	Acrv1	acrosomal vesicle protein 1	0	0	0	0	0	0	0	0	0	1.56589	0	0	0	0	0
11459	ENSMUSG00000031972	Acta1	actin, alpha 1, skeletal muscle	0	0	0	0	0	0	0.977902	0	0	4.69768	1.66218	0	0	0.9718	0
11461	ENSMUSG00000029580	Actb	actin, beta	106818	126989	101280	193994	191210	206775	133551	163608	144014	120892	128966	118297	121275	98261.6	117645
11464	ENSMUSG00000068614	Actc1	actin, alpha, cardiac muscle 1	0	0	1.04931	0	0	0	0	0	0.921492	0	0	0	0	0	0
11465	ENSMUSG00000062825	Actg1	actin, gamma, cytoplasmic 1	17889.4	26191.8	16912.7	54264.2	53334.8	61488.9	32493.7	40755.2	34784.5	35891.8	39790.9	37628.3	22537.1	27976.2	32156.9
11468	ENSMUSG00000059430	Actg2	actin, gamma 2, smooth muscle, enteric	5.12186	0	4.19723	14.8466	19.3155	27.0526	14.6685	2.29497	1.84298	144.062	188.657	69.8884	35.7198	55.3926	56.7396
11470	ENSMUSG00000070979	Actl7a	actin-like 7a	6.40232	0	8.39446	0	0.965773	0.872665	1.9558	0	1.84298	0	0	0	0	1.9436	0
11471	ENSMUSG00000070980	Actl7b	actin-like 7b	1.28046	0	0	0	0	0.872665	0	1.14748	0	0.782946	0	0	0	0	0
11472	ENSMUSG00000052374	Actn2	actinin alpha 2	481.455	489.557	385.096	33.4048	25.1101	41.8879	68.4531	47.0468	69.1119	94.7365	118.015	51.9441	93.5018	94.2646	97.1304
11474	ENSMUSG00000006457	Actn3	actinin alpha 3	1.28046	0	2.09861	9.89771	2.89732	10.472	6.84531	3.44245	0.921492	10.9612	8.31089	2.83331	0	0.9718	4.80844
11475	ENSMUSG00000035783	Acta2	actin, alpha 2, smooth muscle, aorta	2.56093	0.969421	7.34515	1.23721	0.965773	3.49066	2.93371	1.14748	4.60746	5.48062	17.4529	1.88888	4.20233	3.8872	2.88506
11477	ENSMUSG00000026836	Acvr1	activin A receptor, type 1	15.3656	0	5.24654	23.5071	24.1443	43.6333	15.6464	14.9173	7.37194	43.845	44.8788	31.1664	34.6692	22.3514	28.8506
243655	ENSMUSG00000050241	Klre1	killer cell lectin-like receptor family E member 1	2.56093	0	0	290.745	290.698	159.698	2461.38	2208.91	2487.11	55.5892	60.6695	43.4441	744.862	623.896	532.775
11480	ENSMUSG00000052155	Acvr2a	activin receptor IIA	99.8763	126.025	142.706	33.4048	18.3497	27.0526	47.9172	41.3094	12.9009	40.7132	51.5275	20.7776	61.9843	55.3926	22.1188
11481	ENSMUSG00000061393	Acvr2b	activin receptor IIB	15.3656	0	15.7396	2.47443	4.82887	7.85399	10.7569	3.44245	12.9009	1.56589	2.49327	3.77775	5.25291	1.9436	0.961688
11482	ENSMUSG00000000530	Acvrl1	activin A receptor, type II-like 1	225.362	262.713	236.094	11.1349	3.86309	2.618	7.82321	9.17987	0	2.34884	2.49327	0	2.10116	0	0
11484	ENSMUSG00000020774	Aspa	aspartoacylase	0	0	0	0	0	0.872665	0	0	0	0	0	0	0	0	0
18423	ENSMUSG00000005917	Otx1	orthodenticle homeobox 1	0	0	0	0	1.93155	0	38.1382	67.7015	56.211	11.7442	32.4125	25.4998	463.306	568.503	561.626
11487	ENSMUSG00000054693	Adam10	a disintegrin and metallopeptidase domain 10	2614.71	2180.23	2628.52	3313.26	3513.48	3543.02	3134.18	3278.36	3657.4	2913.34	2726.8	2905.09	1485.52	2851.26	3048.55
11488	ENSMUSG00000020926	Adam11	a disintegrin and metallopeptidase domain 11	0	0	0	0	0	0	0	0	0	30.5349	0	0	0	0	0
11489	ENSMUSG00000054555	Adam12	a disintegrin and metallopeptidase domain 12 (meltrin alpha)	0	0	0	0	0	0	0	0	0	0.782946	0	0	0	0.9718	0
11490	ENSMUSG00000028041	Adam15	a disintegrin and metallopeptidase domain 15 (metargidin)	11.5242	35.8686	22.0355	149.703	101.406	98.6112	113.437	104.421	95.8352	157.372	181.177	172.832	137.626	118.56	132.713
11491	ENSMUSG00000052593	Adam17	a disintegrin and metallopeptidase domain 17	2060.27	1806.03	1888.75	2907.45	2974.58	2854.49	2339.14	2364.96	2442.88	2258.8	2308.77	2182.6	1424.59	1906.67	1971.46
11492	ENSMUSG00000011256	Adam19	a disintegrin and metallopeptidase domain 19 (meltrin beta)	2324.04	2272.32	2552.96	12138.3	13408.8	13822.1	6304.53	6441.97	5879.12	8422.15	8490.41	8110.83	4025.83	7515.9	7870.45
11495	ENSMUSG00000022039	Adam2	a disintegrin and metallopeptidase domain 2	0	0	0	0	0	0	0	0	0	0	0	0	0	0	0
11496	ENSMUSG00000040537	Adam22	a disintegrin and metallopeptidase domain 22	40.9749	41.6851	48.2681	27.2187	36.6994	33.1613	137.884	111.306	87.5417	25.0543	18.284	37.7775	60.9337	55.3926	49.0461
11497	ENSMUSG00000031553	Adam3	a disintegrin and metallopeptidase domain 3 (cyritestin)	0	0	0	0	0.965773	4.36333	8.80112	2.29497	8.29343	0.782946	2.49327	4.72219	0	1.9436	0
11498	ENSMUSG00000072972	Adam4	a disintegrin and metallopeptidase domain 4	56.3405	38.7768	45.1202	25.9815	17.3839	13.9626	27.3812	19.5072	23.0373	32.1008	15.7907	14.1666	21.0116	31.0976	31.7357
11499	ENSMUSG00000031554	Adam5	a disintegrin and metallopeptidase domain 5	0	0	0	0	0	0	0	0	0	0	0	0	0	0	0
11500	ENSMUSG00000022056	Adam7	a disintegrin and metallopeptidase domain 7	0	0	0	0	0	0	0	0	0	0	0	0	0	0	0
11501	ENSMUSG00000025473	Adam8	a disintegrin and metallopeptidase domain 8	29.4507	48.471	28.3313	1847.16	1809.86	1455.61	1638.96	1320.75	1401.59	141.713	101.393	83.1105	65.1361	81.6312	46.161
11502	ENSMUSG00000031555	Adam9	a disintegrin and metallopeptidase domain 9 (meltrin gamma)	137.01	95.0032	129.065	447.872	548.559	454.659	486.017	517.515	531.701	453.326	476.214	473.163	346.692	417.874	412.564
11504	ENSMUSG00000022893	Adamts1	a disintegrin-like and metallopeptidase (reprolysin type) with thrombospondin type 1 motif, 1	0	0.969421	0	0	0	0	0	0	0	0	0	0	0	0	0
11512	ENSMUSG00000022994	Adcy6	adenylate cyclase 6	734.987	444.964	755.501	12.3721	8.69196	13.9626	20.5359	3.44245	9.21492	101.783	50.6965	38.7219	22.0622	23.3232	36.5441
11513	ENSMUSG00000031659	Adcy7	adenylate cyclase 7	15213.2	14117.7	15794.2	9045.27	8403.19	7056.37	9052.44	6946.87	7603.23	8328.2	7142.38	7466.72	5685.75	7120.38	6958.77
11514	ENSMUSG00000022376	Adcy8	adenylate cyclase 8	0	0	0	0	0	0	0	0	0	0	0	0	0	0	0
11515	ENSMUSG00000005580	Adcy9	adenylate cyclase 9	6.40232	10.6636	6.29584	8.6605	2.89732	2.618	7.82321	1.14748	4.60746	10.1783	13.2974	13.2221	2.10116	11.6616	6.73181
11516	ENSMUSG00000024256	Adcyap1	adenylate cyclase activating polypeptide 1	0	0	0	0	0	0	0	0	0	0	0	0	0	0	0
11517	ENSMUSG00000029778	Adcyap1r1	adenylate cyclase activating polypeptide 1 receptor 1	0	0	0	0	0	0	0	0	0	0	0	0	0	0	0
11518	ENSMUSG00000029106	Add1	adducin 1 (alpha)	7773.7	8818.82	8365.08	7446.79	7322.49	7545.06	6161.76	6253.79	6467.95	4928.65	4707.29	4834.58	4180.26	4589.81	5416.22
11519	ENSMUSG00000030000	Add2	adducin 2 (beta)	0	0	0	8.6605	1.93155	0	2.93371	11.4748	2.76448	46.1938	4.15545	4.72219	4.20233	20.4078	0
11520	ENSMUSG00000028494	Plin2	perilipin 2	216.399	179.343	179.432	480.039	431.701	500.037	502.641	539.317	530.779	399.303	418.869	421.219	509.532	461.605	541.43
11522	ENSMUSG00000074207	Adh1	alcohol dehydrogenase 1 (class I)	16.646	16.4802	22.0355	0	0	0	0	0	0	1.56589	4.15545	2.83331	3.15174	2.9154	4.80844
11529	ENSMUSG00000055301	Adh7	alcohol dehydrogenase 7 (class IV), mu or sigma polypeptide	0	5.81652	1.04931	0	0	0	0	0	0	2.34884	0	0	1.05058	0.9718	0
11532	ENSMUSG00000028138	Adh5	alcohol dehydrogenase 5 (class III), chi polypeptide	1676.13	1826.39	1524.64	1282.99	1288.34	1446.01	1329.95	1500.91	1386.85	1560.41	1570.76	1520.54	1951.98	1540.3	1656.03
11534	ENSMUSG00000039197	Adk	adenosine kinase	385.42	346.083	290.658	442.923	536.97	719.949	428.321	556.53	482.862	1661.41	1717.86	1693.38	1279.61	1230.3	1457.92
11535	ENSMUSG00000030790	Adm	adrenomedullin	0	0	0	0	0	0	0	0	0	0	0	0	0	0	0
11536	ENSMUSG00000058396	Gpr182	G protein-coupled receptor 182	19.207	26.1744	24.1341	3.71164	5.79464	4.36333	0.977902	6.8849	1.84298	4.69768	6.64872	8.49994	5.25291	14.577	2.88506
11537	ENSMUSG00000061780	Cfd	complement factor D (adipsin)	3.84139	0	1.04931	0	0.965773	4.36333	0.977902	0	0	1.56589	0.831089	0	0	0.9718	0
11538	ENSMUSG00000051149	Adnp	activity-dependent neuroprotective protein	3266.47	3740.99	3822.63	3439.46	3376.34	3359.76	3494.04	3393.11	3392.93	3636	3791.43	3555.81	2488.83	3629.67	3778.47
11539	ENSMUSG00000042429	Adora1	adenosine A1 receptor	0	0	0	0	0	0	0	0	0	0	0	0	0	0	0
11540	ENSMUSG00000020178	Adora2a	adenosine A2a receptor	352.128	395.524	391.392	2786.21	2680.02	2359.69	2292.2	2291.52	2400.49	1827.4	2054.45	1855.82	2156.84	2078.68	2239.77
11541	ENSMUSG00000018500	Adora2b	adenosine A2b receptor	0	0	0	0	0	0	1.9558	2.29497	0	0	0	0	0	0.9718	0
11542	ENSMUSG00000000562	Adora3	adenosine A3 receptor	0	8.72479	1.04931	17.321	10.6235	10.472	14.6685	18.3597	9.21492	7.04652	0.831089	1.88888	0	0	1.92338
11544	ENSMUSG00000002844	Adprh	ADP-ribosylarginine hydrolase	871.997	1224.38	927.588	2480.61	2607.59	2601.41	2072.17	2163.01	2294.52	2127.27	2175.79	2304.43	2427.89	2057.3	2210.92
11545	ENSMUSG00000026496	Parp1	poly (ADP-ribose) polymerase family, member 1	2388.07	1973.74	2372.48	3328.11	3839.91	4092.8	3300.42	3560.64	3500.75	3293.07	3395	3290.42	2069.65	3110.73	3176.45
11546	ENSMUSG00000036023	Parp2	poly (ADP-ribose) polymerase family, member 2	850.229	948.093	824.756	873.473	849.881	748.747	877.178	702.26	772.21	748.497	739.67	756.495	791.088	678.316	611.633
11548	ENSMUSG00000050541	Adra1b	adrenergic receptor, alpha 1b	0	0	0	0	0	0	3.91161	3.44245	0	0	0	0.944438	10.5058	0.9718	2.88506
11549	ENSMUSG00000045875	Adra1a	adrenergic receptor, alpha 1a	0	0	0	0	0	0	0	0	0	0	0	0	0	0	0
11550	ENSMUSG00000027335	Adra1d	adrenergic receptor, alpha 1d	0	0	0	0	0	0	0	0	0	0	0	0	0	0	0
11551	ENSMUSG00000033717	Adra2a	adrenergic receptor, alpha 2a	0	0	0	0	0.965773	0.872665	0	0	0	0	0	0	0	0	0
11552	ENSMUSG00000058620	Adra2b	adrenergic receptor, alpha 2b	1.28046	0	0	0	0.965773	0.872665	0	0	0	0	0	0	0	0	0
11553	ENSMUSG00000045318	Adra2c	adrenergic receptor, alpha 2c	0	0	0	0	0	0	0	0	0	0	0	0	0	0	0
666907	ENSMUSG00000101389	Ms4a4a	membrane-spanning 4-domains, subfamily A, member 4A	19.207	29.0826	29.3806	97.7399	117.824	82.0305	630.747	597.839	556.581	52.4574	41.5545	40.6108	235.33	387.748	414.487
11555	ENSMUSG00000045730	Adrb2	adrenergic receptor, beta 2	537.795	563.233	533.048	236.308	135.208	123.046	117.348	89.5037	93.9922	82.2094	88.9266	63.2773	126.07	82.603	66.3564
11556	ENSMUSG00000031489	Adrb3	adrenergic receptor, beta 3	0	0	0	0	0	0	0	0	0	0	0	0	0	0	0
11564	ENSMUSG00000022407	Adsl	adenylosuccinate lyase	1311.2	1588.88	1433.35	1510.64	1612.84	1706.93	1703.5	1886.46	1673.43	1381.9	1628.94	1614.04	1614.74	1520.87	1549.28
11565	ENSMUSG00000011148	Adssl1	adenylosuccinate synthetase like 1	3.84139	8.72479	5.24654	65.5724	62.7753	60.2139	95.8344	128.518	91.2277	107.264	89.7577	86.8883	141.829	124.39	139.445
11566	ENSMUSG00000015961	Adss	adenylosuccinate synthetase, non muscle	2142.22	1898.13	1980.04	2841.88	2946.57	3193.95	2972.82	3187.71	2885.19	2879.68	2678.6	2876.76	3306.18	3129.2	3020.66
11567	ENSMUSG00000025432	Avil	advillin	28.1702	24.2355	26.2327	6.18607	0	4.36333	0.977902	5.73742	3.68597	3.13179	0	2.83331	0	10.6898	0
11568	ENSMUSG00000020473	Aebp1	AE binding protein 1	5.12186	8.72479	7.34515	47.0141	37.6652	52.3599	107.569	107.863	112.422	46.9768	73.967	61.3884	34.6692	98.1518	66.3564
11569	ENSMUSG00000030232	Aebp2	AE binding protein 2	3805.54	2979.03	4003.11	5162.89	5578.31	5368.64	3683.76	3510.15	4059.17	4780.67	4374.02	4665.52	3026.73	3905.66	4104.48
11571	ENSMUSG00000025431	Crisp1	cysteine-rich secretory protein 1	0	0	0	0	0	0	0	0	0	0	0	0	0	0	0
11572	ENSMUSG00000025433	Crisp3	cysteine-rich secretory protein 3	0	0	0	0	0	0	0	0	0	0	0	0	0	0	0
11576	ENSMUSG00000054932	Afp	alpha fetoprotein	252.252	253.019	215.108	68.0468	45.3913	78.5399	29.3371	34.4245	52.525	50.1086	44.8788	54.7774	47.2762	46.6464	44.2376
11593	ENSMUSG00000031521	Aga	aspartylglucosaminidase	244.569	242.355	253.932	248.68	269.451	272.272	290.437	356.867	343.717	299.868	321.632	289.942	457.003	277.935	309.663
11595	ENSMUSG00000030607	Acan	aggrecan	0	0	0	0	0	0	0	0	0	0	0	0	0	0	0
11596	ENSMUSG00000015452	Ager	advanced glycosylation end product-specific receptor	74.267	52.3487	89.1911	23.5071	13.5208	19.1986	21.5138	34.4245	11.0579	27.4031	33.2436	24.5554	43.0738	12.6334	23.0805
11600	ENSMUSG00000022309	Angpt1	angiopoietin 1	1.28046	0	0	1.23721	0	0.872665	0	2.29497	0	3.91473	0	0	11.5564	11.6616	7.6935
11601	ENSMUSG00000031465	Angpt2	angiopoietin 2	29.4507	18.419	25.1834	16.0838	38.6309	32.2886	17.6022	32.1295	13.8224	18.0078	24.1016	14.1666	2.10116	19.436	6.73181
11602	ENSMUSG00000027460	Angpt4	angiopoietin 4	2.56093	0	6.29584	0	3.86309	6.10866	5.86741	6.8849	0.921492	3.13179	0	4.72219	3.15174	0.9718	0
11603	ENSMUSG00000041936	Agrn	agrin	357.25	183.221	356.765	197.954	135.208	124.791	145.707	98.6836	110.579	256.806	159.569	181.332	128.171	180.755	141.368
11604	ENSMUSG00000005705	Agrp	agouti related neuropeptide	16.646	33.9297	14.6903	12.3721	21.247	8.72665	20.5359	10.3274	20.2728	12.5271	4.98654	21.7221	17.8599	20.4078	3.84675
11605	ENSMUSG00000031266	Gla	galactosidase, alpha	144.693	98.8809	100.734	237.545	173.839	231.256	134.95	143.435	143.753	213.744	204.448	209.665	208.015	143.826	181.759
11606	ENSMUSG00000031980	Agt	angiotensinogen (serpin peptidase inhibitor, clade A, member 8)	0	0	0	0	0	0	0	0	0	0	0	0	0	0	0
11607	ENSMUSG00000049115	Agtr1a	angiotensin II receptor, type 1a	0	0	0	0	0	0	0	0	0	2.34884	0	0	0	0	0
11608	ENSMUSG00000054988	Agtr1b	angiotensin II receptor, type 1b	1.28046	0	0	0	0	0	0	0	0	0	0	0	0	0	0
11609	ENSMUSG00000068122	Agtr2	angiotensin II receptor, type 2	0	0	0	0	0	0	0	0	0	0	0	0	0	0	0
11610	ENSMUSG00000029007	Agtrap	angiotensin II, type I receptor-associated protein	487.857	549.662	535.147	539.425	507.031	519.236	452.769	400.472	517.879	679.597	646.588	674.329	542.1	655.965	688.568
11611	ENSMUSG00000026272	Agxt	alanine-glyoxylate aminotransferase	0	17.4496	0	0	0	0	0	0	0	0	0	0	0	0	0
11614	ENSMUSG00000025056	Nr0b1	nuclear receptor subfamily 0, group B, member 1	0	0	0	0	0	0	0	0	0	0	0	0	0	0	0
11622	ENSMUSG00000019256	Ahr	aryl-hydrocarbon receptor	58.9014	95.9726	69.2543	100.214	128.448	160.57	386.271	461.288	291.191	36.0155	16.6218	49.1108	57.782	68.9978	75.9733
11624	ENSMUSG00000021575	Ahrr	aryl-hydrocarbon receptor repressor	0	0	1.04931	0	1.93155	0.872665	0	0	0	7.04652	0.831089	1.88888	0	0	0
11625	ENSMUSG00000022868	Ahsg	alpha-2-HS-glycoprotein	6.40232	31.0215	7.34515	1.23721	0	0.872665	0.977902	0	0	1.56589	4.15545	0	0	0	13.4636
11628	ENSMUSG00000040627	Aicda	activation-induced cytidine deaminase	0	0	0	6.18607	24.1443	11.3446	32.2708	17.2123	27.6448	375.031	348.226	438.219	407.626	355.679	374.096
11629	ENSMUSG00000024397	Aif1	allograft inflammatory factor 1	3.84139	0	3.14792	13.6094	13.5208	10.472	10.7569	17.2123	8.29343	13.3101	5.81763	4.72219	5.25291	5.8308	4.80844
11630	ENSMUSG00000019866	Crybg1	crystallin beta-gamma domain containing 1	1199.8	1182.69	1254.97	4518.31	4400.06	4420.92	4200.09	3927.84	4240.71	2652.62	2652.01	2534.87	1589.53	2470.32	2589.82
11632	ENSMUSG00000024847	Aip	aryl-hydrocarbon receptor-interacting protein	1711.98	1761.44	1600.19	2114.4	2277.29	2214.82	1921.58	1895.64	2013.46	1648.1	1736.98	1775.54	2341.75	1516.01	1707
11634	ENSMUSG00000000731	Aire	autoimmune regulator (autoimmune polyendocrinopathy candidiasis ectodermal dystrophy)	0	0	0	0	0	0	0.977902	1.14748	0	7.04652	0	0	0	4.859	3.84675
11636	ENSMUSG00000026817	Ak1	adenylate kinase 1	0	0	0	0	0	4.36333	0.977902	1.14748	6.45044	0	0	0	0	0.9718	0
11637	ENSMUSG00000028792	Ak2	adenylate kinase 2	1189.55	947.124	1167.88	1880.57	2091.87	2192.13	1596.91	1685.65	1797.83	1785.9	1816.76	1703.77	1915.21	1317.76	1528.12
11639	ENSMUSG00000028527	Ak4	adenylate kinase 4	7.68279	5.81652	6.29584	2.47443	2.89732	2.618	0.977902	0	0	10.1783	24.1016	12.2777	5.25291	5.8308	0.961688
11640	ENSMUSG00000018428	Akap1	A kinase (PRKA) anchor protein 1	122.925	108.575	93.3884	215.275	215.367	287.107	260.122	302.936	239.588	253.675	201.955	228.554	156.537	228.373	203.878
11641	NA	NA	NA	800.291	585.53	818.46	60.6235	28.9732	60.2139	22.4917	20.6547	10.1364	198.868	168.711	135.999	77.743	112.729	146.177
11642	ENSMUSG00000030344	Akap3	A kinase (PRKA) anchor protein 3	0	0	0	1.23721	0	0	0	0	0	0	0	0	0	0	0
11643	ENSMUSG00000050089	Akap4	A kinase (PRKA) anchor protein 4	0	0	0	0	0	0	0	0	0	0	0	0	0	0	0
11647	ENSMUSG00000028766	Alpl	alkaline phosphatase, liver/bone/kidney	1.28046	0	1.04931	7.42329	26.0759	34.0339	12.7127	34.4245	25.8018	51.6745	58.1763	60.444	23.1128	42.7592	51.9311
11648	ENSMUSG00000036500	Akp3	alkaline phosphatase 3, intestine, not Mn requiring	0	0	0	0	0	0	0	0	0	0	0	0	0	0	0
11650	ENSMUSG00000026246	Alppl2	alkaline phosphatase, placental-like 2	0	0	0	0	0	0	0	0	0	0	0	0	0	0	0
11651	ENSMUSG00000001729	Akt1	thymoma viral proto-oncogene 1	2508.43	2843.31	2541.42	6428.57	6376.04	6640.11	5581.86	5862.49	6029.32	4840.96	4698.98	4455.86	4291.63	4261.34	4853.64
11652	ENSMUSG00000004056	Akt2	thymoma viral proto-oncogene 2	2804.22	2871.42	2823.69	3917.02	3802.25	3887.72	2984.56	3251.97	3133.07	3280.55	3707.49	3391.48	3507.89	3941.62	4317.98
11655	ENSMUSG00000032786	Alas1	aminolevulinic acid synthase 1	414.871	565.172	429.167	515.918	509.928	557.633	488.951	535.875	518.8	718.745	733.021	679.051	593.579	680.26	709.725
11656	ENSMUSG00000025270	Alas2	aminolevulinic acid synthase 2, erythroid	24.3288	21.3273	16.7889	34.642	32.8363	26.18	29.3371	37.867	18.4298	46.1938	35.7368	11.3333	11.5564	23.3232	24.0422
11657	ENSMUSG00000029368	Alb	albumin	93.4739	283.071	78.6981	2.47443	9.65773	10.472	0.977902	1.14748	0	5.48062	28.257	4.72219	0	0.9718	70.2032
11658	ENSMUSG00000022636	Alcam	activated leukocyte cell adhesion molecule	14.0851	43.6239	17.8382	1306.5	1387.82	1405.86	1166.64	1197.97	1024.7	1551.02	1780.19	1878.49	1309.02	2040.78	1626.21
11666	ENSMUSG00000031378	Abcd1	ATP-binding cassette, sub-family D (ALD), member 1	992.36	1304.84	1083.93	1764.27	1756.74	1937.32	1498.15	1603.03	1501.11	1891.6	1978.82	2096.65	1653.62	2010.65	2093.59
11668	ENSMUSG00000053279	Aldh1a1	aldehyde dehydrogenase family 1, subfamily A1	6.40232	1.93884	0	11.1349	4.82887	7.85399	5.86741	8.03238	4.60746	20.3566	3.32436	6.61106	12.607	13.6052	2.88506
11669	ENSMUSG00000029455	Aldh2	aldehyde dehydrogenase 2, mitochondrial	15.3656	34.8991	18.8875	50.7258	25.1101	34.0339	44.0056	60.8166	25.8018	101	68.9804	43.4441	69.3384	67.0542	84.6285
11670	ENSMUSG00000019102	Aldh3a1	aldehyde dehydrogenase family 3, subfamily A1	0	0	0	1.23721	0	1.74533	0	0	0.921492	1.56589	0	1.88888	1.05058	0.9718	1.92338
11671	ENSMUSG00000010025	Aldh3a2	aldehyde dehydrogenase family 3, subfamily A2	946.264	1142.95	925.489	1342.38	1257.44	1215.62	1055.16	1064.86	1092.89	977.117	980.686	1050.21	1033.77	939.731	1021.31
68151	ENSMUSG00000028173	Wls	wntless WNT ligand secretion mediator	646.635	719.31	663.162	310.541	251.101	224.275	644.437	717.177	695.727	283.427	181.177	319.22	1072.64	1048.57	1159.8
11676	ENSMUSG00000017390	Aldoc	aldolase C, fructose-bisphosphate	26.8898	0	8.39446	22.2699	28.9732	19.1986	19.558	22.9497	19.3513	40.7132	62.3317	30.222	9.45523	11.6616	13.4636
11677	ENSMUSG00000001642	Akr1b3	aldo-keto reductase family 1, member B3 (aldose reductase)	2860.56	3423.02	2525.68	3354.09	3077.92	3332.71	2756.71	3069.52	3078.7	3385.46	3642.66	3871.25	4335.75	3291.49	3733.27
11682	ENSMUSG00000055471	Alk	anaplastic lymphoma kinase	0	0	0	0	0	0	0	0	0	0	0	0	0	0	0
11684	ENSMUSG00000000320	Alox12	arachidonate 12-lipoxygenase	10.2437	0	1.04931	12.3721	1.93155	2.618	2.93371	3.44245	0	7.82946	20.7772	16.0554	4.20233	4.859	7.6935
11685	ENSMUSG00000018907	Alox12e	arachidonate lipoxygenase, epidermal	0	0	0	0	0	0	0	0	0	0	2.49327	0	0	0	0
11686	ENSMUSG00000032807	Alox12b	arachidonate 12-lipoxygenase, 12R type	0	0	0	0	0	0	0	0	0	0	0	0	0	0	0
11687	ENSMUSG00000018924	Alox15	arachidonate 15-lipoxygenase	0	0	0	3.71164	0	3.49066	0	6.8849	1.84298	5.48062	29.0881	11.3333	0	11.6616	7.6935
11688	ENSMUSG00000020891	Alox8	arachidonate 8-lipoxygenase	5.12186	2.90826	2.09861	61.8607	39.5967	51.4872	2.93371	6.8849	8.29343	21.1396	13.2974	32.1109	3.15174	6.8026	4.80844
11689	ENSMUSG00000025701	Alox5	arachidonate 5-lipoxygenase	0	0	0	2.47443	3.86309	0	1.9558	9.17987	8.29343	3.13179	1.66218	0	2.10116	0	3.84675
11690	ENSMUSG00000060063	Alox5ap	arachidonate 5-lipoxygenase activating protein	0	0	2.09861	8.6605	6.76041	5.23599	17.6022	12.6223	2.76448	21.9225	5.81763	1.88888	2.10116	4.859	0
11692	ENSMUSG00000040888	Gfer	growth factor, augmenter of liver regeneration	281.702	198.731	288.56	332.811	332.226	360.411	423.431	378.67	436.787	370.334	376.484	401.386	549.454	435.366	385.637
11694	ENSMUSG00000014603	Alx3	aristaless-like homeobox 3	0	0	0	0	0	0	0	0	0	0	0	0	0	0	0
11695	ENSMUSG00000040310	Alx4	aristaless-like homeobox 4	0	0	0	0	0	0	0	0	0	2.34884	0	0	1.05058	0	0
11698	ENSMUSG00000029288	Ambn	ameloblastin	0	0	0	0	0	0	0	0	0	0	0	0	0	0	0
11699	ENSMUSG00000028356	Ambp	alpha 1 microglobulin/bikunin precursor	3.84139	4.8471	3.14792	0	1.93155	0	0	0	0	0	1.66218	0.944438	0	0	1.92338
11702	ENSMUSG00000075232	Amd1	S-adenosylmethionine decarboxylase 1	1375.22	1400.81	1184.67	1064	1268.06	1299.4	1180.33	1418.29	1295.62	1337.27	1366.31	1273.1	1394.12	1379.96	1498.31
11704	ENSMUSG00000031354	Amelx	amelogenin, X-linked	0	0	0	0	0	0	0	0	0	0	0	0	0	0	0
11705	ENSMUSG00000035262	Amh	anti-Mullerian hormone	28.1702	33.9297	31.4792	25.9815	22.2128	13.09	11.7348	16.0648	9.21492	10.9612	9.97307	5.66663	12.607	5.8308	7.6935
11717	ENSMUSG00000005686	Ampd3	adenosine monophosphate deaminase 3	285.544	409.096	392.441	21.0326	10.6235	9.59932	8.80112	20.6547	10.1364	62.6357	19.9461	33.9998	27.3151	25.2668	13.4636
11720	ENSMUSG00000037798	Mat1a	methionine adenosyltransferase I, alpha	0	0	0	0	0	0	0	0	0	0.782946	0	0	0	0.9718	0
11722	ENSMUSG00000074264	Amy1	amylase 1, salivary	8.96325	18.419	3.14792	3.71164	0.965773	0.872665	0.977902	2.29497	0	3.13179	2.49327	0.944438	0	3.8872	0.961688
11727	ENSMUSG00000072115	Ang	angiogenin, ribonuclease, RNase A family, 5	0	0	0	0	0	0.872665	0	1.14748	0.921492	0	0	0	0	0.9718	0
11731	ENSMUSG00000047894	Ang2	angiogenin, ribonuclease A family, member 2	0	0	0	0	0	0	0	0	0	0	0	0	0	0	0
11732	ENSMUSG00000022265	Ank	progressive ankylosis	558.283	529.304	555.084	974.925	963.842	1038.47	973.99	1038.47	1007.19	723.442	821.947	888.716	695.485	1053.43	1058.82
11733	ENSMUSG00000031543	Ank1	ankyrin 1, erythroid	8.96325	24.2355	3.14792	45.7769	14.4866	26.18	10.7569	32.1295	8.29343	79.8605	18.284	24.5554	26.2645	61.2234	10.5786
11735	ENSMUSG00000069601	Ank3	ankyrin 3, epithelial	1.28046	0.969421	0	145.991	157.421	161.443	180.912	188.187	129.009	113.527	140.454	141.666	102.957	148.685	171.18
11736	ENSMUSG00000020790	Ankfy1	ankyrin repeat and FYVE domain containing 1	3706.95	3008.11	3160.51	3142.52	3128.14	3156.43	2767.46	2823.96	2819.77	3680.63	3390.84	3588.86	1893.15	3130.17	3398.6
11737	ENSMUSG00000032249	Anp32a	acidic (leucine-rich) nuclear phosphoprotein 32 family, member A	5540.57	3926.15	4862.49	3715.35	4067.84	4053.53	3834.35	3248.53	4127.36	4992.85	4879.33	5622.24	4774.89	4767.65	5347.94
11739	ENSMUSG00000031633	Slc25a4	solute carrier family 25 (mitochondrial carrier, adenine nucleotide translocator), member 4	2468.74	1905.88	2132.19	3179.64	3132.97	3506.37	2840.8	3041.98	3222.46	3410.51	3606.1	3725.81	4328.4	3314.81	3669.8
11740	ENSMUSG00000016319	Slc25a5	solute carrier family 25 (mitochondrial carrier, adenine nucleotide translocator), member 5	5722.4	5577.08	4888.72	9270.45	10039.2	11303.6	8451.03	9868.36	9491.37	8650.77	8795.42	8277.05	10279.9	7596.56	8028.17
11744	ENSMUSG00000021866	Anxa11	annexin A11	985.958	1010.14	1210.9	2020.37	2016.53	2010.62	1401.33	1449.27	1629.2	1216.7	1162.69	1240.99	715.446	1277.92	1385.79
11745	ENSMUSG00000029484	Anxa3	annexin A3	1.28046	0.969421	1.04931	4.94886	9.65773	0.872665	4.88951	0	3.68597	5.48062	1.66218	1.88888	0	5.8308	3.84675
11746	ENSMUSG00000029994	Anxa4	annexin A4	24.3288	44.5934	17.8382	476.327	395.001	445.932	313.906	325.885	307.778	235.667	263.455	249.332	201.712	234.204	203.878
11747	ENSMUSG00000027712	Anxa5	annexin A5	964.19	982.023	745.008	1396.81	1271.92	1309	686.487	713.735	700.334	1104.74	1297.33	1086.1	970.737	797.848	1015.54
11749	ENSMUSG00000018340	Anxa6	annexin A6	14898.2	17151	13970.5	32302.4	28769.4	30372.2	19906.2	22152.2	20687.5	18769.6	17185.3	17797.9	17088.8	18975.4	22966.1
11750	ENSMUSG00000021814	Anxa7	annexin A7	1429	1414.38	1273.86	2271.53	2287.92	2391.98	2104.44	2018.42	2127.73	2203.99	2490.78	2187.32	2493.03	2151.57	2507.12
11752	ENSMUSG00000021950	Anxa8	annexin A8	0	0	0	6.18607	4.82887	9.59932	9.77902	3.44245	0.921492	0.782946	0	0	1.05058	0.9718	0
11754	ENSMUSG00000019326	Aoc3	amine oxidase, copper containing 3	1.28046	15.5107	1.04931	0	0.965773	4.36333	1.9558	1.14748	0.921492	0	0	0	0	0	0
11757	ENSMUSG00000024997	Prdx3	peroxiredoxin 3	1139.61	1085.75	1009.43	1045.45	1046.9	1134.46	1150.01	1344.85	1247.7	1240.19	1411.19	1327.88	1675.68	1527.67	1573.32
11758	ENSMUSG00000026701	Prdx6	peroxiredoxin 6	2452.09	3040.1	2265.45	1348.56	1241.02	1385.79	1583.22	1519.27	1561.93	1401.47	1535.85	1495.99	1845.87	1420.77	1461.77
11761	ENSMUSG00000063558	Aox1	aldehyde oxidase 1	1.28046	0.969421	0	0	0	0.872665	0	0	0	0	0	1.88888	0	0	0
11764	ENSMUSG00000009090	Ap1b1	adaptor protein complex AP-1, beta 1 subunit	2884.89	3087.6	2972.69	3534.72	3195.74	3307.4	2944.46	3063.78	3071.33	3610.95	3798.08	3658.75	2996.26	4313.82	4969.04
11765	ENSMUSG00000031731	Ap1g1	adaptor protein complex AP-1, gamma 1 subunit	3094.88	2767.7	3019.91	3091.8	3019.97	3173.01	2912.19	3060.34	2881.51	2845.23	2863.1	2897.53	1615.79	2699.66	3004.31
11766	ENSMUSG00000040701	Ap1g2	adaptor protein complex AP-1, gamma 2 subunit	1795.21	2238.39	1971.65	2684.75	2652.01	2501.93	2147.47	2174.48	2110.22	2371.54	2316.25	2217.54	2178.91	2097.14	2222.46
11767	ENSMUSG00000003033	Ap1m1	adaptor-related protein complex AP-1, mu subunit 1	2170.39	2907.29	2353.6	2579.59	2571.85	2753.26	2389.01	2716.09	2549.77	2308.91	2053.62	2132.54	2362.76	2085.48	2309.01
11768	ENSMUSG00000003309	Ap1m2	adaptor protein complex AP-1, mu 2 subunit	79.3888	94.0338	54.564	39.5909	37.6652	23.562	26.4033	21.8022	39.6242	65.7675	83.1089	66.1106	64.0855	45.6746	48.0844
11769	ENSMUSG00000004849	Ap1s1	adaptor protein complex AP-1, sigma 1	458.406	295.673	463.794	1207.52	1235.22	1360.49	880.112	1028.15	1099.34	1013.13	1080.42	1084.21	1244.94	853.241	998.232
11770	ENSMUSG00000062515	Fabp4	fatty acid binding protein 4, adipocyte	0	0	0	2.47443	2.89732	0	1.9558	0	0.921492	6.26357	4.15545	1.88888	0	1.9436	2.88506
11771	ENSMUSG00000060279	Ap2a1	adaptor-related protein complex 2, alpha 1 subunit	1210.04	1720.72	1637.97	2249.26	2342	2462.66	1990.03	2226.12	2023.6	2006.69	1974.67	2035.26	1637.86	1917.36	2098.4
11772	ENSMUSG00000002957	Ap2a2	adaptor-related protein complex 2, alpha 2 subunit	1491.74	1847.72	1423.91	1578.69	1682.38	1740.97	1562.69	1795.81	1668.82	1274.64	1476.01	1331.66	1284.86	1535.44	1456.96
11773	ENSMUSG00000022841	Ap2m1	adaptor-related protein complex 2, mu 1 subunit	3106.41	4052.18	2895.04	4643.26	4516.92	4705.41	4115.99	4694.36	4272.96	3624.26	4312.52	4002.53	4376.72	3983.41	4287.2
11774	ENSMUSG00000021686	Ap3b1	adaptor-related protein complex 3, beta 1 subunit	2079.48	2227.73	1944.37	3007.67	3082.75	3423.47	3168.4	3327.7	3276.83	3578.06	4319.17	3867.47	2463.61	3637.45	3742.89
11775	ENSMUSG00000062444	Ap3b2	adaptor-related protein complex 3, beta 2 subunit	0	0	0	0	0	0	0	0	0	0	0	0	0	0	0
11776	ENSMUSG00000020198	Ap3d1	adaptor-related protein complex 3, delta 1 subunit	4164.07	3799.16	4082.86	3225.42	3077.92	2801.26	2754.75	2325.95	2549.77	2866.37	2637.88	2512.2	1752.37	2393.54	2583.09
11777	ENSMUSG00000024480	Ap3s1	adaptor-related protein complex 3, sigma 1 subunit	174.143	157.046	169.988	528.29	467.434	524.472	414.63	415.389	407.299	592.69	687.311	702.662	666.069	659.852	676.066
11778	ENSMUSG00000063801	Ap3s2	adaptor-related protein complex 3, sigma 2 subunit	715.78	770.689	767.044	903.166	887.546	981.748	1014.08	1157.81	928.864	1084.38	1010.6	993.548	1064.24	1255.57	1261.73
11781	ENSMUSG00000019518	Ap4m1	adaptor-related protein complex AP-4, mu 1	213.838	321.848	268.623	191.768	211.504	207.694	279.68	232.939	219.315	238.016	192.813	233.276	160.739	208.937	236.575
11782	ENSMUSG00000020955	Ap4s1	adaptor-related protein complex AP-4, sigma 1	444.321	383.891	349.419	371.164	390.172	381.355	449.835	444.076	454.296	349.977	343.24	321.109	486.419	358.594	376.982
68404	ENSMUSG00000039114	Nrn1	neuritin 1	8.96325	3.87768	7.34515	25.9815	7.72619	25.3073	93.8786	130.813	121.637	144.845	153.752	95.3882	963.383	893.084	881.867
11784	ENSMUSG00000030519	Apba2	amyloid beta (A4) precursor protein-binding, family A, member 2	0	0	0	0	3.86309	3.49066	10.7569	3.44245	2.76448	4.69768	9.97307	0	4.20233	6.8026	10.5786
11785	ENSMUSG00000037032	Apbb1	amyloid beta (A4) precursor protein-binding, family B, member 1	92.1935	85.309	96.5363	76.7073	81.125	88.1392	67.4752	56.2267	98.5997	62.6357	86.4333	53.8329	52.5291	63.167	78.8584
11787	ENSMUSG00000029207	Apbb2	amyloid beta (A4) precursor protein-binding, family B, member 2	51.2186	60.1041	64.0078	8.6605	18.3497	14.8353	4.88951	18.3597	13.8224	36.7985	30.7503	16.9999	8.40465	21.3796	15.387
11789	ENSMUSG00000005871	Apc	APC, WNT signaling pathway regulator	2920.74	2103.64	2927.57	1618.28	1810.82	1727.88	1930.38	1830.24	1699.23	1975.37	2040.32	2161.82	778.481	1998.02	1624.29
11790	ENSMUSG00000026207	Speg	SPEG complex locus	0	0	0	1.23721	0.965773	0	6.84531	1.14748	3.68597	2.34884	6.64872	5.66663	1.05058	3.8872	5.77013
11792	ENSMUSG00000035960	Apex1	apurinic/apyrimidinic endonuclease 1	275.3	193.884	244.489	108.875	117.824	149.226	156.464	156.058	169.555	165.202	166.218	132.221	219.572	176.868	208.686
11793	ENSMUSG00000038160	Atg5	autophagy related 5	799.01	928.705	710.381	935.334	980.26	1032.36	909.449	1056.83	940.843	686.644	673.182	780.106	622.995	654.993	743.384
11796	ENSMUSG00000032000	Birc3	baculoviral IAP repeat-containing 3	1516.07	1519.08	1456.44	976.162	939.697	1121.37	864.465	947.821	797.091	1399.91	1379.61	1538.49	1182.95	1270.14	1337.71
11797	ENSMUSG00000057367	Birc2	baculoviral IAP repeat-containing 2	1991.12	1688.73	1928.63	1089.99	1124.16	987.857	1387.64	1150.93	1306.68	1457.06	1351.35	1440.27	1628.4	1706.48	1421.37
11798	ENSMUSG00000025860	Xiap	X-linked inhibitor of apoptosis	2697.94	2115.28	2487.91	2930.96	3174.5	2971.42	3117.55	3101.65	3260.24	2875.76	2948.71	2870.15	2105.37	2863.9	2969.69
77767	ENSMUSG00000026830	Ermn	ermin, ERM-like protein	0	0	0	123.721	143.9	162.316	526.111	618.494	637.673	32.1008	56.5141	27.3887	233.229	258.499	288.506
11800	ENSMUSG00000027193	Api5	apoptosis inhibitor 5	3317.68	3357.1	3065.03	4312.93	4586.46	4725.48	3960.5	4529.12	4256.37	3674.37	4048.24	3887.31	3100.27	3638.42	3780.39
11801	ENSMUSG00000015854	Cd5l	CD5 antigen-like	0	0	0	8.6605	13.5208	6.98132	11.7348	9.17987	7.37194	13.3101	20.7772	2.83331	2.10116	4.859	4.80844
11803	ENSMUSG00000006651	Aplp1	amyloid beta (A4) precursor-like protein 1	23.0484	24.2355	12.5917	261.052	225.991	273.144	146.685	126.223	100.443	95.5195	126.326	133.166	72.4901	92.321	58.6629
11804	ENSMUSG00000031996	Aplp2	amyloid beta (A4) precursor-like protein 2	1219	1348.46	1197.26	2259.15	2357.45	2598.8	1133.39	1329.93	1168.45	1308.3	1450.25	1273.1	905.601	1234.19	1384.83
11806	ENSMUSG00000032083	Apoa1	apolipoprotein A-I	6.40232	13.5719	3.14792	0	0.965773	0.872665	0	0	0	1.56589	3.32436	0	2.10116	0	6.73181
11807	ENSMUSG00000005681	Apoa2	apolipoprotein A-II	0	14.5413	2.09861	8.6605	14.4866	13.9626	17.6022	19.5072	12.9009	8.61241	1.66218	8.49994	13.6576	5.8308	7.6935
11808	ENSMUSG00000032080	Apoa4	apolipoprotein A-IV	0	0	0	0	0	1.74533	0	0	0	0	0	0	0	0	0
11810	ENSMUSG00000040613	Apobec1	apolipoprotein B mRNA editing enzyme, catalytic polypeptide 1	254.813	189.037	216.157	280.848	195.086	256.564	250.343	234.087	233.137	455.675	403.909	532.663	509.532	422.733	398.139
11811	ENSMUSG00000040694	Apobec2	apolipoprotein B mRNA editing enzyme, catalytic polypeptide 2	11.5242	71.7371	18.8875	694.077	549.525	639.664	193.625	228.349	147.439	744.582	895.914	730.05	854.123	526.716	694.338
11812	ENSMUSG00000040564	Apoc1	apolipoprotein C-I	0	9.69421	1.04931	0	0.965773	0	0	0	0	0	0.831089	2.83331	0	0	0.961688
11813	ENSMUSG00000002992	Apoc2	apolipoprotein C-II	0	0	2.09861	0	0.965773	0	0	0	0	0	0	0	0	0	0.961688
11814	ENSMUSG00000032081	Apoc3	apolipoprotein C-III	1.28046	0.969421	2.09861	0	0	0.872665	0	0	0	0	0	0	0	0	0
11815	ENSMUSG00000022548	Apod	apolipoprotein D	0	0	0	1.23721	0	0	0	0	0	4.69768	3.32436	0	0	0	0
11816	ENSMUSG00000002985	Apoe	apolipoprotein E	93.4739	149.291	122.769	28.4559	35.7336	26.18	29.3371	21.8022	33.1737	54.8062	29.0881	33.0553	72.4901	25.2668	17.3104
11818	ENSMUSG00000000049	Apoh	apolipoprotein H	1.28046	0.969421	0	0	0	0	0	0	1.84298	0	0	0	0	0	1.92338
11819	ENSMUSG00000030551	Nr2f2	nuclear receptor subfamily 2, group F, member 2	0	0	0	0	0	0	0	1.14748	0	0.782946	0	0	0	0	0.961688
11820	ENSMUSG00000022892	App	amyloid beta (A4) precursor protein	559.563	506.038	590.76	35.8792	38.6309	17.4533	35.2045	27.5396	25.8018	64.9845	52.3586	43.4441	33.6186	50.5336	42.3143
11821	ENSMUSG00000006589	Aprt	adenine phosphoribosyl transferase	907.85	973.298	860.432	1239.69	1376.23	1321.22	1134.37	1184.2	1293.77	1137.62	1274.89	1130.49	1686.18	1199.2	1219.42
11826	ENSMUSG00000004655	Aqp1	aquaporin 1	0	0	0	80.4189	10.6235	19.1986	29.3371	73.4389	1.84298	185.558	9.97307	16.9999	66.1866	91.3492	22.1188
11827	ENSMUSG00000023013	Aqp2	aquaporin 2	0	0	0	0	0	0	0	0	0	0	0.831089	0	0	0	0
11828	ENSMUSG00000028435	Aqp3	aquaporin 3	308.592	257.866	348.37	50.7258	40.5625	51.4872	43.0277	25.2446	39.6242	107.264	88.9266	83.1105	56.7314	62.1952	51.9311
11829	ENSMUSG00000024411	Aqp4	aquaporin 4	0	0	0	0	0	0	0.977902	0	0	0	0	0	1.05058	0	0
11830	ENSMUSG00000044217	Aqp5	aquaporin 5	0	0	0	0	0.965773	0.872665	0	0	0	0	0.831089	0	0	0	0
11831	ENSMUSG00000043144	Aqp6	aquaporin 6	0	0	0	0	0	0	0	0	0	0	0	0	0	0	0
11832	ENSMUSG00000028427	Aqp7	aquaporin 7	5.12186	0	4.19723	2.47443	0	0	0	2.29497	0	0.782946	0	0	0	0	0
11833	ENSMUSG00000030762	Aqp8	aquaporin 8	0	0	0	0	0.965773	0	0	0	0	0	0	0	0	0	0
11834	ENSMUSG00000040383	Aqr	aquarius	4466.26	4121.01	4073.41	3641.12	3755.89	3833.62	3632.9	3972.59	3651.87	2775.54	2930.42	2926.81	1935.17	3144.75	3306.28
11835	ENSMUSG00000046532	Ar	androgen receptor	207.435	58.1652	184.678	175.684	186.394	156.207	333.464	273.101	332.659	346.845	344.071	317.331	40.9727	675.401	692.415
11836	ENSMUSG00000001127	Araf	Araf proto-oncogene, serine/threonine kinase	1996.24	2319.82	2119.6	1586.11	1491.15	1360.49	1702.53	1624.84	1411.73	1735.79	1793.49	1699.04	2002.41	1806.58	1618.52
12661	ENSMUSG00000030077	Chl1	cell adhesion molecule L1-like	1.28046	0	0	28.4559	45.3913	34.9066	1345.59	1153.22	1497.42	10.9612	8.31089	10.3888	98.7547	268.217	310.625
11838	ENSMUSG00000022602	Arc	activity regulated cytoskeletal-associated protein	43.5358	50.4099	49.3174	85.3678	72.433	62.8319	52.8067	58.5217	39.6242	77.5117	92.2509	58.5551	94.5523	146.742	90.3986
11839	ENSMUSG00000029378	Areg	amphiregulin	0	0.969421	0	2.47443	0	5.23599	0	0	0	0.782946	0	0.944438	0	0	0
11840	ENSMUSG00000048076	Arf1	ADP-ribosylation factor 1	5185.88	5041.96	4610.66	7444.32	7199.84	7450.82	5427.35	6080.52	6000.76	5268.45	5323.13	5276.57	6264.62	4711.29	5234.47
11841	ENSMUSG00000062421	Arf2	ADP-ribosylation factor 2	309.873	315.062	259.179	301.88	331.26	330.74	352.045	343.098	351.088	321.008	319.969	325.831	388.715	355.679	371.211
11842	ENSMUSG00000051853	Arf3	ADP-ribosylation factor 3	5581.55	6691.91	5441.71	4713.79	4972.77	4859.87	4716.42	5240.56	5094.93	5840.78	6597.19	6581.79	6415.9	7909.48	8544.59
11843	ENSMUSG00000021877	Arf4	ADP-ribosylation factor 4	1746.55	1495.82	1550.88	2803.53	2736.04	2830.05	2326.43	2615.11	2632.7	2394.25	2580.53	2568.87	3195.87	2435.33	2817.74
11844	ENSMUSG00000020440	Arf5	ADP-ribosylation factor 5	2190.88	2798.72	2375.63	3377.59	3103.03	3289.95	2708.79	2957.07	2898.09	2800.6	3070.04	3095.87	4182.37	3005.78	3338.98
11845	ENSMUSG00000044147	Arf6	ADP-ribosylation factor 6	5288.32	4986.7	5386.1	10306	10718.2	10786.1	8483.3	9584.93	9554.03	7173.35	7350.99	7330.73	7486.44	7277.81	7939.69
11846	ENSMUSG00000019987	Arg1	arginase, liver	16.646	0.969421	16.7889	2.47443	2.89732	2.618	12.7127	8.03238	2.76448	1.56589	9.14198	0.944438	8.40465	6.8026	0
11847	ENSMUSG00000021125	Arg2	arginase type II	10.2437	0	10.4931	0	4.82887	3.49066	8.80112	3.44245	7.37194	10.9612	0	2.83331	0	5.8308	7.6935
11848	ENSMUSG00000007815	Rhoa	ras homolog family member A	7526.57	8560.95	7283.24	10158.8	10109.7	10494.7	9099.38	10333.1	9998.19	7678.35	8044.95	7781.22	9507.76	8144.66	8872.53
11852	ENSMUSG00000054364	Rhob	ras homolog family member B	71.706	218.12	121.72	95.2655	98.5089	92.5025	153.531	152.615	135.459	226.271	239.354	190.776	338.287	351.792	370.25
11853	ENSMUSG00000002233	Rhoc	ras homolog family member C	43.5358	43.6239	34.6271	426.839	324.5	284.489	195.58	176.712	199.964	249.76	283.401	203.054	296.264	284.737	333.706
11854	ENSMUSG00000041845	Rhod	ras homolog family member D	0	0	2.09861	1.23721	4.82887	4.36333	1.9558	1.14748	7.37194	0.782946	4.98654	6.61106	1.05058	0.9718	5.77013
11855	ENSMUSG00000035133	Arhgap5	Rho GTPase activating protein 5	572.368	337.358	479.533	19.7954	10.6235	19.1986	52.8067	44.7519	29.4877	223.14	236.86	284.276	105.058	256.555	244.269
11856	ENSMUSG00000031355	Arhgap6	Rho GTPase activating protein 6	3.84139	1.93884	7.34515	1.23721	3.86309	0.872665	2.93371	0	0	3.91473	2.49327	0.944438	3.15174	1.9436	0
11857	ENSMUSG00000030220	Arhgdib	Rho, GDP dissociation inhibitor (GDI) beta	20513	27860.2	18881.2	21927.1	19442.9	21918.7	15764.8	16294.3	16171.3	20275.2	20543.7	20090.1	23990	17398.1	20973.4
11858	ENSMUSG00000001313	Rnd2	Rho family GTPase 2	0	0	4.19723	3.71164	0	1.74533	0.977902	2.29497	0.921492	2.34884	3.32436	0	4.20233	1.9436	3.84675
11859	ENSMUSG00000007946	Phox2a	paired-like homeobox 2a	1.28046	0	0	0	0	0	0	0	0	0	0	0	1.05058	0	0
11861	ENSMUSG00000047446	Arl4a	ADP-ribosylation factor-like 4A	353.408	353.839	376.701	374.876	337.055	392.699	417.564	408.504	402.692	371.117	418.038	424.053	454.902	402.325	332.744
11863	ENSMUSG00000015522	Arnt	aryl hydrocarbon receptor nuclear translocator	1489.18	1466.73	1678.89	1421.56	1270.96	1302.89	1434.58	1387.31	1421.86	1383.47	1284.86	1316.55	938.169	1428.55	1302.12
11864	ENSMUSG00000015709	Arnt2	aryl hydrocarbon receptor nuclear translocator 2	0	0	0	8.6605	14.4866	13.9626	12.7127	13.7698	14.7439	5.48062	0.831089	2.83331	2.10116	0	0.961688
106347	ENSMUSG00000022900	Ildr1	immunoglobulin-like domain containing receptor 1	172.863	233.63	204.615	1764.27	1798.27	1793.33	1184.24	1172.73	1328.79	804.869	956.584	877.383	1886.84	1989.27	2218.61
11867	ENSMUSG00000029622	Arpc1b	actin related protein 2/3 complex, subunit 1B	9508.73	8431.05	8750.17	14513.8	13663.8	13710.4	11056.2	11220.1	12049.4	10957.3	12185.4	12123.7	12520.8	11472.1	12814.5
11870	ENSMUSG00000030996	Art1	ADP-ribosyltransferase 1	3.84139	11.633	4.19723	0	0	0	0	0	1.84298	0	0	2.83331	2.10116	0	2.88506
16634	ENSMUSG00000067591	Klra3	killer cell lectin-like receptor, subfamily A, member 3	1.28046	11.633	1.04931	338.997	235.649	218.166	976.924	820.451	989.682	29.752	33.2436	44.3886	287.859	194.36	266.387
11872	ENSMUSG00000030651	Art2b	ADP-ribosyltransferase 2b	2172.95	1674.19	1920.23	1056.58	1080.7	1045.45	857.62	725.21	753.781	1236.27	1190.12	1170.16	1383.62	1320.68	1601.21
11875	ENSMUSG00000070424	Art5	ADP-ribosyltransferase 5	1.28046	0	8.39446	0	0	0	0.977902	0	1.84298	0	0	0	4.20233	2.9154	0
11876	ENSMUSG00000028539	Artn	artemin	0	0	0	0	0	0	0.977902	0	0	0	2.49327	0	0	0	0
11877	ENSMUSG00000000325	Arvcf	armadillo repeat gene deleted in velocardiofacial syndrome	37.1335	48.471	39.8737	51.963	61.8095	47.9966	27.3812	45.8993	37.7812	54.0233	67.3182	65.1662	94.5523	69.9696	66.3564
11878	ENSMUSG00000035277	Arx	aristaless related homeobox	0	0	0	0	0	0	0	0	0	0	0	0	0	0	0
11881	ENSMUSG00000042082	Arsb	arylsulfatase B	462.248	433.331	482.681	8363.57	8837.79	9061.76	6726.01	7954.36	7580.19	3417.56	4158.77	3480.25	2468.87	3520.83	3549.59
11883	ENSMUSG00000022620	Arsa	arylsulfatase A	385.42	326.695	379.849	233.833	194.12	181.514	177	138.846	183.377	290.473	243.509	282.387	274.202	232.26	307.74
11886	ENSMUSG00000031591	Asah1	N-acylsphingosine amidohydrolase 1	430.236	440.117	308.496	582.728	600.711	565.487	505.575	539.317	491.155	465.853	561.816	557.218	468.559	392.607	433.721
11889	ENSMUSG00000020884	Asgr1	asialoglycoprotein receptor 1	0	0	0	0	0	0	0	0	0	0	0	0	2.10116	0	0
11890	ENSMUSG00000040963	Asgr2	asialoglycoprotein receptor 2	0	0	0	0	0	0	0	0	0	0	0	0	0	0	0
11891	ENSMUSG00000032202	Rab27a	RAB27A, member RAS oncogene family	1347.05	1257.34	1336.82	4359.94	4666.62	4729.85	3381.58	3481.47	3580.92	3372.15	3579.5	3253.59	3797.85	3013.55	3253.39
11898	ENSMUSG00000076441	Ass1	argininosuccinate synthetase 1	562.124	557.417	566.626	465.193	402.727	478.221	126.149	164.09	123.48	537.101	603.371	354.164	358.248	379.974	407.756
11899	ENSMUSG00000026587	Astn1	astrotactin 1	0	0	0	0	0	0	0	0	0	0	0	0	0	0	0
11905	ENSMUSG00000026715	Serpinc1	serine (or cysteine) peptidase inhibitor, clade C (antithrombin), member 1	19.207	43.6239	7.34515	7.42329	0	0.872665	4.88951	5.73742	11.0579	17.2248	29.0881	22.6665	77.743	94.2646	84.6285
11906	ENSMUSG00000038872	Zfhx3	zinc finger homeobox 3	28.1702	21.3273	16.7889	11.1349	2.89732	1.74533	3.91161	5.73742	8.29343	6.26357	18.284	3.77775	5.25291	6.8026	4.80844
11907	ENSMUSG00000030850	Ate1	arginyltransferase 1	932.178	864.723	876.172	836.357	900.101	831.65	857.62	881.267	944.529	805.652	897.577	884.938	639.804	944.59	749.155
11908	ENSMUSG00000023027	Atf1	activating transcription factor 1	1128.09	1236.01	1210.9	1855.82	2049.37	2200.86	1718.17	1994.33	1906.57	1569.02	1463.55	1647.1	1499.18	1595.7	1439.65
11909	ENSMUSG00000027104	Atf2	activating transcription factor 2	1452.05	1566.58	1339.97	1176.59	1403.27	1324.71	1387.64	1354.03	1378.55	1548.67	1721.19	1722.65	1480.27	1670.52	1681.99
11910	ENSMUSG00000026628	Atf3	activating transcription factor 3	1.28046	9.69421	2.09861	1.23721	1.93155	0	1.9558	3.44245	1.84298	2.34884	1.66218	2.83331	2.10116	0.9718	0
11911	ENSMUSG00000042406	Atf4	activating transcription factor 4	1554.48	1516.17	1599.14	1895.41	1857.18	1688.61	1450.23	1326.49	1500.19	1451.58	1455.24	1360.93	1425.64	1124.37	1048.24
11920	ENSMUSG00000034218	Atm	ataxia telangiectasia mutated	6654.58	4730.77	6032.47	2768.89	3425.6	2937.39	3845.11	3575.56	3616.86	3861.49	3535.45	3628.53	1706.14	4056.29	3544.78
11921	ENSMUSG00000073043	Atoh1	atonal bHLH transcription factor 1	0	0	0	0	0	0	0	0	0	0	0	0	0	0	0
11922	ENSMUSG00000037984	Neurod6	neurogenic differentiation 6	0	0	0	0	0	0	0	0	0	0	0	0	0	0	0
11923	ENSMUSG00000048015	Neurod4	neurogenic differentiation 4	0	0	0	0	0	0	0	0	0	0.782946	0	0.944438	0	0	0.961688
11924	ENSMUSG00000027967	Neurog2	neurogenin 2	0	0	0	0	0	0	0	0	0	0	0	0	0	0	0
11925	ENSMUSG00000044312	Neurog3	neurogenin 3	0	0	0	0	0	0	0	0	0	0	0	0	0	0	0
11927	ENSMUSG00000018585	Atox1	antioxidant 1 copper chaperone	306.031	290.826	385.096	564.17	563.046	511.382	531.001	533.58	661.631	591.907	578.438	642.218	757.469	420.789	491.422
11928	ENSMUSG00000033161	Atp1a1	ATPase, Na+/K+ transporting, alpha 1 polypeptide	13884.1	15875.2	14373.4	17442.2	18021.3	17778.8	13055	14406.7	13857.4	15664.4	16935.9	16247.2	14457.1	17816	20660.9
11931	ENSMUSG00000026576	Atp1b1	ATPase, Na+/K+ transporting, beta 1 polypeptide	1855.39	2322.73	1909.74	111.349	79.1934	76.7945	36.1824	16.0648	32.2522	167.551	140.454	152.054	143.93	98.1518	163.487
11932	ENSMUSG00000041329	Atp1b2	ATPase, Na+/K+ transporting, beta 2 polypeptide	1.28046	0	2.09861	33.4048	3.86309	6.98132	7.82321	20.6547	4.60746	71.2481	1.66218	20.7776	21.0116	29.154	8.65519
11933	ENSMUSG00000032412	Atp1b3	ATPase, Na+/K+ transporting, beta 3 polypeptide	14306.6	16833	14415.4	11178.2	9648.08	9290.39	9791.73	9821.31	9538.36	9760.99	9420.4	9628.54	13236.3	9757.85	11813.4
11936	ENSMUSG00000059412	Fxyd2	FXYD domain-containing ion transport regulator 2	1.28046	0	0	3.71164	0	0.872665	1.9558	2.29497	1.84298	7.82946	12.4663	2.83331	3.15174	3.8872	3.84675
11937	ENSMUSG00000030730	Atp2a1	ATPase, Ca++ transporting, cardiac muscle, fast twitch 1	52.4991	46.5322	46.1695	64.3351	46.3571	37.5246	56.7183	57.3742	51.6036	41.4962	26.5949	30.222	17.8599	30.1258	12.5019
11938	ENSMUSG00000029467	Atp2a2	ATPase, Ca++ transporting, cardiac muscle, slow twitch 2	2799.1	2784.18	3130.08	6883.86	7550.42	7974.41	6128.51	7057.02	6441.23	5219.9	5322.3	5268.07	3110.77	4890.1	4575.71
11941	ENSMUSG00000030302	Atp2b2	ATPase, Ca++ transporting, plasma membrane 2	0	0	0	39.5909	42.494	57.5959	57.6962	103.274	48.8391	858.892	1257.44	1189.05	797.391	2047.58	1805.09
11944	ENSMUSG00000005553	Atp4a	ATPase, H+/K+ exchanging, gastric, alpha polypeptide	1.28046	0	0	0	0.965773	0	0	0	0	0	2.49327	0	0	0	0
11945	ENSMUSG00000031449	Atp4b	ATPase, H+/K+ exchanging, beta polypeptide	2.56093	15.5107	0	2.47443	0	0	0	0	0	4.69768	0	0	0	0.9718	0
11946	ENSMUSG00000025428	Atp5a1	ATP synthase, H+ transporting, mitochondrial F1 complex, alpha subunit 1	10706	11406.2	9753.31	14909.7	15182.9	16849.4	12385.1	14434.2	13987.3	14558.9	16158	15083.6	13253.1	13381.7	14645.5
11947	ENSMUSG00000025393	Atp5b	ATP synthase, H+ transporting mitochondrial F1 complex, beta subunit	12730.4	15030.9	11650.5	17984.1	19027.7	21430.9	15180.9	17468.1	16302.1	15121.8	16353.3	14978.8	13711.1	13109.6	14364.7
11949	ENSMUSG00000025781	Atp5c1	ATP synthase, H+ transporting, mitochondrial F1 complex, gamma polypeptide 1	3020.62	3243.68	2705.11	4169.41	4120.95	4446.23	4282.23	4331.75	4436.06	4083.07	4498.69	4256.58	4747.58	3759.89	4003.51
11950	ENSMUSG00000000563	Atp5pb	ATP synthase peripheral stalk-membrane subunit b	2669.77	2476.87	2235.02	4019.71	4250.37	4586.73	3683.76	4031.11	4129.21	3533.44	3697.52	3727.7	4041.59	3165.15	3388.03
11951	ENSMUSG00000006057	Atp5g1	ATP synthase, H+ transporting, mitochondrial F0 complex, subunit C1 (subunit 9)	690.171	962.635	748.156	890.794	885.614	968.658	1029.73	1194.53	963.881	946.582	1073.77	1009.6	1342.64	785.215	957.841
11957	ENSMUSG00000022890	Atp5j	ATP synthase, H+ transporting, mitochondrial F0 complex, subunit F	1075.59	1535.56	1146.89	1876.85	1918.99	1942.55	1997.85	2032.19	2298.2	1698.99	1883.25	1864.32	2387.97	1573.34	1573.32
11958	ENSMUSG00000050856	Atp5k	ATP synthase, H+ transporting, mitochondrial F1F0 complex, subunit E	101.157	54.2876	179.432	235.071	266.553	205.076	298.26	299.493	447.845	342.93	258.469	260.665	196.459	174.924	138.483
11964	ENSMUSG00000052459	Atp6v1a	ATPase, H+ transporting, lysosomal V1 subunit A	991.08	961.665	834.199	1683.85	1817.59	1982.7	1327.99	1511.24	1493.74	1413.22	1529.2	1470.49	978.091	1258.48	1289.62
11966	ENSMUSG00000006273	Atp6v1b2	ATPase, H+ transporting, lysosomal V1 subunit B2	1352.17	1277.7	1115.41	1252.06	1334.7	1395.39	1116.76	1183.06	1205.31	1261.33	1502.61	1344.88	1106.26	1323.59	1475.23
11972	ENSMUSG00000013160	Atp6v0d1	ATPase, H+ transporting, lysosomal V0 subunit D1	956.507	1536.53	1050.36	1399.29	1197.56	1249.66	1028.75	1022.41	1036.68	1183.03	1244.97	1216.44	1499.18	1100.08	1221.34
11973	ENSMUSG00000019210	Atp6v1e1	ATPase, H+ transporting, lysosomal V1 subunit E1	1047.42	1243.77	943.327	1237.21	1176.31	1246.17	1127.52	1070.6	1058.79	966.939	1055.48	1078.55	1368.91	951.392	1075.17
11974	ENSMUSG00000015575	Atp6v0e	ATPase, H+ transporting, lysosomal V0 subunit E	1540.4	1684.85	1221.39	1807.57	1663.06	1801.18	1410.13	1539.92	1513.09	1347.45	1300.65	1475.21	2416.34	1245.85	1420.41
11975	ENSMUSG00000019302	Atp6v0a1	ATPase, H+ transporting, lysosomal V0 subunit A1	8.96325	0	9.44377	12.3721	8.69196	5.23599	6.84531	10.3274	5.52895	26.6202	7.4798	4.72219	16.8093	12.6334	9.61688
11977	ENSMUSG00000033792	Atp7a	ATPase, Cu++ transporting, alpha polypeptide	702.975	489.557	639.028	398.383	309.047	328.122	288.481	317.853	269.076	336.667	314.983	309.776	153.385	296.399	240.422
11979	ENSMUSG00000006567	Atp7b	ATPase, Cu++ transporting, beta polypeptide	12.8046	0	4.19723	7.42329	2.89732	7.85399	3.91161	2.29497	4.60746	11.7442	3.32436	8.49994	3.15174	6.8026	5.77013
11980	ENSMUSG00000037685	Atp8a1	ATPase, aminophospholipid transporter (APLT), class I, type 8A, member 1	1682.53	1556.89	1680.99	681.705	669.281	666.716	974.968	859.465	795.248	955.195	829.427	937.827	738.559	1049.54	921.297
11981	ENSMUSG00000027546	Atp9a	ATPase, class II, type 9A	106.279	36.838	103.881	60.6235	47.3229	71.5585	50.8509	43.6044	27.6448	191.039	236.029	206.832	123.969	174.924	238.499
11982	ENSMUSG00000025324	Atp10a	ATPase, class V, type 10A	832.302	982.993	881.418	2538.76	2698.37	2604.91	2699.01	2811.33	2590.31	2207.91	2230.64	2288.37	1549.61	2374.11	2363.83
11983	ENSMUSG00000054428	Atpif1	ATPase inhibitory factor 1	195.911	250.111	213.009	690.366	732.056	814.197	718.758	747.012	793.405	784.512	948.273	931.216	1045.33	747.314	715.496
11984	ENSMUSG00000024121	Atp6v0c	ATPase, H+ transporting, lysosomal V0 subunit C	1116.57	687.319	987.398	1179.07	1269.03	1191.19	808.725	818.156	904.905	1028.79	1043.85	912.327	1232.33	920.295	1134.79
11987	ENSMUSG00000041313	Slc7a1	solute carrier family 7 (cationic amino acid transporter, y+ system), member 1	2167.83	1930.12	2219.29	2950.76	3342.54	3605.85	3016.83	3577.85	2993.93	2979.11	2936.24	2992.92	1929.92	3636.48	3558.24
11988	ENSMUSG00000031596	Slc7a2	solute carrier family 7 (cationic amino acid transporter, y+ system), member 2	0	0.969421	0	0	0.965773	0	0	0	0	0	0	0.944438	0	0	0.961688
11989	ENSMUSG00000031297	Slc7a3	solute carrier family 7 (cationic amino acid transporter, y+ system), member 3	14.0851	0	5.24654	1.23721	5.79464	7.85399	2.93371	2.29497	2.76448	17.2248	5.81763	11.3333	0	4.859	0
11990	ENSMUSG00000027312	Atrn	attractin	1450.77	1142.95	1500.51	716.347	766.824	747.874	956.388	881.267	871.731	761.024	787.042	781.994	444.396	876.564	817.434
11991	ENSMUSG00000000568	Hnrnpd	heterogeneous nuclear ribonucleoprotein D	3283.11	3154.49	3624.31	7000.16	7606.43	8224.87	5359.88	5929.05	6500.21	4889.5	4589.28	4891.24	4889.41	4394.48	4343.94
11992	ENSMUSG00000021460	Auh	AU RNA binding protein/enoyl-coenzyme A hydratase	366.213	348.022	420.772	504.783	452.948	442.441	565.227	584.069	652.416	291.256	326.618	386.275	419.182	312.92	394.292
11993	ENSMUSG00000068328	Aup1	ancient ubiquitous protein 1	2732.51	3487.98	2940.16	2944.57	2777.56	2924.3	2692.16	2661.01	2562.67	2664.37	2602.97	2604.76	3448.01	2589.85	2818.71
11994	ENSMUSG00000052613	Pcdh15	protocadherin 15	0	0	0	0	0	0	0	0	0	0	0	0	0	0	0
11997	ENSMUSG00000052131	Akr1b7	aldo-keto reductase family 1, member B7	1.28046	0	0	1.23721	0	0	0	0	0.921492	0	2.49327	0	0	0	0
11998	ENSMUSG00000037727	Avp	arginine vasopressin	0	0	0	0	0	0	0	0	0	0	0	0	0	0	0
12000	ENSMUSG00000031390	Avpr2	arginine vasopressin receptor 2	176.704	93.0644	159.495	70.5212	68.5699	47.9966	60.6299	45.8993	24.8803	42.2791	44.0477	35.8886	10.5058	27.2104	18.2721
12005	ENSMUSG00000024182	Axin1	axin 1	2815.74	2613.56	2842.57	2442.26	2413.47	2343.98	1687.86	1830.24	1817.18	2118.65	2071.91	2047.54	1700.89	1907.64	2170.53
76747	ENSMUSG00000026989	Dapl1	death associated protein-like 1	2557.09	2364.42	2479.51	3.71164	9.65773	8.72665	70.4089	32.1295	53.4465	333.535	185.333	270.109	2347	1335.25	1464.65
12007	ENSMUSG00000037053	Azgp1	alpha-2-glycoprotein 1, zinc	0	0	1.04931	0	0	0	0	0	0	0	0	0	0	0	0.961688
12009	ENSMUSG00000039781	Cep131	centrosomal protein 131	139.571	68.8289	145.854	74.2329	85.9538	70.6859	144.729	151.468	137.302	108.047	139.623	93.4993	112.412	152.573	147.138
12010	ENSMUSG00000060802	B2m	beta-2 microglobulin	49894.6	54751.9	45937.6	51072.2	45150.9	48877.1	43850.1	44859.7	43680.6	52762	54235.2	58077.3	80896.9	49694	58836
12012	ENSMUSG00000039653	Baat	bile acid-Coenzyme A: amino acid N-acyltransferase	1.28046	0	0	0	0	0.872665	0.977902	0	0	0	2.49327	0.944438	0	0	0
12013	ENSMUSG00000025612	Bach1	BTB and CNC homology 1, basic leucine zipper transcription factor 1	1090.96	874.417	996.842	540.663	460.674	481.711	451.791	423.421	391.634	439.233	344.902	344.72	215.369	345.961	290.43
12014	ENSMUSG00000040270	Bach2	BTB and CNC homology, basic leucine zipper transcription factor 2	2650.56	2582.54	3222.42	272.187	244.341	226.02	485.039	523.252	486.548	1207.3	1159.37	1168.27	811.049	1459.64	1528.12
12015	ENSMUSG00000024959	Bad	BCL2-associated agonist of cell death	197.192	164.802	175.234	230.122	216.333	214.676	195.58	175.565	227.609	270.899	277.584	244.609	355.097	220.599	281.774
12017	ENSMUSG00000028416	Bag1	BCL2-associated athanogene 1	1348.33	1195.3	1326.32	2773.83	2507.15	2958.33	2715.63	2872.15	2673.25	2059.15	2071.07	2282.71	2380.62	2177.8	2462.88
12018	ENSMUSG00000057789	Bak1	BCL2-antagonist/killer 1	1325.28	1029.52	1222.44	4231.27	3950.01	4559.68	2542.54	2801.01	2851.1	2795.12	2885.54	2608.54	2818.71	2052.44	2460
12020	ENSMUSG00000049691	Nkx3-2	NK3 homeobox 2	0	0	0	2.47443	2.89732	0.872665	1.9558	0	0	0	0.831089	0	0	0	0
12021	ENSMUSG00000026196	Bard1	BRCA1 associated RING domain 1	110.12	63.9818	99.6842	1566.31	2181.68	2199.99	1777.83	2054	1871.55	753.194	727.203	704.551	486.419	539.349	520.273
12022	ENSMUSG00000021381	Barx1	BarH-like homeobox 1	0	0	0	0	0	0	0	0	0	0	0	0	0	0	0
12023	ENSMUSG00000032033	Barx2	BarH-like homeobox 2	0	0	0	0	0.965773	0	0	0	0	0	0	0	0	0	0
12028	ENSMUSG00000003873	Bax	BCL2-associated X protein	1160.1	1233.1	1098.62	1576.21	1643.75	1559.45	1822.81	1552.55	1915.78	1260.54	1244.14	1214.55	2497.23	1314.85	1543.51
12029	ENSMUSG00000000317	Bcl6b	B cell CLL/lymphoma 6, member B	3.84139	0.969421	4.19723	30.9304	36.6994	11.3446	22.4917	14.9173	17.5083	6.26357	1.66218	1.88888	3.15174	6.8026	6.73181
12032	ENSMUSG00000004892	Bcan	brevican	0	0	0	0	0	0	0	0	0	0	0	0	0	0	0
12033	ENSMUSG00000020650	Bcap29	B cell receptor associated protein 29	629.989	534.151	603.352	918.013	1054.62	1212.13	1367.11	1567.46	1374.87	1184.6	1221.7	1260.82	1467.66	1323.59	1380.98
12034	ENSMUSG00000004264	Phb2	prohibitin 2	2459.77	2604.83	2477.41	3086.85	3081.78	3557.86	3494.04	3903.74	3558.8	3268.02	3139.02	2933.42	3859.84	3270.11	3623.64
12035	ENSMUSG00000030268	Bcat1	branched chain aminotransferase 1, cytosolic	34.5726	29.0826	19.9368	294.457	411.419	530.58	488.951	492.27	547.366	516.745	567.634	583.662	402.373	582.108	574.127
12036	ENSMUSG00000030826	Bcat2	branched chain aminotransferase 2, mitochondrial	423.834	719.31	466.942	581.491	641.273	599.521	670.841	686.195	633.987	561.373	580.932	588.385	745.913	565.588	596.246
12038	ENSMUSG00000027792	Bche	butyrylcholinesterase	0	1.93884	0	0	0.965773	0.872665	0	1.14748	2.76448	0	0	0	1.05058	2.9154	2.88506
12039	ENSMUSG00000060376	Bckdha	branched chain ketoacid dehydrogenase E1, alpha polypeptide	490.418	528.334	453.301	313.015	269.451	299.324	511.443	428.011	472.725	520.659	689.804	650.718	828.909	645.275	811.664
12040	ENSMUSG00000032263	Bckdhb	branched chain ketoacid dehydrogenase E1, beta polypeptide	142.132	316.031	145.854	55.6746	37.6652	66.3226	109.525	81.4713	94.9137	108.047	113.859	115.221	321.478	147.714	110.594
12041	ENSMUSG00000030802	Bckdk	branched chain ketoacid dehydrogenase kinase	445.602	573.897	496.322	969.976	881.751	1080.36	1083.52	1350.59	1197.02	887.078	895.914	988.826	1078.95	1024.28	947.262
12042	ENSMUSG00000028191	Bcl10	B cell leukemia/lymphoma 10	1078.15	1341.68	1050.36	982.348	1093.26	1078.61	728.537	808.976	815.52	1088.3	1148.57	1103.1	1235.48	920.295	954.956
18213	ENSMUSG00000059146	Ntrk3	neurotrophic tyrosine kinase, receptor, type 3	482.735	604.918	509.963	22.2699	9.65773	17.4533	20.5359	44.7519	16.5869	56.3721	88.0955	67.0551	457.003	456.746	406.794
12044	ENSMUSG00000102037	Bcl2a1a	B cell leukemia/lymphoma 2 related protein A1a	0	0	0	3.71164	1.93155	0.872665	6.84531	10.3274	0.921492	1.56589	1.66218	0	1.05058	4.859	0.961688
12045	ENSMUSG00000089929	Bcl2a1b	B cell leukemia/lymphoma 2 related protein A1b	121.644	172.557	128.016	1193.91	1164.72	1156.28	1024.84	1139.45	1066.17	1136.84	1376.28	1340.16	1567.47	1081.61	1104.98
12046	ENSMUSG00000053820	Bcl2a1c	B cell leukemia/lymphoma 2 related protein A1c	0	0	0	1.23721	0	0	0	0	0	0	0	0	0	0	0
12047	ENSMUSG00000099974	Bcl2a1d	B cell leukemia/lymphoma 2 related protein A1d	8.96325	14.5413	11.5424	1104.83	1051.73	1195.55	1032.66	1118.8	1048.66	817.396	964.895	1019.99	1104.16	903.774	854.94
12048	ENSMUSG00000007659	Bcl2l1	BCL2-like 1	229.203	171.587	295.905	1238.45	1080.7	1225.22	1041.47	1169.29	1056.95	764.156	774.575	715.884	887.741	900.859	960.726
12049	ENSMUSG00000032191	Bcl2l10	Bcl2-like 10	0	0	2.09861	0	0	0	0	0	0	0	0	0	0	0	0
12050	ENSMUSG00000022194	Bcl2l2	BCL2-like 2	70.4256	19.3884	49.3174	163.312	94.6458	110.828	218.072	201.957	164.026	174.597	196.137	214.387	247.937	248.781	225.997
18619	ENSMUSG00000045573	Penk	preproenkephalin	1.28046	0	1.04931	40.8281	43.4598	48.8692	198.514	330.475	180.612	224.706	393.105	259.72	1331.09	1664.69	1445.42
12053	ENSMUSG00000022508	Bcl6	B cell leukemia/lymphoma 6	327.799	429.453	359.912	65.5724	30.9047	40.1426	75.2984	81.4713	43.3101	753.194	1084.57	926.493	412.879	883.366	798.201
12054	ENSMUSG00000029681	Bcl7b	B cell CLL/lymphoma 7B	1057.66	946.155	1071.34	887.083	723.364	745.256	702.133	711.44	741.801	770.419	885.941	839.605	1220.78	927.097	1000.16
414084	ENSMUSG00000044162	Tnip3	TNFAIP3 interacting protein 3	0	0.969421	5.24654	94.0283	84.9881	134.39	327.597	475.058	364.911	108.047	103.055	93.4993	390.816	388.72	442.376
12057	ENSMUSG00000058831	Opn1sw	opsin 1 (cone pigments), short-wave-sensitive (color blindness, tritan)	1.28046	0	0	0	1.93155	1.74533	0	2.29497	1.84298	0.782946	0	0	0	0	2.88506
12061	ENSMUSG00000041347	Bdkrb1	bradykinin receptor, beta 1	8.96325	0	3.14792	0	0.965773	0	0	0	0.921492	0	0	1.88888	0	0	1.92338
12062	ENSMUSG00000021070	Bdkrb2	bradykinin receptor, beta 2	0	0	0	0	0	0	0	0	0	0	0	0	0	0	0
12064	ENSMUSG00000048482	Bdnf	brain derived neurotrophic factor	0	0	0	0	0	0	0	3.44245	0.921492	0	0	0	0	0	0
12068	ENSMUSG00000032757	Bet1	Bet1 golgi vesicular membrane trafficking protein	248.41	252.049	206.714	285.796	303.253	349.939	402.896	430.306	420.2	268.551	285.895	299.387	434.941	316.807	305.817
12069	ENSMUSG00000042750	Bex2	brain expressed X-linked 2	0	20.3578	0	8.6605	15.4524	10.472	3.91161	16.0648	9.21492	11.7442	23.2705	10.3888	21.0116	9.718	3.84675
12070	ENSMUSG00000046432	Bex3	brain expressed X-linked 3	277.861	142.505	235.045	733.668	789.037	721.694	508.509	590.954	729.822	526.14	464.579	543.052	682.878	425.648	493.346
12075	ENSMUSG00000027420	Bfsp1	beaded filament structural protein 1, in lens-CP94	0	7.75537	0	9.89771	12.5551	7.85399	9.77902	10.3274	4.60746	0	0	0	0	0.9718	0
12091	ENSMUSG00000045594	Glb1	galactosidase, beta 1	685.049	723.188	645.324	801.715	817.044	860.448	817.526	884.71	927.943	883.163	900.901	949.16	965.484	1016.5	992.462
12095	ENSMUSG00000074489	Bglap3	bone gamma-carboxyglutamate protein 3	0	0	0	0	0	0	0	0	0	0	0	0	0	0	0
12096	ENSMUSG00000074483	Bglap	bone gamma carboxyglutamate protein	6.40232	0	0	1.23721	0.965773	0	0.977902	0	0.921492	0	0	0	0	1.9436	0
12097	ENSMUSG00000074486	Bglap2	bone gamma-carboxyglutamate protein 2	0	0	0	0	0	0	0	0	0.921492	0	0	0	0	0	0
12111	ENSMUSG00000031375	Bgn	biglycan	0	1.93884	0	2.47443	1.93155	0	0.977902	0	0	0	0	0	0	0.9718	0.961688
12116	ENSMUSG00000074768	Bhmt	betaine-homocysteine methyltransferase	0	0	0	0	0	0	0	0	0	0	0	2.83331	0	2.9154	0
12121	ENSMUSG00000003452	Bicd1	BICD cargo adaptor 1	1.28046	0	0	25.9815	34.7678	14.8353	85.0775	88.3562	84.7773	39.9303	29.0881	43.4441	25.214	104.954	85.5902
12122	ENSMUSG00000004446	Bid	BH3 interacting domain death agonist	565.966	787.17	585.514	867.287	884.648	952.95	740.272	789.469	755.623	755.543	810.312	873.605	720.699	636.529	743.384
12123	ENSMUSG00000046607	Hrk	harakiri, BCL2 interacting protein (contains only BH3 domain)	0	0	0	0	0	0	0	0	0	0	0	0	0	0	0
12124	ENSMUSG00000016758	Bik	BCL2-interacting killer	14.0851	0	13.641	19.7954	16.4181	20.0713	4.88951	8.03238	16.5869	7.04652	3.32436	0.944438	6.30349	4.859	3.84675
12125	ENSMUSG00000027381	Bcl2l11	BCL2-like 11 (apoptosis facilitator)	1665.88	1870.98	1802.71	4664.3	5144.67	4280.42	9874.85	9719.19	10403.6	2431.83	1994.61	2251.54	2434.2	3020.35	3176.45
12140	ENSMUSG00000019874	Fabp7	fatty acid binding protein 7, brain	0	0	0	0	0	0	0	0	0	0	0	0	0	0	0
21636	ENSMUSG00000076754	Trgv2	T cell receptor gamma variable 2	14.0851	6.78594	4.19723	463.955	647.068	619.592	2073.15	1826.79	2885.19	25.8372	34.9058	35.8886	136.576	273.076	188.491
12143	ENSMUSG00000014453	Blk	B lymphoid kinase	2.56093	0	2.09861	0	0	0	0	3.44245	0.921492	3.91473	0	5.66663	1.05058	2.9154	5.77013
12950	ENSMUSG00000021613	Hapln1	hyaluronan and proteoglycan link protein 1	0	0	0	0	12.5551	5.23599	52.8067	82.6188	46.0746	43.062	57.3452	58.5551	331.984	493.674	392.369
12145	ENSMUSG00000047880	Cxcr5	chemokine (C-X-C motif) receptor 5	252.252	184.19	291.707	77.9445	63.741	184.132	131.039	122.781	105.972	5006.16	6530.7	6062.35	4466.02	5578.13	6410.61
12151	ENSMUSG00000026739	Bmi1	Bmi1 polycomb ring finger oncogene	1144.74	1206.93	1181.52	1091.22	1280.62	1368.34	1283.98	1482.55	1299.3	1417.92	1605.66	1557.38	1527.55	1668.58	1630.06
12153	ENSMUSG00000022098	Bmp1	bone morphogenetic protein 1	0	0	4.19723	9.89771	6.76041	9.59932	8.80112	3.44245	2.76448	25.8372	29.9192	17.9443	17.8599	26.2386	10.5786
12154	ENSMUSG00000030046	Bmp10	bone morphogenetic protein 10	0	0	0	0	0	0	0	0	0.921492	0	0	0	0	4.859	0
12155	ENSMUSG00000023279	Bmp15	bone morphogenetic protein 15	0	0	0	0	0	0	0	0	0	0	0	0	0	0	0
12156	ENSMUSG00000027358	Bmp2	bone morphogenetic protein 2	0	0	0	0	0	0	0	0	0	0	0	0	0	0	0
12159	ENSMUSG00000021835	Bmp4	bone morphogenetic protein 4	0	0	0	1.23721	0	0	0	0	0	0	0	0	0	0	0
12160	ENSMUSG00000032179	Bmp5	bone morphogenetic protein 5	0	0	0	0	0	0	0	0	0	0	0	0	0	0	0
12161	ENSMUSG00000039004	Bmp6	bone morphogenetic protein 6	0	0	0	0	0	4.36333	0.977902	0	0	0	0	0	1.05058	0	1.92338
12162	ENSMUSG00000008999	Bmp7	bone morphogenetic protein 7	2.56093	0	3.14792	18.5582	47.3229	64.5772	12.7127	18.3597	12.9009	154.24	244.34	203.999	167.042	172.009	196.184
12163	ENSMUSG00000032726	Bmp8a	bone morphogenetic protein 8a	3.84139	0	1.04931	22.2699	20.2812	8.72665	4.88951	11.4748	4.60746	3.13179	3.32436	13.2221	0	4.859	5.77013
12164	ENSMUSG00000002384	Bmp8b	bone morphogenetic protein 8b	14.0851	0	2.09861	1.23721	6.76041	4.36333	15.6464	9.17987	0	3.13179	0.831089	1.88888	5.25291	11.6616	4.80844
12165	ENSMUSG00000072625	Gdf2	growth differentiation factor 2	0	0	0	0	0	0	0	0	0	0	0	0	0	0	0
12166	ENSMUSG00000021796	Bmpr1a	bone morphogenetic protein receptor, type 1A	16.646	31.0215	20.9861	23.5071	23.1786	21.8166	30.315	19.5072	17.5083	28.969	19.9461	27.3887	15.7587	17.4924	19.2338
12167	ENSMUSG00000052430	Bmpr1b	bone morphogenetic protein receptor, type 1B	0	0	0	0	0	0	0	0	0	0	0	0	0	0	0
12168	ENSMUSG00000067336	Bmpr2	bone morphogenetic protein receptor, type II (serine/threonine kinase)	96.0349	47.5016	94.4377	45.7769	49.2544	76.7945	38.1382	47.0468	37.7812	81.4264	112.197	118.055	29.4163	103.983	118.288
12169	ENSMUSG00000031377	Bmx	BMX non-receptor tyrosine kinase	0	0	0	7.42329	2.89732	0.872665	0.977902	0	1.84298	3.13179	0	0	0	0	0
12173	ENSMUSG00000025105	Bnc1	basonuclin 1	1.28046	0	0	0	0	0	0	0	0	0	0	0	0	1.9436	0
12175	ENSMUSG00000011958	Bnip2	BCL2/adenovirus E1B interacting protein 2	1599.3	1424.08	1597.05	2457.11	2535.15	2429.5	1997.85	2028.75	2022.68	1839.14	1861.64	1693.38	1602.14	1528.64	1456.96
12176	ENSMUSG00000078566	Bnip3	BCL2/adenovirus E1B interacting protein 3	88.3521	78.5231	84.9939	30.9304	22.2128	39.2699	11.7348	9.17987	33.1737	52.4574	58.1763	52.8885	24.1634	17.4924	23.0805
12177	ENSMUSG00000022051	Bnip3l	BCL2/adenovirus E1B interacting protein 3-like	3251.1	2753.15	2757.58	2050.06	1878.43	1823	1986.12	2009.24	2054.93	2496.03	2572.22	2683.15	3129.68	2808.5	3254.35
12981	ENSMUSG00000018916	Csf2	colony stimulating factor 2 (granulocyte-macrophage)	0	0	0	24.7443	22.2128	10.472	69.431	69.9965	64.5044	14.093	12.4663	26.4443	248.988	170.065	149.062
12181	ENSMUSG00000022557	Bop1	block of proliferation 1	1828.5	2051.29	1718.77	1912.73	2009.77	2056.87	1865.84	2043.67	1864.18	1703.69	1669.66	1714.15	1727.16	1606.39	1854.13
12182	ENSMUSG00000029082	Bst1	bone marrow stromal cell antigen 1	2.56093	0	0	28.4559	26.0759	38.3973	28.3592	40.1619	44.2316	137.016	174.529	124.666	112.412	123.419	103.862
12183	ENSMUSG00000038871	Bpgm	2,3-bisphosphoglycerate mutase	265.056	228.783	299.053	413.23	362.165	375.246	251.321	253.594	323.444	586.427	504.471	584.607	491.672	482.985	465.457
22062	ENSMUSG00000029026	Trp73	transformation related protein 73	0	0	0	353.843	333.192	335.103	672.796	579.479	578.697	50.8915	43.2167	43.4441	196.459	124.39	176.951
12190	ENSMUSG00000041147	Brca2	breast cancer 2, early onset	174.143	161.893	165.791	840.068	1136.72	1185.08	1259.54	1553.69	1294.7	656.109	608.357	545.885	326.731	751.202	454.878
12192	ENSMUSG00000021127	Zfp36l1	zinc finger protein 36, C3H type-like 1	4746.68	5226.15	5952.72	2203.48	2174.92	2323.03	3106.79	2907.72	2964.44	5221.47	5403.74	6046.29	6671.19	6628.65	7454.04
12193	ENSMUSG00000045817	Zfp36l2	zinc finger protein 36, C3H type-like 2	10064.5	7677.81	11904.4	7550.72	6694.74	5887	5855.68	5255.47	5860.69	9191.79	9414.58	8021.11	8388.89	6957.12	8975.43
12209	ENSMUSG00000031130	Brs3	bombesin-like receptor 3	0	0	0	0	0	0	0	0	0	0	0	0	0	0	0
12211	ENSMUSG00000024073	Birc6	baculoviral IAP repeat-containing 6	24304.5	15522.4	24837.1	10100.6	10885.2	8950.05	13522.4	12182.8	11832.9	13380.6	11850.5	11973.6	5834.93	15908.4	13494.4
12212	ENSMUSG00000031327	Chic1	cysteine-rich hydrophobic domain 1	47.3772	37.8074	40.923	65.5724	61.8095	58.4686	112.459	99.8311	118.872	137.016	141.285	182.276	118.716	167.15	149.062
12215	ENSMUSG00000023175	Bsg	basigin	2418.8	3140.92	2161.57	4106.31	4116.13	4454.96	3603.57	3794.73	3770.75	3996.94	3772.31	3599.25	4875.75	3717.14	4092.94
29817	ENSMUSG00000036256	Igfbp7	insulin-like growth factor binding protein 7	0	0	3.14792	56.9119	74.3645	19.1986	144.729	152.615	114.265	2.34884	2.49327	7.5555	209.066	125.362	96.1688
12223	ENSMUSG00000082361	Btc	betacellulin, epidermal growth factor family member	5.12186	27.1438	2.09861	0	2.89732	0	0	0	0	7.04652	4.15545	4.72219	5.25291	0	1.92338
12224	ENSMUSG00000005148	Klf5	Kruppel-like factor 5	0	0	0	2.47443	0	0.872665	0	0	0	1.56589	0	0	1.05058	1.9436	5.77013
12226	ENSMUSG00000036478	Btg1	BTG anti-proliferation factor 1	22729.5	17537.8	21985.1	8048.08	6010.97	5990.85	5395.08	5029.42	5215.65	10425.7	11029.4	11207.6	13202.7	11081.4	13417.5
12227	ENSMUSG00000020423	Btg2	BTG anti-proliferation factor 2	3799.14	3772.02	3829.97	2825.8	2475.28	2100.51	1640.92	1266.82	1750.83	4094.03	4220.27	4232.97	3710.65	2914.43	3908.3
12228	ENSMUSG00000022863	Btg3	BTG anti-proliferation factor 3	347.006	378.074	349.419	529.528	585.259	558.506	529.045	539.317	575.933	418.876	472.89	491.108	571.516	496.59	495.269
12229	ENSMUSG00000031264	Btk	Bruton agammaglobulinemia tyrosine kinase	0	0	0	11.1349	3.86309	6.98132	14.6685	20.6547	0.921492	25.8372	0.831089	5.66663	6.30349	16.5206	6.73181
12231	ENSMUSG00000000706	Btn1a1	butyrophilin, subfamily 1, member A1	0	0	0	0	0	1.74533	3.91161	0	4.60746	1.56589	0	0	0	1.9436	0
12234	ENSMUSG00000025217	Btrc	beta-transducin repeat containing protein	289.385	432.362	337.877	319.201	288.766	319.395	341.288	392.439	378.733	360.938	434.66	373.053	387.665	450.915	366.403
16768	ENSMUSG00000030124	Lag3	lymphocyte-activation gene 3	14.0851	14.5413	9.44377	7154.81	7339.88	7336.5	8397.24	8903.32	8216.02	6151.61	7272.86	7868.11	12303.4	12389.5	13962.7
13143	ENSMUSG00000032380	Dapk2	death-associated protein kinase 2	1.28046	0	2.09861	665.621	621.958	511.382	599.454	585.217	691.119	194.171	184.502	178.499	491.672	428.564	420.257
12237	ENSMUSG00000066979	Bub3	BUB3 mitotic checkpoint protein	1542.96	1991.19	1363.05	2865.39	3348.34	3310.89	2274.6	2889.36	2636.39	2279.16	2363.62	2429.09	2709.45	2063.13	2312.86
12238	ENSMUSG00000051154	Commd3	COMM domain containing 3	745.231	894.775	816.361	1158.03	1096.15	1189.44	1333.86	1405.67	1434.76	1213.57	1260.76	1249.49	1875.29	1296.38	1281.93
12257	ENSMUSG00000041736	Tspo	translocator protein	1998.81	1543.32	1661.05	2907.45	2609.52	2666.86	1885.39	1786.63	2117.59	2309.69	2386.89	2562.26	3496.34	1933.88	2460
12258	ENSMUSG00000023224	Serping1	serine (or cysteine) peptidase inhibitor, clade G, member 1	0	0.969421	0	0	3.86309	0	0	0	0	0.782946	0.831089	0	0	0	0
12259	ENSMUSG00000036887	C1qa	complement component 1, q subcomponent, alpha polypeptide	1.28046	9.69421	0	18.5582	9.65773	3.49066	3.91161	9.17987	2.76448	14.093	4.98654	0	0	0	1.92338
12260	ENSMUSG00000036905	C1qb	complement component 1, q subcomponent, beta polypeptide	0	0	0	3.71164	2.89732	6.10866	2.93371	0	0.921492	6.26357	4.98654	0	0	0	0
12261	ENSMUSG00000018446	C1qbp	complement component 1, q subcomponent binding protein	1466.13	2024.15	1592.85	1548.99	1701.69	1947.79	1957.76	2161.86	2260.42	1899.43	2225.66	2020.15	2242.99	1979.56	2060.9
12262	ENSMUSG00000036896	C1qc	complement component 1, q subcomponent, C chain	1.28046	0	0	11.1349	13.5208	6.10866	5.86741	8.03238	11.9794	7.82946	7.4798	1.88888	2.10116	5.8308	5.77013
12263	ENSMUSG00000024371	C2	complement component 2 (within H-2S)	0	6.78594	8.39446	16.0838	12.5551	10.472	14.6685	12.6223	3.68597	13.3101	0.831089	17.9443	11.5564	2.9154	15.387
12265	ENSMUSG00000022504	Ciita	class II transactivator	7.68279	0	17.8382	54.4374	22.2128	33.1613	119.304	187.04	12.9009	16.4419	13.2974	22.6665	18.9105	12.6334	21.1571
12266	ENSMUSG00000024164	C3	complement component 3	6.40232	19.3884	3.14792	14.8466	20.2812	19.1986	9.77902	13.7698	0	75.9458	19.9461	9.44438	11.5564	21.3796	15.387
12267	ENSMUSG00000040552	C3ar1	complement component 3a receptor 1	0	0	2.09861	0	0	0	1.9558	0	0	0	0	1.88888	1.05058	1.9436	0
12268	ENSMUSG00000073418	C4b	complement component 4B (Chido blood group)	1.28046	3.87768	0	3.71164	3.86309	0.872665	0	2.29497	0	10.9612	9.14198	0.944438	0	0	0.961688
12269	ENSMUSG00000026405	C4bp	complement component 4 binding protein	2.56093	1.93884	0	0	0	0	0	0	0	0.782946	0	0	0	0	0
12270	NA	C4bp-ps1	complement component 4 binding protein, pseudogene 1	0	0	1.04931	0	0	0	0.977902	0	0	0	0	0	0	0	0
12273	ENSMUSG00000049130	C5ar1	complement component 5a receptor 1	0	0	0	1.23721	0.965773	0	0	0	0	1.56589	0	0	0	0.9718	0
12274	ENSMUSG00000022181	C6	complement component 6	0	0	0	0	1.93155	0	0	0	0.921492	3.13179	0	0	0	0	0
12279	ENSMUSG00000022149	C9	complement component 9	0	0	0	0	0	0	0	0	0	0	0	0	0	0	0
12282	ENSMUSG00000032115	Hyou1	hypoxia up-regulated 1	2058.99	2033.84	2133.24	3434.51	4121.92	3953.17	2803.64	3219.84	3075.94	2290.12	2362.79	2338.43	1643.11	2289.56	2531.16
12283	ENSMUSG00000036707	Cab39	calcium binding protein 39	5124.42	4668.73	4565.54	7200.59	7146.72	7047.64	5446.91	5961.18	5625.71	5927.69	6201.59	5855.51	4841.08	5840.52	5836.48
12286	ENSMUSG00000034656	Cacna1a	calcium channel, voltage-dependent, P/Q type, alpha 1A subunit	140.851	209.395	198.319	47.0141	57.9464	75.0492	88.9891	97.5361	91.2277	119.791	163.725	154.888	178.599	187.557	181.759
12287	ENSMUSG00000004113	Cacna1b	calcium channel, voltage-dependent, N type, alpha 1B subunit	2.56093	12.6025	1.04931	8.6605	10.6235	13.9626	13.6906	17.2123	10.1364	52.4574	55.683	32.1109	8.40465	19.436	27.8889
12288	ENSMUSG00000051331	Cacna1c	calcium channel, voltage-dependent, L type, alpha 1C subunit	10.2437	5.81652	7.34515	6.18607	2.89732	6.98132	14.6685	8.03238	4.60746	28.969	20.7772	24.5554	12.607	26.2386	12.5019
12289	ENSMUSG00000015968	Cacna1d	calcium channel, voltage-dependent, L type, alpha 1D subunit	2.56093	0	0	49.4886	61.8095	82.9032	25.4254	53.9317	24.8803	674.9	870.151	1169.21	265.797	575.306	526.043
12290	ENSMUSG00000004110	Cacna1e	calcium channel, voltage-dependent, R type, alpha 1E subunit	0	0	0	3.71164	1.93155	0.872665	0.977902	4.58993	0	14.093	0.831089	11.3333	0	4.859	0
12291	ENSMUSG00000020866	Cacna1g	calcium channel, voltage-dependent, T type, alpha 1G subunit	0	0	0	1.23721	0	0.872665	0	1.14748	0	0.782946	4.15545	0	0	0	0
12292	ENSMUSG00000026407	Cacna1s	calcium channel, voltage-dependent, L type, alpha 1S subunit	2.56093	0	0	100.214	106.235	110.828	45.9614	72.2915	58.9755	43.062	61.5006	60.444	78.7936	56.3644	78.8584
12293	ENSMUSG00000040118	Cacna2d1	calcium channel, voltage-dependent, alpha2/delta subunit 1	0	0.969421	0	0	0	1.74533	0.977902	0	0	7.04652	4.98654	6.61106	5.25291	9.718	10.5786
12294	ENSMUSG00000021991	Cacna2d3	calcium channel, voltage-dependent, alpha2/delta subunit 3	0	0	0	0	0	0	0	0	0	0	0	0	0	0	0
12295	ENSMUSG00000020882	Cacnb1	calcium channel, voltage-dependent, beta 1 subunit	288.105	174.496	271.771	53.2002	28.9732	28.798	7.82321	3.44245	9.21492	48.5427	24.9327	50.0552	19.961	28.1822	16.3487
12296	ENSMUSG00000057914	Cacnb2	calcium channel, voltage-dependent, beta 2 subunit	6.40232	0	7.34515	1.23721	4.82887	0.872665	0.977902	0	0	1.56589	4.98654	0	0	0	0
12297	ENSMUSG00000003352	Cacnb3	calcium channel, voltage-dependent, beta 3 subunit	10.2437	22.2967	11.5424	44.5397	26.0759	32.2886	19.558	14.9173	5.52895	28.969	26.5949	5.66663	8.40465	9.718	6.73181
12298	ENSMUSG00000017412	Cacnb4	calcium channel, voltage-dependent, beta 4 subunit	17.9265	34.8991	15.7396	51.963	51.186	51.4872	50.8509	58.5217	46.9961	41.4962	33.2436	33.9998	16.8093	13.6052	7.6935
12299	ENSMUSG00000020722	Cacng1	calcium channel, voltage-dependent, gamma subunit 1	0	0	0	0	0	0	0	1.14748	0	0	1.66218	0	0	0	0
12300	ENSMUSG00000019146	Cacng2	calcium channel, voltage-dependent, gamma subunit 2	0	0	0	0	0	0	0	0	0	0	0	0	0	0	0
12301	ENSMUSG00000014226	Cacybp	calcyclin binding protein	1729.91	2003.79	1623.28	1468.57	1662.1	1817.76	1697.64	1963.34	1798.75	1601.91	1762.74	1648.99	1800.7	1414.94	1436.76
12304	ENSMUSG00000025823	Pdia4	protein disulfide isomerase associated 4	2144.78	2249.06	1850.98	3522.35	3893.03	3990.7	3063.77	3592.77	3230.75	2905.51	3081.68	2855.04	2631.71	3084.49	3514.01
12305	ENSMUSG00000003534	Ddr1	discoidin domain receptor family, member 1	142.132	216.181	152.15	124.959	101.406	115.192	31.2929	27.5396	26.7233	163.636	113.859	121.832	113.463	85.5184	151.947
12306	ENSMUSG00000032231	Anxa2	annexin A2	142.132	219.089	140.607	13222.1	13296.8	13163.3	7934.69	9080.04	9507.03	9515.15	10668.7	9280.99	8777.61	7077.62	8942.73
12307	ENSMUSG00000028222	Calb1	calbindin 1	0	0	0	0	0	0	0	0	0	0	0	0	0	0	0
12308	ENSMUSG00000003657	Calb2	calbindin 2	0	0	0	0	0	0	0	0	0	0	0	0	0	0	0
12309	ENSMUSG00000040808	S100g	S100 calcium binding protein G	17.9265	7.75537	6.29584	3.71164	3.86309	0.872665	0	3.44245	0.921492	2.34884	0	0.944438	2.10116	5.8308	0
12310	ENSMUSG00000030669	Calca	calcitonin/calcitonin-related polypeptide, alpha	0	0	0	3.71164	0.965773	6.10866	2.93371	1.14748	0.921492	0	1.66218	0.944438	0	0	0
12311	ENSMUSG00000023964	Calcr	calcitonin receptor	0	0	0	0	0	0	0	0	0	0	0	0	0	0.9718	0
12313	ENSMUSG00000001175	Calm1	calmodulin 1	12886.6	13538.9	11261.2	23320.3	22984.4	24855.2	17676.6	20102.8	18816.9	14526	15417.5	14676.6	13842.5	12125.2	13405.9
12314	ENSMUSG00000036438	Calm2	calmodulin 2	2586.54	2299.47	1961.16	4920.4	4930.27	4980.3	4262.67	5000.73	4660.91	4450.27	4714.77	4635.3	6231	4368.24	4590.13
12315	ENSMUSG00000019370	Calm3	calmodulin 3	2979.64	3318.33	2760.73	8890.62	9417.26	10041.8	7039.91	8067.96	8093.46	6327.77	6909.68	6489.23	6851.89	6104.85	6891.45
66109	ENSMUSG00000020577	Tspan13	tetraspanin 13	2162.71	1779.86	1829.99	689.128	718.535	727.803	1117.74	1208.3	1208.08	1265.24	1529.2	1251.38	2696.84	2370.22	2547.51
12317	ENSMUSG00000003814	Calr	calreticulin	5855.57	5878.57	5522.51	10508.9	11593.1	11640.5	8313.14	9595.26	9018.64	7316.63	7434.09	6866.06	4663.53	6883.26	7267.47
12319	ENSMUSG00000041261	Car8	carbonic anhydrase 8	0	0	0	0	0	0	0	0	0	0.782946	0	0	0	0	0
12321	ENSMUSG00000029767	Calu	calumenin	2591.66	2297.53	2002.08	2804.76	2894.42	3092.73	2355.77	2578.4	2454.85	2127.27	2163.33	2025.82	1665.17	2008.71	2141.68
12322	ENSMUSG00000024617	Camk2a	calcium/calmodulin-dependent protein kinase II alpha	26.8898	52.3487	45.1202	1.23721	1.93155	4.36333	3.91161	6.8849	5.52895	14.093	8.31089	6.61106	7.35407	3.8872	8.65519
12323	ENSMUSG00000057897	Camk2b	calcium/calmodulin-dependent protein kinase II, beta	156.217	218.12	175.234	40.8281	80.1592	54.9779	88.9891	81.4713	40.5457	70.4652	115.521	95.3882	94.5523	99.1236	65.3948
12325	ENSMUSG00000021820	Camk2g	calcium/calmodulin-dependent protein kinase II gamma	1736.31	1600.51	1846.78	1826.13	1804.06	1752.31	1737.73	1655.82	1713.05	1484.47	1411.19	1495.04	1176.65	1283.75	1339.63
60596	ENSMUSG00000033910	Gucy1a1	guanylate cyclase 1, soluble, alpha 1	64.0232	68.8289	49.3174	53.2002	69.5357	104.72	201.448	398.177	222.08	479.946	671.52	526.052	1932.02	2802.67	2485.96
12328	ENSMUSG00000021501	Caml	calcium modulating ligand	279.141	340.267	368.307	273.424	253.998	245.219	268.923	267.364	328.973	306.915	399.754	313.553	565.213	338.186	383.713
12330	ENSMUSG00000020368	Canx	calnexin	5950.32	5181.55	5217.16	8766.9	9802.6	10807.1	8174.28	8897.59	8668.48	6887.58	7236.3	6561.95	5015.48	6067.92	6427.92
12331	ENSMUSG00000028656	Cap1	CAP, adenylate cyclase-associated protein 1 (yeast)	11872.5	13788.1	12234.9	23298	21746.3	22759.1	15980.9	17240.9	16939.8	16606.3	17595.8	16702.4	13228.9	13675.2	16650.7
13136	ENSMUSG00000026399	Cd55	CD55 molecule, decay accelerating factor for complement	1779.85	1684.85	1726.11	702.738	839.257	774.927	1146.1	1076.34	1338.93	465.853	454.606	387.219	771.127	955.28	969.381
12333	ENSMUSG00000024942	Capn1	calpain 1	3811.94	4713.32	4288.52	4799.15	4484.09	4639.96	3681.8	3639.82	3711.77	4662.45	4777.1	4675.91	4629.91	4615.08	5104.64
16431	ENSMUSG00000031239	Itm2a	integral membrane protein 2A	385.42	391.646	353.617	501.072	459.708	597.776	862.509	1063.72	968.488	1058.54	1309.8	1124.83	2378.52	2082.57	2343.63
12335	ENSMUSG00000079110	Capn3	calpain 3	62.7428	51.3793	64.0078	12.3721	2.89732	6.98132	20.5359	6.8849	9.21492	135.45	152.089	152.054	205.914	167.15	198.108
12336	ENSMUSG00000001794	Capns1	calpain, small subunit 1	2420.08	3041.07	2573.95	4961.23	4680.14	4899.14	4407.4	4747.14	4707.9	4761.88	5165.22	5356.85	6413.8	4924.11	5343.14
12337	ENSMUSG00000035547	Capn5	calpain 5	7.68279	0	4.19723	61.8607	38.6309	43.6333	96.8123	158.353	128.087	43.062	35.7368	57.6107	42.0233	53.449	55.7779
12338	ENSMUSG00000067276	Capn6	calpain 6	0	0	0	0	0	0	0	1.14748	0	0	0	0	0	0	0
12339	ENSMUSG00000021893	Capn7	calpain 7	1878.44	2036.75	1720.86	1300.31	1478.6	1326.45	1647.76	1457.3	1495.58	1462.54	1421.16	1470.49	1346.85	1350.8	1192.49
12340	ENSMUSG00000070372	Capza1	capping protein (actin filament) muscle Z-line, alpha 1	5330.58	4329.43	4215.07	7761.04	7946.38	8154.18	6121.66	6712.78	6750.85	6396.67	6803.3	6704.56	3889.25	5834.69	5990.35
12343	ENSMUSG00000015733	Capza2	capping protein (actin filament) muscle Z-line, alpha 2	1690.21	1437.65	1362	2751.56	2760.18	2833.54	2281.44	2360.37	2427.21	2353.54	2146.7	2395.09	1529.65	1944.57	1996.46
12344	ENSMUSG00000041791	Capza3	capping protein (actin filament) muscle Z-line, alpha 3	0	0	0	0	0	0	0	0	0	0	0	0	0	0	0
12345	ENSMUSG00000028745	Capzb	capping protein (actin filament) muscle Z-line, beta	6052.76	7414.13	6075.49	13227.1	13671.5	14288.1	10646.4	11869.6	11929.6	9302.19	10228.2	9645.54	8467.69	7858.95	8499.39
12346	ENSMUSG00000027556	Car1	carbonic anhydrase 1	0	0	0	89.0794	11.5893	14.8353	44.9835	72.2915	6.45044	176.163	12.4663	33.9998	175.447	124.39	24.0422
12348	ENSMUSG00000003273	Car11	carbonic anhydrase 11	2.56093	0	3.14792	0	0	0	0	0	0.921492	0.782946	0	0.944438	0	2.9154	0
12349	ENSMUSG00000027562	Car2	carbonic anhydrase 2	96.0349	148.321	73.4515	489.937	381.48	599.521	212.205	183.597	147.439	562.155	210.266	264.443	627.197	509.223	359.671
12350	ENSMUSG00000027559	Car3	carbonic anhydrase 3	0	0	0	0	0.965773	0	1.9558	0	0	0	0	1.88888	1.05058	0.9718	2.88506
12351	ENSMUSG00000000805	Car4	carbonic anhydrase 4	0	0	0	0	0	0	0	0	0	0	0	0	0	0	0
12352	ENSMUSG00000025317	Car5a	carbonic anhydrase 5a, mitochondrial	0	0	3.14792	0	0	0	0.977902	0	0	2.34884	0	0.944438	0	0	0
12353	ENSMUSG00000028972	Car6	carbonic anhydrase 6	0	0	0	0	0	0	0	0	0	0	0	0	0	0	0
12354	ENSMUSG00000031883	Car7	carbonic anhydrase 7	19.207	6.78594	27.282	11.1349	13.5208	17.4533	24.4475	24.0972	15.6654	22.7054	29.0881	46.2774	57.782	40.8156	19.2338
12355	ENSMUSG00000005677	Nr1i3	nuclear receptor subfamily 1, group I, member 3	0	12.6025	3.14792	0	3.86309	2.618	5.86741	2.29497	1.84298	0	0	1.88888	1.05058	2.9154	0
12359	ENSMUSG00000027187	Cat	catalase	1581.37	1947.57	1550.88	1755.61	1778.95	1971.35	1462.94	1568.61	1646.71	1820.35	2090.19	2129.71	1999.26	1697.73	1966.65
12361	ENSMUSG00000031012	Cask	calcium/calmodulin-dependent serine protein kinase (MAGUK family)	80.6693	117.3	64.0078	38.3536	23.1786	55.8506	54.7625	59.6691	52.525	78.2946	110.535	105.777	93.5018	132.165	110.594
12362	ENSMUSG00000025888	Casp1	caspase 1	39.6944	50.4099	35.6765	581.491	561.114	665.844	501.664	450.961	372.283	860.458	953.26	842.438	1115.72	767.722	658.756
12363	ENSMUSG00000033538	Casp4	caspase 4, apoptosis-related cysteine peptidase	1.28046	6.78594	11.5424	244.968	266.553	286.234	200.47	252.446	209.179	679.597	782.886	835.827	862.527	669.57	552.97
12364	ENSMUSG00000025887	Casp12	caspase 12	0	0	0	0	3.86309	0	0.977902	2.29497	1.84298	0	0	0	9.45523	0	0
12365	ENSMUSG00000005355	Casp14	caspase 14	0	0	0	0	0	0	0	0	0	0	0	0	0	0	0
12366	ENSMUSG00000029863	Casp2	caspase 2	1822.1	2174.41	1748.15	1912.73	1808.89	1845.69	2083.91	2229.56	2099.16	1947.19	1871.61	1881.32	2052.84	2059.24	1999.35
12367	ENSMUSG00000031628	Casp3	caspase 3	235.606	169.649	168.938	5041.65	5846.79	6413.22	5485.05	6396.07	6068.95	2868.72	3316.88	3383.92	3724.31	4671.44	4691.11
12368	ENSMUSG00000027997	Casp6	caspase 6	364.933	439.148	329.483	235.071	232.751	230.384	219.05	240.972	194.435	299.868	390.612	407.053	365.602	310.004	301.008
12369	ENSMUSG00000025076	Casp7	caspase 7	274.02	314.092	301.151	1191.44	1280.62	1251.4	1038.53	1206.01	1213.61	481.512	546.026	522.274	526.341	515.054	565.472
12370	ENSMUSG00000026029	Casp8	caspase 8	2984.76	3538.39	2738.69	2666.2	2775.63	2665.12	2370.43	2482.01	2381.14	2634.61	2595.49	2810.65	2673.73	2205.99	2211.88
12371	ENSMUSG00000028914	Casp9	caspase 9	325.238	439.148	420.772	519.63	407.556	442.441	444.945	470.468	448.767	450.194	410.558	508.107	473.812	515.054	502.001
12372	ENSMUSG00000007122	Casq1	calsequestrin 1	5.12186	0	2.09861	0	2.89732	0.872665	2.93371	0	0.921492	7.04652	0	0	1.05058	11.6616	1.92338
12373	ENSMUSG00000027861	Casq2	calsequestrin 2	0	0	0	0	0	0	0	0	0	0	0	0	0	0	0
12374	ENSMUSG00000051980	Casr	calcium-sensing receptor	0	0	0	1.23721	0	0	0	0	0	0	0	0	0	0	0
12380	ENSMUSG00000021585	Cast	calpastatin	3699.26	3118.63	3700.91	4666.77	4916.75	4761.26	3748.3	3853.25	3737.57	3895.94	4198.66	3906.19	2281.86	3978.55	4095.83
27007	ENSMUSG00000030149	Klrk1	killer cell lectin-like receptor subfamily K, member 1	1000.04	770.689	1058.75	3871.24	2833.58	2264.57	7613.94	7626.18	7887.97	3376.06	2886.37	3014.65	7241.66	7195.21	6983.78
12386	ENSMUSG00000063063	Ctnna2	catenin (cadherin associated protein), alpha 2	0	0	0	0	0	0	0	0	0	0	0	0	0	0	0
12387	ENSMUSG00000006932	Ctnnb1	catenin (cadherin associated protein), beta 1	6591.83	6611.45	5872.97	5881.72	6147.15	6196.8	5319.79	5615.78	5765.78	5953.52	6037.03	6126.57	4941.94	5087.37	6259.62
12388	ENSMUSG00000034101	Ctnnd1	catenin (cadherin associated protein), delta 1	8.96325	3.87768	1.04931	16.0838	13.5208	11.3446	11.7348	21.8022	12.9009	23.4884	9.97307	14.1666	5.25291	19.436	1.92338
12389	ENSMUSG00000007655	Cav1	caveolin 1, caveolae protein	0	0	0	0	0	0.872665	0	0	0	0	0	0.944438	0	0	0
12390	ENSMUSG00000000058	Cav2	caveolin 2	0	0.969421	0	30.9304	28.0074	37.5246	46.9393	43.6044	40.5457	22.7054	13.2974	7.5555	16.8093	14.577	22.1188
12391	ENSMUSG00000062694	Cav3	caveolin 3	0	0	0	0	0	0	0.977902	0	0	0	0	0	0	0	0
67603	ENSMUSG00000019960	Dusp6	dual specificity phosphatase 6	749.072	574.866	695.691	452.82	462.605	534.071	766.675	900.775	774.975	625.574	738.007	658.273	1189.26	1299.3	1493.5
12394	ENSMUSG00000022952	Runx1	runt related transcription factor 1	1162.66	1100.29	1402.92	1639.31	1665.96	1580.4	1150.99	1466.48	1181.35	1221.4	1362.99	1141.83	807.897	982.49	1187.68
12395	ENSMUSG00000006586	Runx1t1	RUNX1 translocation partner 1	0	0	0	0	0	0	0	0	0	0	0	0	0	0	0
12396	ENSMUSG00000038533	Cbfa2t2	CBFA2/RUNX1 translocation partner 2	572.368	586.5	556.133	556.746	503.168	530.58	488.951	562.267	507.742	562.155	578.438	587.44	426.536	670.542	618.365
12398	ENSMUSG00000006362	Cbfa2t3	CBFA2/RUNX1 translocation partner 3	1.28046	0	0	80.4189	60.8437	129.154	85.0775	91.7987	37.7812	386.775	475.383	383.442	222.723	278.907	421.219
12399	ENSMUSG00000070691	Runx3	runt related transcription factor 3	3468.78	3619.82	4372.46	5397.97	5543.54	5380.85	4726.2	4374.21	4691.32	4501.94	4527.78	4521.97	4161.35	4896.9	5727.81
12400	ENSMUSG00000031885	Cbfb	core binding factor beta	3925.91	3732.27	3763.87	6643.84	7291.59	7161.96	5467.45	6233.13	6295.63	4427.56	4693.16	4178.19	4607.85	4009.65	4308.36
12401	ENSMUSG00000060807	Serpina6	serine (or cysteine) peptidase inhibitor, clade A, member 6	0	0	0	0	0	0	0	0	0	0	0	0	0	0	0
12402	ENSMUSG00000034342	Cbl	Casitas B-lineage lymphoma	4639.12	2678.51	5004.15	2518.97	2663.6	2561.27	2173.88	2314.47	2294.52	3408.17	3220.47	3143.09	302.567	2798.78	2786.97
12404	ENSMUSG00000031654	Cbln1	cerebellin 1 precursor protein	0	0	0	0	0	0	0	0	0	0	0	0	0	0	0
12405	ENSMUSG00000024647	Cbln2	cerebellin 2 precursor protein	0	0	0	0	0	0	0	0	0	0	0	0	0	0	0
12406	ENSMUSG00000070436	Serpinh1	serine (or cysteine) peptidase inhibitor, clade H, member 1	0	0.969421	0	0	0	0	0	0	0	0.782946	0	0	0	0	0
12408	ENSMUSG00000051483	Cbr1	carbonyl reductase 1	766.999	940.338	790.128	183.108	130.379	154.462	207.315	130.813	173.241	378.946	453.775	408.942	505.33	364.425	387.56
12409	ENSMUSG00000025150	Cbr2	carbonyl reductase 2	0	0	0	0	0	0	0.977902	0	0	0	0	0	0	0	0
12411	ENSMUSG00000024039	Cbs	cystathionine beta-synthase	7.68279	0	7.34515	4.94886	0	0.872665	0	1.14748	2.76448	2.34884	0	0	0	2.9154	0.961688
12412	ENSMUSG00000018666	Cbx1	chromobox 1	904.008	746.454	762.847	1381.97	1613.81	1598.72	1110.9	1295.51	1395.14	986.512	1003.96	860.383	836.263	1024.28	1048.24
12416	ENSMUSG00000025577	Cbx2	chromobox 2	376.457	372.258	390.342	356.318	380.515	314.159	312.929	282.281	404.535	245.062	230.212	191.721	213.268	235.176	239.46
12417	ENSMUSG00000029836	Cbx3	chromobox 3	1952.71	1280.6	1407.12	3072	3753	3994.19	2871.12	3437.86	3415.05	2273.68	2393.54	2267.59	1928.87	2245.83	2175.34
12418	ENSMUSG00000039989	Cbx4	chromobox 4	3496.95	3606.24	3669.43	2372.98	2274.4	2459.17	1693.73	1863.51	1721.35	2106.91	2184.93	2205.26	2104.31	2110.75	2281.12
12419	ENSMUSG00000009575	Cbx5	chromobox 5	1686.37	1287.39	1755.49	6068.54	7465.43	7284.14	6392.54	6978.99	7088.12	4110.47	4080.65	3733.36	2210.42	3412.96	3145.68
12421	ENSMUSG00000025907	Rb1cc1	RB1-inducible coiled-coil 1	2571.17	1524.9	2370.39	1190.2	1153.13	1151.92	1603.76	1362.06	1546.26	1375.64	1434.46	1547.93	899.298	1386.76	1550.24
12424	ENSMUSG00000032532	Cck	cholecystokinin	0	0	0	0	0	0	0	0	0	0	0	0	0	0	0
12425	ENSMUSG00000029193	Cckar	cholecystokinin A receptor	0	0	0	0	0	0	0	0	0	0	0	0	0	0	0
12426	ENSMUSG00000030898	Cckbr	cholecystokinin B receptor	0	0	0	0	0	0	0	0	0	0	0	0	0	0	0
12427	ENSMUSG00000027793	Ccna1	cyclin A1	0	0	0	0	0	0	0	0	0	0	0	0	0	0	0
13011	ENSMUSG00000068129	Cst7	cystatin F (leukocystatin)	1389.3	1319.38	1287.5	3294.7	3214.09	3345.8	4169.77	3886.53	4121.83	3516.21	3872.88	4207.47	8862.71	5950.33	6967.43
353342	ENSMUSG00000106847	Peg13	paternally expressed 13	1348.33	1246.67	1385.09	186.819	135.208	149.226	281.636	240.972	273.683	440.016	452.944	458.052	755.368	1145.75	1230
12443	ENSMUSG00000070348	Ccnd1	cyclin D1	38.4139	47.5016	32.5285	49.4886	21.247	45.3786	52.8067	64.2591	21.1943	41.4962	36.5679	27.3887	39.9221	31.0976	37.5058
12519	ENSMUSG00000075122	Cd80	CD80 antigen	0	0	1.04931	639.64	620.992	457.277	970.079	843.4	959.273	281.078	315.814	296.553	630.349	584.052	686.645
12445	ENSMUSG00000034165	Ccnd3	cyclin D3	3526.4	3325.11	3179.4	6661.16	5959.79	5267.41	4539.42	4951.39	4964.08	2950.92	2793.29	2649.15	3880.85	2653.99	3060.09
12447	ENSMUSG00000002068	Ccne1	cyclin E1	386.7	559.356	390.342	1532.91	1667.89	1586.51	1150.99	1231.25	1317.73	985.729	926.665	844.327	812.1	687.063	635.675
12448	ENSMUSG00000028212	Ccne2	cyclin E2	28.1702	12.6025	17.8382	322.913	384.378	394.445	316.84	333.918	399.006	198.868	210.266	143.555	96.6535	152.573	113.479
20088	ENSMUSG00000025290	Rps24	ribosomal protein S24	46907.3	44797.9	46122.3	15049.5	13001.2	14937.4	25147.7	24878.6	28437.2	25412.9	24697.5	26200.6	54290.9	38309.3	43742.4
12450	ENSMUSG00000020326	Ccng1	cyclin G1	2963	2517.59	2718.76	3737.62	3996.37	4016.01	4697.84	4709.27	5138.24	3428.52	4005.02	3688.97	3527.85	4218.58	4723.81
12452	ENSMUSG00000029385	Ccng2	cyclin G2	1400.83	1636.38	1312.68	1459.91	1480.53	1452.11	1310.39	1344.85	1556.4	1374.85	1451.08	1305.21	1519.14	1227.38	1374.25
66771	ENSMUSG00000018415	Gid4	GID complex subunit 4, VID24 homolog	1485.34	1503.57	1586.55	470.141	539.867	548.906	835.128	786.026	975.86	632.621	634.121	597.829	978.091	1096.19	1146.33
12454	ENSMUSG00000021258	Ccnk	cyclin K	1108.88	1231.16	1420.76	1583.63	1566.48	1692.97	1477.61	1559.43	1504.8	1527.53	1593.2	1572.49	1263.85	1567.51	1740.65
12455	ENSMUSG00000011960	Ccnt1	cyclin T1	989.799	513.793	910.799	726.245	798.695	768.818	787.211	698.817	761.152	725.791	735.514	821.661	104.008	711.358	803.009
12457	ENSMUSG00000023087	Noct	nocturnin	403.346	469.2	429.167	507.258	559.183	570.723	564.249	510.63	479.176	317.876	283.401	261.609	374.007	338.186	226.958
12458	ENSMUSG00000040899	Ccr6	chemokine (C-C motif) receptor 6	0	0	0	3.71164	2.89732	13.09	19.558	18.3597	19.3513	831.489	1118.65	1419.49	287.859	780.356	818.396
12460	ENSMUSG00000034108	Ccs	copper chaperone for superoxide dismutase	373.896	384.86	393.49	211.564	234.683	213.803	207.315	204.252	237.745	328.055	334.098	303.164	471.711	322.638	362.556
12461	ENSMUSG00000034024	Cct2	chaperonin containing Tcp1, subunit 2 (beta)	5007.9	5194.16	4612.76	5441.27	5663.29	6473.43	5409.75	6036.91	6010.89	4884.8	5202.62	4899.74	4903.06	5256.47	5450.85
12462	ENSMUSG00000001416	Cct3	chaperonin containing Tcp1, subunit 3 (gamma)	4922.11	4953.74	4265.43	3712.88	4064.94	4603.31	4217.69	4788.45	4252.69	3922.56	4193.68	4010.08	4524.85	4419.75	4582.44
12464	ENSMUSG00000007739	Cct4	chaperonin containing Tcp1, subunit 4 (delta)	4804.3	4747.25	4483.69	3936.82	4148.96	4513.42	4438.7	4818.28	4568.76	4480.02	4576.81	4305.69	5442.01	4794.86	5083.48
12465	ENSMUSG00000022234	Cct5	chaperonin containing Tcp1, subunit 5 (epsilon)	5929.83	6362.31	4913.91	6156.38	6070.85	7026.7	6590.08	6953.75	7103.78	5930.04	6047.84	6107.68	6535.67	6490.65	7259.78
12466	ENSMUSG00000029447	Cct6a	chaperonin containing Tcp1, subunit 6a (zeta)	3149.94	2474.93	2653.7	2812.19	3056.67	3521.2	2828.09	3358.68	3021.57	2230.61	2452.54	2280.82	1704.04	2486.84	2570.59
12467	ENSMUSG00000020698	Cct6b	chaperonin containing Tcp1, subunit 6b (zeta)	2.56093	5.81652	1.04931	8.6605	2.89732	9.59932	4.88951	9.17987	3.68597	6.26357	9.97307	10.3888	8.40465	13.6052	4.80844
12468	ENSMUSG00000030007	Cct7	chaperonin containing Tcp1, subunit 7 (eta)	4494.43	4503.93	4084.95	5475.91	5821.68	6292.79	5172.12	5828.07	5716.02	4622.52	4784.58	4925.24	5252.91	4791.95	5131.56
12469	ENSMUSG00000025613	Cct8	chaperonin containing Tcp1, subunit 8 (theta)	5068.08	5097.21	4301.11	5054.02	5217.11	5941.1	4902.22	5537.76	5508.68	4750.14	4894.29	4662.69	4948.24	4523.73	4477.62
12475	ENSMUSG00000051439	Cd14	CD14 antigen	0	13.5719	0	4.94886	1.93155	7.85399	3.91161	1.14748	3.68597	3.13179	3.32436	0	0	0	0
12476	ENSMUSG00000025510	Cd151	CD151 antigen	176.704	154.138	145.854	254.866	222.128	216.421	270.879	207.695	259.861	176.163	156.245	178.499	253.19	155.488	219.265
12477	ENSMUSG00000026011	Ctla4	cytotoxic T-lymphocyte-associated protein 4	39.6944	46.5322	25.1834	575.305	685.699	678.061	656.172	469.321	588.833	665.504	683.156	676.217	866.73	594.742	647.216
12478	ENSMUSG00000030724	Cd19	CD19 antigen	1.28046	0	0	1.23721	0	0	0.977902	0	0	3.91473	1.66218	4.72219	7.35407	4.859	0.961688
12479	ENSMUSG00000028076	Cd1d1	CD1d1 antigen	696.573	753.24	698.839	364.978	341.884	336.849	357.912	269.659	315.15	361.721	286.726	355.109	372.956	195.332	186.567
12480	ENSMUSG00000041750	Cd1d2	CD1d2 antigen	23.0484	8.72479	29.3806	0	1.93155	0.872665	1.9558	6.8849	0	14.093	0.831089	3.77775	7.35407	1.9436	1.92338
12481	ENSMUSG00000027863	Cd2	CD2 antigen	6328.06	5262.02	5369.31	7205.54	6333.54	6174.98	4249.96	3916.36	4554.94	4790.85	4395.63	4864.8	5371.62	4671.44	5174.84
12482	ENSMUSG00000024673	Ms4a1	membrane-spanning 4-domains, subfamily A, member 1	1.28046	20.3578	0	1.23721	1.93155	0	1.9558	1.14748	1.84298	0	3.32436	3.77775	3.15174	1.9436	2.88506
12483	ENSMUSG00000030577	Cd22	CD22 antigen	1.28046	0	11.5424	66.8096	53.1175	75.9219	214.16	153.763	223.001	1111	1316.45	1257.05	868.831	1103.96	1003.04
12484	ENSMUSG00000047139	Cd24a	CD24a antigen	11.5242	60.1041	12.5917	243.731	98.5089	197.222	70.4089	103.274	18.4298	335.101	224.394	155.832	100.856	90.3774	80.7818
12487	ENSMUSG00000026012	Cd28	CD28 antigen	3053.91	2827.8	2733.45	3935.58	4011.82	4398.23	2138.67	2303	2314.79	8408.84	9599.91	9380.16	7029.44	7425.52	8439.77
12488	ENSMUSG00000061665	Cd2ap	CD2-associated protein	2366.3	2139.51	2380.88	299.406	361.199	405.789	477.216	515.22	436.787	1028.01	963.233	1044.55	709.143	894.056	831.86
12489	ENSMUSG00000004609	Cd33	CD33 antigen	0	0	0	0	0	0	0	0	0	6.26357	0	0	1.05058	0	0
12490	ENSMUSG00000016494	Cd34	CD34 antigen	0	0.969421	0	3.71164	2.89732	2.618	0	0	0.921492	0	0	0	5.25291	3.8872	0.961688
12491	ENSMUSG00000002944	Cd36	CD36 molecule	0	0.969421	0	21.0326	5.79464	15.708	31.2929	154.91	10.1364	0.782946	0	0	3.15174	2.9154	0
12492	ENSMUSG00000029426	Scarb2	scavenger receptor class B, member 2	1752.96	1431.83	1450.14	997.195	983.157	997.456	890.868	867.498	971.253	998.257	1033.04	981.271	659.765	807.566	902.063
12493	ENSMUSG00000030798	Cd37	CD37 antigen	3340.73	4360.45	3377.72	3341.72	2914.7	2736.68	3674.95	3369.01	3392.93	3486.46	3404.14	3460.42	5147.85	3625.79	3912.14
12494	ENSMUSG00000029084	Cd38	CD38 antigen	28.1702	45.5628	37.7751	1588.58	1570.35	1526.29	1099.16	1331.08	1267.05	808.001	934.976	945.382	708.092	834.776	853.979
237360	ENSMUSG00000059901	Adamts14	a disintegrin-like and metallopeptidase (reprolysin type) with thrombospondin type 1 motif, 14	56.3405	37.8074	98.6349	1714.78	1774.13	1349.14	1749.47	1685.65	1669.74	163.636	154.583	183.221	376.108	523.8	553.932
12496	ENSMUSG00000015085	Entpd2	ectonucleoside triphosphate diphosphohydrolase 2	0	0	0	1.23721	4.82887	2.618	0.977902	0	1.84298	3.91473	1.66218	0	2.10116	0	0
12497	ENSMUSG00000033068	Entpd6	ectonucleoside triphosphate diphosphohydrolase 6	916.813	911.255	1058.75	525.816	525.381	551.524	618.034	537.022	485.626	618.528	598.384	639.384	775.329	605.431	642.407
12043	ENSMUSG00000057329	Bcl2	B cell leukemia/lymphoma 2	3826.03	3325.11	4156.31	3470.39	3398.56	2847.51	9149.25	7836.16	8961.51	4360.23	3936.04	4504.97	6746.83	8122.31	8473.43
12500	ENSMUSG00000032094	Cd3d	CD3 antigen, delta polypeptide	6680.19	7425.76	6415.47	6087.09	5207.45	5062.33	5320.76	5501.04	6053.28	7288.45	7258.74	7548.89	11246.5	7462.45	9220.66
12501	ENSMUSG00000032093	Cd3e	CD3 antigen, epsilon polypeptide	9074.66	14036.2	10640	13697.2	13126.8	13534.2	15202.5	16812.9	15382.5	11760.6	13235.9	13464.8	16992.1	15598.4	17642.2
338349	ENSMUSG00000038070	Cntln	centlein, centrosomal protein	6.40232	0	6.29584	39.5909	30.9047	52.3599	271.857	322.443	310.543	68.1163	63.9939	41.5553	161.79	334.299	321.204
12503	ENSMUSG00000005763	Cd247	CD247 antigen	6561.1	5256.2	5635.83	7205.54	6386.66	6594.73	4875.82	4631.24	5045.17	4990.5	5097.9	5090.52	5208.78	3838.61	4591.1
12504	ENSMUSG00000023274	Cd4	CD4 antigen	0	0	0	72.9956	75.3303	85.5212	14.6685	3.44245	48.8391	61.8528	54.8519	27.3887	13.6576	12.6334	11.5403
12505	ENSMUSG00000005087	Cd44	CD44 antigen	265.056	243.325	270.721	3475.33	2886.7	2803.87	2824.18	2858.38	2539.63	3779.28	3734.08	3549.2	3940.73	4340.06	4371.83
12506	ENSMUSG00000015355	Cd48	CD48 antigen	3134.58	3371.65	2879.3	7913.22	7314.77	7214.32	6253.68	6809.17	6308.53	3737.79	3751.54	3957.19	5022.83	3547.07	3546.7
12507	ENSMUSG00000024669	Cd5	CD5 antigen	3563.53	4646.43	3743.93	5484.57	4793.13	4876.45	2714.66	2986.9	3322.9	4857.4	4612.55	4881.8	3943.88	3749.2	4266.05
12508	ENSMUSG00000040747	Cd53	CD53 antigen	12779	14294.1	11228.6	6071.01	5387.08	5728.17	4959.92	5143.02	4977.9	7373.01	7499.75	7885.11	9537.18	6714.17	7457.89
12509	ENSMUSG00000032679	Cd59a	CD59a antigen	0	0	1.04931	3.71164	1.93155	0	8.80112	4.58993	3.68597	5.48062	0	1.88888	0	1.9436	0
12511	ENSMUSG00000024670	Cd6	CD6 antigen	4801.74	4934.35	5322.09	5712.22	4750.64	5100.73	2816.36	2893.95	3243.65	5851.74	5363.85	5339.85	4227.54	4880.38	5202.73
12512	ENSMUSG00000025351	Cd63	CD63 antigen	2.56093	0.969421	2.09861	1.23721	0	0	2.93371	2.29497	4.60746	2.34884	0	0	1.05058	3.8872	0
18578	ENSMUSG00000028525	Pde4b	phosphodiesterase 4B, cAMP specific	2528.92	2821.01	2450.13	607.472	631.616	571.596	962.255	845.695	889.24	375.031	334.929	320.164	569.415	594.742	752.04
12515	ENSMUSG00000030156	Cd69	CD69 antigen	1516.07	1490.97	1325.28	492.411	417.214	425.861	405.829	387.849	340.952	1005.3	958.246	968.049	1386.77	1009.7	949.186
12516	ENSMUSG00000025163	Cd7	CD7 antigen	2165.27	3015.87	2083.92	3005.19	3468.09	3873.76	3920.41	3356.39	4218.59	1085.95	1207.57	1169.21	1039.03	762.863	875.136
69660	ENSMUSG00000006301	Tmbim1	transmembrane BAX inhibitor motif containing 1	49.9381	26.1744	26.2327	414.467	423.009	353.429	474.282	477.353	447.845	171.465	167.049	197.387	399.221	344.017	405.832
12518	ENSMUSG00000003379	Cd79a	CD79A antigen (immunoglobulin-associated alpha)	46.0967	28.1132	31.4792	17.321	20.2812	16.5806	14.6685	12.6223	14.7439	44.6279	16.6218	28.3331	55.6808	30.1258	39.4292
225743	ENSMUSG00000025427	Rnf165	ring finger protein 165	0	0	0	39.5909	26.0759	63.7046	122.238	135.403	117.951	38.3644	39.8923	48.1663	139.727	238.091	320.242
22070	ENSMUSG00000060126	Tpt1	tumor protein, translationally-controlled 1	65164.1	62329.9	51852.6	27074	23741.6	25899.8	29572.7	31008.4	32160.1	27488.5	27996.9	29523.1	61801.5	42510.4	52876.5
12521	ENSMUSG00000027215	Cd82	CD82 antigen	3814.51	3458.89	3475.31	7645.98	6718.88	7086.04	3853.91	4165.37	4261.9	7257.91	7951.03	8335.61	9050.76	7894.9	9151.42
19245	ENSMUSG00000059895	Ptp4a3	protein tyrosine phosphatase 4a3	2448.25	2288.8	2527.78	4191.68	4151.86	4189.67	4777.05	4859.59	5180.63	2222.78	2250.59	2038.1	3251.55	2949.41	3383.22
12523	ENSMUSG00000038147	Cd84	CD84 antigen	3347.14	2880.15	3120.64	2360.6	2074.48	1983.57	2441.82	2286.93	2111.14	4289.76	3931.05	4142.3	4020.58	4790.97	4820.94
12524	ENSMUSG00000022901	Cd86	CD86 antigen	407.188	703.799	360.962	540.663	437.495	517.49	330.531	366.047	283.82	513.613	528.573	520.385	728.053	713.301	824.166
12525	ENSMUSG00000053977	Cd8a	CD8 antigen, alpha chain	31491.8	39875.2	31776.2	25162.5	23798.6	23988.7	27297.1	24964.7	24096.1	20310.4	20783.1	21819.3	22482.4	21316.4	21076.3
12526	ENSMUSG00000053044	Cd8b1	CD8 antigen, beta chain 1	26949.9	31270.6	25591.6	17405.1	13692.7	14437.4	12196.4	11526.5	11473.5	13465.1	13303.2	13563.1	13803.6	10236.9	11923
12527	ENSMUSG00000030342	Cd9	CD9 antigen	446.882	401.34	358.863	784.394	646.102	794.125	975.946	1156.66	1111.32	1841.49	2264.72	2093.82	2636.96	1871.69	2141.68
12530	ENSMUSG00000032477	Cdc25a	cell division cycle 25A	468.65	489.557	505.766	1094.93	1216.87	1266.24	960.3	1041.92	1035.76	819.745	799.508	744.217	536.847	773.553	596.246
12531	ENSMUSG00000027330	Cdc25b	cell division cycle 25B	1440.52	1574.34	1583.4	6792.31	7402.65	7315.55	4456.3	5268.1	4993.57	5487.67	5424.52	5069.74	5643.72	4968.81	6161.53
27367	ENSMUSG00000060036	Rpl3	ribosomal protein L3	38457.5	39279	32509.6	23367.3	22469.7	26017.6	35615.2	38117.1	38536.8	30369.7	30618.2	30512.9	49156.7	43844.7	50217.4
12332	ENSMUSG00000056737	Capg	capping protein (actin filament), gelsolin-like	170.302	336.389	173.136	1432.69	1246.81	1262.75	1740.67	1607.62	1882.61	845.582	821.116	844.327	2640.11	1781.31	2209
12537	ENSMUSG00000029062	Cdk11b	cyclin-dependent kinase 11B	2455.93	2427.43	2802.7	1853.35	1838.83	1843.94	1719.15	1407.96	1750.83	1609.74	1337.22	1399.66	1306.92	1560.71	1511.77
12539	ENSMUSG00000019471	Cdc37	cell division cycle 37	4554.61	4128.76	4121.68	5316.31	5022.02	5396.56	4436.74	4353.55	4823.09	4454.18	4517.8	4159.3	4508.05	4197.2	4703.61
12540	ENSMUSG00000006699	Cdc42	cell division cycle 42	9152.76	10333.1	8776.41	17105.7	16218.2	16663.5	13877.4	15256.9	14874.7	12449.6	12971.6	12333.4	13827.8	11319.5	12520.2
12544	ENSMUSG00000000028	Cdc45	cell division cycle 45	67.8646	78.5231	79.7474	1271.86	1532.68	1581.27	1094.27	1425.17	1342.61	584.078	611.682	555.329	472.762	452.859	343.322
12545	ENSMUSG00000029283	Cdc7	cell division cycle 7 (S. cerevisiae)	446.882	418.79	447.005	932.86	1150.24	898.845	1101.12	961.591	1017.33	559.807	523.586	474.108	492.723	470.351	343.322
12549	ENSMUSG00000022799	Arhgap31	Rho GTPase activating protein 31	768.279	647.573	842.594	825.222	874.991	958.186	447.879	534.727	450.61	804.086	727.203	883.049	355.097	704.555	809.741
12550	ENSMUSG00000000303	Cdh1	cadherin 1	19.207	8.72479	11.5424	7.42329	0.965773	7.85399	2.93371	1.14748	2.76448	0.782946	0	0	0	0	0.961688
12552	ENSMUSG00000031673	Cdh11	cadherin 11	5.12186	3.87768	5.24654	1.23721	2.89732	0.872665	8.80112	6.8849	5.52895	1.56589	3.32436	9.44438	1.05058	3.8872	3.84675
12554	ENSMUSG00000031841	Cdh13	cadherin 13	0	0	0	0	0	0	0	0	0	0	0	0	0	0	0
12555	ENSMUSG00000031962	Cdh15	cadherin 15	0	0.969421	0	1.23721	0	0	0	1.14748	0	2.34884	6.64872	1.88888	0	2.9154	2.88506
12556	ENSMUSG00000031881	Cdh16	cadherin 16	7.68279	0	1.04931	2.47443	0	0	0	1.14748	0	0	0	0	0	0	1.92338
12557	ENSMUSG00000028217	Cdh17	cadherin 17	0	0	1.04931	148.466	104.304	78.5399	99.746	71.144	78.3268	5.48062	11.6353	11.3333	5.25291	2.9154	2.88506
12558	ENSMUSG00000024304	Cdh2	cadherin 2	0	0	0	3.71164	0	0.872665	0.977902	0	0	0.782946	0	0	0	0.9718	0
12560	ENSMUSG00000061048	Cdh3	cadherin 3	0	0	0	0	0	0	0	0	1.84298	5.48062	11.6353	18.8888	14.7081	12.6334	8.65519
12561	ENSMUSG00000000305	Cdh4	cadherin 4	0	0	0	0	0	0	0	0	0	0	0	0	0	0.9718	0
12562	ENSMUSG00000031871	Cdh5	cadherin 5	1.28046	0	1.04931	13.6094	11.5893	26.18	8.80112	0	5.52895	6.26357	4.98654	8.49994	0	3.8872	0
12563	ENSMUSG00000039385	Cdh6	cadherin 6	0	0	0	1.23721	0.965773	0.872665	0.977902	0	0	0	0	0	0	0	0
12564	ENSMUSG00000036510	Cdh8	cadherin 8	0	0	0	0	0	0	0	0	0	0	0	0	0	0	0
12565	ENSMUSG00000025370	Cdh9	cadherin 9	0	0	0	0	0	0	0	0	0	0	0	0	0	0	0
12566	ENSMUSG00000025358	Cdk2	cyclin-dependent kinase 2	514.747	488.588	517.309	1761.79	1813.72	1829.98	1413.07	1482.55	1592.34	962.241	895.914	750.828	771.127	606.403	609.71
12567	ENSMUSG00000006728	Cdk4	cyclin-dependent kinase 4	1919.42	2198.65	1885.61	3164.79	3359.93	3634.65	3704.29	3950.79	4207.53	3295.42	3537.12	3283.81	4387.23	3451.83	3323.59
12568	ENSMUSG00000028969	Cdk5	cyclin-dependent kinase 5	418.712	491.496	459.597	472.616	394.036	437.205	581.852	414.242	516.957	496.388	456.268	484.497	774.279	497.562	463.533
12569	ENSMUSG00000048895	Cdk5r1	cyclin-dependent kinase 5, regulatory subunit 1 (p35)	65.3037	101.789	83.9446	115.061	128.448	82.0305	98.7681	102.126	116.108	92.3877	148.765	155.832	206.965	189.501	175.989
12570	ENSMUSG00000090071	Cdk5r2	cyclin-dependent kinase 5, regulatory subunit 2 (p39)	0	0	0	0	0	0	0	0	2.76448	0	2.49327	0	0	0	0
12571	ENSMUSG00000040274	Cdk6	cyclin-dependent kinase 6	320.116	228.783	371.455	1755.61	2044.54	1829.98	2593.4	2434.96	2741.44	691.342	578.438	690.384	138.677	740.512	662.603
12572	ENSMUSG00000069089	Cdk7	cyclin-dependent kinase 7	820.778	917.072	800.622	604.998	596.848	628.319	620.968	640.296	598.97	726.574	758.785	740.439	870.932	731.766	700.109
12575	ENSMUSG00000023067	Cdkn1a	cyclin-dependent kinase inhibitor 1A (P21)	2.56093	3.87768	6.29584	409.518	287.8	390.081	334.442	258.184	316.072	45.4109	29.9192	23.6109	42.0233	12.6334	9.61688
12576	ENSMUSG00000003031	Cdkn1b	cyclin-dependent kinase inhibitor 1B	3968.16	3349.35	3815.28	1868.19	1886.16	1542	1523.57	1209.45	1655	2408.34	2027.86	2185.43	2644.31	2134.07	2259.97
12577	ENSMUSG00000037664	Cdkn1c	cyclin-dependent kinase inhibitor 1C (P57)	2.56093	0	12.5917	9.89771	16.4181	10.472	1.9558	6.8849	7.37194	19.5737	7.4798	21.7221	12.607	26.2386	21.1571
17534	ENSMUSG00000020695	Mrc2	mannose receptor, C type 2	0	0	3.14792	342.708	554.354	711.222	1039.51	1186.5	1056.95	150.326	245.171	229.498	709.143	1761.87	1815.67
12579	ENSMUSG00000073802	Cdkn2b	cyclin dependent kinase inhibitor 2B	1.28046	0	1.04931	30.9304	33.8021	27.0526	44.9835	47.0468	54.368	7.04652	5.81763	7.5555	11.5564	3.8872	0
12580	ENSMUSG00000028551	Cdkn2c	cyclin dependent kinase inhibitor 2C	38.4139	65.9206	41.9723	816.561	993.781	1001.82	782.321	1095.85	1103.03	297.52	318.307	344.72	364.552	275.019	296.2
12581	ENSMUSG00000096472	Cdkn2d	cyclin dependent kinase inhibitor 2D	1079.43	1174.94	1034.62	969.976	844.086	792.38	733.426	811.271	789.719	1434.36	1403.71	1426.1	2247.19	1395.51	1684.88
12583	ENSMUSG00000033022	Cdo1	cysteine dioxygenase 1, cytosolic	12.8046	50.4099	17.8382	1.23721	4.82887	6.98132	0.977902	2.29497	5.52895	5.48062	9.97307	4.72219	8.40465	20.4078	7.6935
12585	ENSMUSG00000030878	Cdr2	cerebellar degeneration-related 2	276.58	314.092	324.236	284.559	298.424	268.781	224.917	285.723	290.27	227.054	192.813	207.776	215.369	142.855	182.721
12587	ENSMUSG00000089661	Mia	melanoma inhibitory activity	14.0851	0	3.14792	0	2.89732	0.872665	0	8.03238	0	2.34884	0	0	2.10116	2.9154	0.961688
12589	ENSMUSG00000029469	Ift81	intraflagellar transport 81	8.96325	12.6025	23.0848	2.47443	4.82887	1.74533	6.84531	0	3.68597	46.9768	50.6965	40.6108	15.7587	48.59	38.4675
12590	ENSMUSG00000024619	Cdx1	caudal type homeobox 1	0	0	0	0	0	0	0	0	0	0	0	0	0	0	0
12591	ENSMUSG00000029646	Cdx2	caudal type homeobox 2	0	0	0	0	0	0	0	0	0	0	0	0	0	0	0
12592	ENSMUSG00000031326	Cdx4	caudal type homeobox 4	0	0	0	0	0	0	0	0	0	0	0	0	0	0	0
12593	ENSMUSG00000059288	Cdyl	chromodomain protein, Y chromosome-like	494.259	412.973	547.738	723.77	832.497	772.309	857.62	784.879	870.81	590.342	647.419	654.495	466.458	583.08	617.403
12606	ENSMUSG00000034957	Cebpa	CCAAT/enhancer binding protein (C/EBP), alpha	0	0	0	11.1349	10.6235	8.72665	1.9558	9.17987	8.29343	19.5737	24.1016	2.83331	16.8093	9.718	7.6935
12607	ENSMUSG00000024081	Cebpz	CCAAT/enhancer binding protein zeta	2178.07	2263.6	2156.33	1211.23	1285.44	1535.89	1614.52	1793.52	1622.75	1354.5	1540.84	1504.49	983.344	1611.24	1619.48
12608	ENSMUSG00000056501	Cebpb	CCAAT/enhancer binding protein (C/EBP), beta	98.5958	85.309	142.706	304.355	346.713	419.752	343.244	325.885	368.597	169.899	105.548	168.11	251.089	168.121	189.452
12609	ENSMUSG00000071637	Cebpd	CCAAT/enhancer binding protein (C/EBP), delta	2.56093	0	3.14792	2.47443	9.65773	7.85399	9.77902	5.73742	6.45044	14.093	12.4663	17.9443	19.961	11.6616	8.65519
12611	ENSMUSG00000056216	Cebpg	CCAAT/enhancer binding protein (C/EBP), gamma	888.643	745.484	835.249	1403	1608.98	1429.43	1314.3	1241.58	1531.52	1176.77	1167.68	1072.88	923.461	896	1055.93
12613	ENSMUSG00000026818	Cel	carboxyl ester lipase	0	0	6.29584	0	0	0	0	1.14748	0	0	0	0	0	0	0
12614	ENSMUSG00000016028	Celsr1	cadherin, EGF LAG seven-pass G-type receptor 1	2594.22	2236.45	3041.94	2251.73	1901.61	1888.45	2264.82	2025.31	1988.58	3978.93	4182.87	3929.81	1673.58	5009.63	4600.71
12615	ENSMUSG00000029177	Cenpa	centromere protein A	275.3	422.667	357.814	2991.58	3421.73	3499.39	2448.67	2799.86	2796.73	1488.38	1457.73	1485.6	1491.83	973.744	772.235
12616	ENSMUSG00000068267	Cenpb	centromere protein B	902.728	875.387	897.158	2314.83	2277.29	2404.19	2030.12	2127.43	2475.13	1702.91	1677.97	1824.65	1561.16	1995.11	2273.43
12617	ENSMUSG00000029253	Cenpc1	centromere protein C1	571.087	334.45	544.591	1039.26	1241.02	1199.04	1256.6	1390.75	1289.17	767.287	852.698	790.494	750.115	878.507	740.499
12622	ENSMUSG00000038192	Cer1	cerberus 1, DAN family BMP antagonist	0	0	0	0	0	0	0	0	0	0	0	0	0	0	0
12623	ENSMUSG00000057074	Ces1g	carboxylesterase 1G	0	0	0	0	0	0	0	0	0	0	0	0	0	0	0
12626	ENSMUSG00000021537	Cetn3	centrin 3	719.621	711.555	645.324	572.83	750.406	778.417	707.023	702.26	800.777	613.83	598.384	637.495	939.22	651.106	601.055
12627	ENSMUSG00000026124	Cfc1	cripto, FRL-1, cryptic family 1	0	0	0	0	0	0	0	0	0	0	0	0	0	0	0
12628	ENSMUSG00000026365	Cfh	complement component factor h	0	0	0	1.23721	2.89732	0	0	0	0	5.48062	0	0.944438	0	0	1.92338
12630	ENSMUSG00000058952	Cfi	complement component factor i	1.28046	0	3.14792	0	0	0.872665	0	0	0	0	0	0	0	0	1.92338
12631	ENSMUSG00000056201	Cfl1	cofilin 1, non-muscle	21799.9	22763.9	19035.5	36770	36523.6	40559.7	25821.5	29556.9	30040.6	24508.6	25748.8	24308.9	27152.3	18731.4	21297.5
12632	ENSMUSG00000062929	Cfl2	cofilin 2, muscle	443.041	448.842	402.934	233.833	225.025	199.84	360.846	260.479	351.088	317.876	254.313	288.053	483.268	278.907	251
12633	ENSMUSG00000026031	Cflar	CASP8 and FADD-like apoptosis regulator	4508.52	3241.74	4108.04	2999.01	2954.3	2480.11	2404.66	2196.28	2352.57	2216.52	2116.78	2246.82	1446.65	2035.92	2046.47
12638	ENSMUSG00000041301	Cftr	cystic fibrosis transmembrane conductance regulator	0	0	0	1.23721	0	0	0	0	0	0	0	0	0	1.9436	0
12640	ENSMUSG00000028298	Cga	glycoprotein hormones, alpha subunit	0	0	0	0	0	0	0	0	0	0	0	0	0	0	0
12642	ENSMUSG00000050370	Ch25h	cholesterol 25-hydroxylase	0	0	0	0	0	0	0	0	0	0	0	0	0	0	0
12643	ENSMUSG00000039084	Chad	chondroadherin	47.3772	14.5413	53.5147	18.5582	13.5208	15.708	23.4696	12.6223	25.8018	12.5271	17.4529	12.2777	8.40465	7.7744	11.5403
12647	ENSMUSG00000021919	Chat	choline acetyltransferase	0	0	0	3.71164	0	0	0	0	0	0	0	0	0	0	0
12648	ENSMUSG00000023852	Chd1	chromodomain helicase DNA binding protein 1	3922.06	3265.98	4065.02	2457.11	2894.42	2728.82	2687.27	2603.64	2628.1	2878.11	3040.96	3014.65	1691.44	3022.3	2938.92
12649	ENSMUSG00000032113	Chek1	checkpoint kinase 1	25.6093	30.052	16.7889	576.542	680.87	707.731	800.902	806.681	815.52	325.706	357.368	338.109	337.237	331.384	237.537
12651	ENSMUSG00000022617	Chkb	choline kinase beta	1.28046	0	1.04931	0	4.82887	1.74533	2.93371	1.14748	0	0	0	3.77775	0	4.859	0
12652	ENSMUSG00000021194	Chga	chromogranin A	0	0	0	7.42329	3.86309	6.10866	0	2.29497	0.921492	0.782946	8.31089	0.944438	0	0	1.92338
12653	ENSMUSG00000027350	Chgb	chromogranin B	0	0	0	0	0	0	0	0	0	1.56589	4.15545	1.88888	2.10116	0	1.92338
12654	ENSMUSG00000064246	Chil1	chitinase-like 1	0	0	0	0	0	0	0	0	0	0	1.66218	0	0	0	0
12655	ENSMUSG00000040809	Chil3	chitinase-like 3	0	0	0	77.9445	52.1518	17.4533	11.7348	20.6547	9.21492	206.698	34.0747	22.6665	42.0233	26.2386	18.2721
12659	ENSMUSG00000074340	Ovgp1	oviductal glycoprotein 1	172.863	330.572	253.932	27.2187	27.0417	16.5806	31.2929	27.5396	18.4298	24.2713	29.9192	18.8888	53.5797	21.3796	16.3487
12660	ENSMUSG00000024843	Chka	choline kinase alpha	266.337	178.373	321.088	210.326	204.744	178.024	332.487	322.443	324.365	245.062	226.887	269.165	280.505	309.032	248.115
171285	ENSMUSG00000020399	Havcr2	hepatitis A virus cellular receptor 2	1.28046	0	0	4679.14	5124.39	4784.82	4384.91	5035.16	4480.29	17.2248	8.31089	24.5554	56.7314	69.9696	41.3526
12662	ENSMUSG00000025531	Chm	choroidermia (RAB escort protein 1)	1190.83	1050.85	1161.58	642.114	796.763	765.327	878.156	872.087	724.293	969.288	1063.79	1036.99	699.687	970.828	966.496
83383	ENSMUSG00000005718	Tfap4	transcription factor AP4	536.515	351.9	564.527	242.494	276.211	274.017	544.691	565.709	579.619	208.264	196.137	212.498	497.976	424.677	446.223
12667	ENSMUSG00000006958	Chrd	chordin	0	0	1.04931	0	0	1.74533	0.977902	0	0	0	0	0	2.10116	1.9436	0
12669	ENSMUSG00000032773	Chrm1	cholinergic receptor, muscarinic 1, CNS	0	0	1.04931	0	0	0	0	0	0	0	0	0	0	0	0
12671	ENSMUSG00000046159	Chrm3	cholinergic receptor, muscarinic 3, cardiac	38.4139	35.8686	13.641	0	0.965773	1.74533	0.977902	0	0.921492	0	0	6.61106	0	0	2.88506
12672	ENSMUSG00000040495	Chrm4	cholinergic receptor, muscarinic 4	2.56093	0	4.19723	98.9771	107.201	124.791	7.82321	26.3921	18.4298	57.1551	84.7711	63.2773	7.35407	18.4642	14.4253
12675	ENSMUSG00000025199	Chuk	conserved helix-loop-helix ubiquitous kinase	1559.61	1432.8	1661.05	1711.07	1809.86	1765.4	1729.91	1640.9	1569.3	1660.63	1744.46	1645.21	1406.73	1520.87	1210.76
12677	ENSMUSG00000021239	Vsx2	visual system homeobox 2	0	0	2.09861	0	0	0	0	0	0	0	0	0	0	0	0
12683	ENSMUSG00000024526	Cidea	cell death-inducing DNA fragmentation factor, alpha subunit-like effector A	0	0	0	0	0	0	0	0	0	0	0	0	0	0	0
12684	ENSMUSG00000022219	Cideb	cell death-inducing DNA fragmentation factor, alpha subunit-like effector B	3.84139	0	6.29584	1.23721	7.72619	10.472	1.9558	3.44245	6.45044	9.39536	0.831089	2.83331	0	7.7744	0
12686	ENSMUSG00000038754	Elovl3	elongation of very long chain fatty acids (FEN1/Elo2, SUR4/Elo3, yeast)-like 3	0	0	0	0	0	0	0	0	0	0	0	0	0	0	0
12695	ENSMUSG00000061859	Patj	PATJ, crumbs cell polarity complex component	1847.71	1852.56	1819.5	42.0653	55.0491	80.2852	116.37	104.421	118.872	442.365	550.181	481.663	371.906	629.726	722.227
12696	ENSMUSG00000045193	Cirbp	cold inducible RNA binding protein	987.238	1240.86	1069.24	769.547	546.628	772.309	683.553	804.386	609.106	793.908	554.337	961.438	1319.53	1242.93	821.281
12700	ENSMUSG00000032578	Cish	cytokine inducible SH2-containing protein	142.132	159.954	167.889	1108.54	951.287	815.942	920.206	794.059	775.896	56.3721	77.2913	34.9442	61.9843	34.9848	30.774
100503670	ENSMUSG00000058558	Rpl5	ribosomal protein L5	45282.4	51154.4	40409.9	16344.8	16028	17464.6	26533.4	29195.4	29131.1	23419.5	24055.1	25010.6	44940.7	35375.5	39655.2
12703	ENSMUSG00000038037	Socs1	suppressor of cytokine signaling 1	672.244	577.775	788.03	648.3	448.119	471.239	610.211	517.515	548.288	986.512	939.962	1067.21	1292.22	612.234	741.461
12704	ENSMUSG00000029516	Cit	citron	20.4874	8.72479	48.2681	1699.93	2142.09	2121.45	1436.54	1736.14	1499.27	734.404	762.109	650.718	117.665	583.08	437.568
12705	ENSMUSG00000051159	Cited1	Cbp/p300-interacting transactivator with Glu/Asp-rich carboxy-terminal domain 1	0	0	0	1.23721	0	1.74533	0	1.14748	0	0	0.831089	0.944438	1.05058	0	0
12709	ENSMUSG00000001270	Ckb	creatine kinase, brain	11.5242	10.6636	25.1834	75.4701	40.5625	56.7232	51.8288	52.7842	11.0579	61.8528	47.3721	43.4441	6.30349	10.6898	9.61688
12715	ENSMUSG00000030399	Ckm	creatine kinase, muscle	0	0	0	1.23721	0	1.74533	3.91161	2.29497	0.921492	3.13179	1.66218	6.61106	4.20233	2.9154	2.88506
12716	ENSMUSG00000000308	Ckmt1	creatine kinase, mitochondrial 1, ubiquitous	0	0	0	0	3.86309	3.49066	1.9558	2.29497	0	0.782946	0	0.944438	4.20233	0.9718	0
12721	ENSMUSG00000030707	Coro1a	coronin, actin binding protein 1A	34506	31851.3	31975.5	42096.2	40892.8	42281.5	32677.6	34800.9	35889.4	34033.1	35888.1	34236.8	38518.5	30192.9	34090.9
12722	ENSMUSG00000056025	Clca3a1	chloride channel accessory 3A1	2.56093	0	0	9.89771	2.89732	3.49066	4.88951	6.8849	0.921492	19.5737	4.15545	17.9443	6.30349	4.859	0.961688
12723	ENSMUSG00000029862	Clcn1	chloride channel, voltage-sensitive 1	1.28046	0	8.39446	0	4.82887	2.618	1.9558	3.44245	0	2.34884	0	1.88888	0	1.9436	0
12724	ENSMUSG00000022843	Clcn2	chloride channel, voltage-sensitive 2	76.8279	120.208	104.931	11.1349	23.1786	18.326	24.4475	34.4245	18.4298	37.5814	37.399	44.3886	48.3268	38.872	25.9656
12725	ENSMUSG00000004319	Clcn3	chloride channel, voltage-sensitive 3	1660.76	1172.03	1475.33	1461.15	1586.77	1487.02	1173.48	1342.56	1284.56	1453.15	1491.81	1393.05	911.905	1301.24	1037.66
12727	ENSMUSG00000000605	Clcn4	chloride channel, voltage-sensitive 4	2033.38	2211.25	1907.64	1639.31	1513.37	1562.07	1304.52	1265.67	1277.19	1785.12	1664.67	1555.49	1462.41	1591.81	1623.33
12728	ENSMUSG00000004317	Clcn5	chloride channel, voltage-sensitive 5	103.718	59.1347	87.0925	223.936	246.272	209.44	159.398	161.795	171.398	126.054	77.2913	112.388	7.35407	71.9132	63.4714
12729	ENSMUSG00000025439	Clns1a	chloride channel, nucleotide-sensitive, 1A	1089.68	1399.84	1094.43	1259.48	1230.4	1478.29	1549	1782.04	1708.45	1235.49	1451.08	1327.88	1756.57	1389.67	1553.13
12733	ENSMUSG00000033770	Clcnka	chloride channel, voltage-sensitive Ka	0	0	0	0	0	0	0	0	0	0	0	0	0	0.9718	0
12737	ENSMUSG00000022512	Cldn1	claudin 1	0	0	0	1.23721	0	0	0	0	1.84298	0	1.66218	0	1.05058	0	0
12738	ENSMUSG00000047230	Cldn2	claudin 2	1.28046	0.969421	0	0	0	0	0	0	0	0	0	0.944438	0	0	0.961688
12739	ENSMUSG00000070473	Cldn3	claudin 3	0	0	0	0	0	0	0	0	0	0	0	0	0	0	0
12740	ENSMUSG00000047501	Cldn4	claudin 4	20.4874	40.7157	20.9861	0	0	0	0	0	0	0.782946	1.66218	2.83331	2.10116	0	0
12741	ENSMUSG00000041378	Cldn5	claudin 5	0	0	0	0	0	0	0	0	0	1.56589	0	0	0	0.9718	0
17125	ENSMUSG00000031681	Smad1	SMAD family member 1	446.882	459.505	530.95	55.6746	57.9464	61.9592	131.039	143.435	140.067	179.295	142.947	158.666	310.972	311.948	362.556
12747	ENSMUSG00000026034	Clk1	CDC-like kinase 1	6993.9	7079.68	7306.33	2201	2243.49	1709.55	2909.26	2160.71	2539.63	4167.62	3854.59	3132.7	5430.46	3546.1	2236.89
12748	ENSMUSG00000068917	Clk2	CDC-like kinase 2	1711.98	2153.08	1980.04	1337.43	1380.09	1062.91	1505.97	1165.84	1213.61	1439.84	1259.1	1208.88	1623.15	1252.65	1018.43
12750	ENSMUSG00000020385	Clk4	CDC like kinase 4	2007.77	2285.89	2141.64	1038.02	932.937	739.147	1150.99	850.285	926.1	1136.06	1033.04	986.937	1629.45	1063.15	568.357
12751	ENSMUSG00000030894	Tpp1	tripeptidyl peptidase I	1359.85	1773.07	1314.78	1062.77	1031.45	980.003	1149.03	1142.89	1100.26	1312.22	1523.39	1557.38	1568.52	1505.32	1560.82
12752	ENSMUSG00000030720	Cln3	ceroid lipofuscinosis, neuronal 3, juvenile (Batten, Spielmeyer-Vogt disease)	971.873	924.827	977.955	946.469	703.083	601.266	948.565	677.015	742.723	911.35	853.529	928.382	1052.68	792.989	563.549
12753	ENSMUSG00000029238	Clock	circadian locomotor output cycles kaput	1011.57	899.622	1054.55	581.491	654.794	563.742	617.056	572.594	593.441	614.613	635.783	593.107	298.365	587.939	482.767
12757	ENSMUSG00000028478	Clta	clathrin, light polypeptide (Lca)	3001.41	3244.65	3031.45	4184.26	3938.42	4177.45	3368.87	3679.98	3692.42	3016.69	2951.2	3038.26	3714.86	2825.99	3057.2
12759	ENSMUSG00000022037	Clu	clusterin	28.1702	67.8594	45.1202	9.89771	1.93155	4.36333	6.84531	6.8849	8.29343	7.04652	20.7772	9.44438	1.05058	0.9718	49.0461
12763	ENSMUSG00000016756	Cmah	cytidine monophospho-N-acetylneuraminic acid hydroxylase	14676.7	11419.8	15803.6	3015.09	2805.57	2421.65	2943.48	2693.14	2922.97	4219.3	4256.84	3791.92	3353.46	5267.16	4663.22
12764	ENSMUSG00000030282	Cmas	cytidine monophospho-N-acetylneuraminic acid synthetase	822.059	951.002	844.692	1132.05	1012.13	1059.42	872.288	927.167	875.417	1114.13	1124.46	1198.49	1402.53	1054.4	1105.94
12765	ENSMUSG00000026180	Cxcr2	chemokine (C-X-C motif) receptor 2	0	0	0	0	0.965773	0	0	0	0	0	0	0	4.20233	0.9718	0
20091	ENSMUSG00000028081	Rps3a1	ribosomal protein S3A1	53072.7	54144.1	44889.4	21140.3	19904.6	23188.5	33442.3	35359.7	35942.8	31186.3	33433.1	33412.3	64675.9	48467.6	53906.4
12767	ENSMUSG00000045382	Cxcr4	chemokine (C-X-C motif) receptor 4	2206.24	2143.39	2146.88	877.185	984.123	1110.03	640.526	710.292	798.012	3076.98	4044.91	3548.25	2857.58	2281.79	2936.03
12768	ENSMUSG00000025804	Ccr1	chemokine (C-C motif) receptor 1	2.56093	0	0	7.42329	13.5208	6.98132	7.82321	3.44245	2.76448	10.9612	0	1.88888	4.20233	2.9154	0
20044	ENSMUSG00000024608	Rps14	ribosomal protein S14	33677.5	35760	30438.3	13858	11324.7	13371	20572.1	22153.3	21861.5	20900	20898.6	22404.9	45669.8	32550.4	36077.7
12770	ENSMUSG00000064039	Ccr1l1	chemokine (C-C motif) receptor 1-like 1	0	0	0	0	3.86309	0	0	4.58993	1.84298	0	0	0	0	0	0
12771	ENSMUSG00000035448	Ccr3	chemokine (C-C motif) receptor 3	0	0	1.04931	14.8466	14.4866	20.0713	5.86741	5.73742	8.29343	3.91473	3.32436	0.944438	3.15174	1.9436	0
12772	ENSMUSG00000049103	Ccr2	chemokine (C-C motif) receptor 2	10.2437	0	4.19723	2589.49	1638.92	1507.97	877.178	909.954	780.504	245.845	57.3452	40.6108	58.8326	66.0824	31.7357
12773	ENSMUSG00000047898	Ccr4	chemokine (C-C motif) receptor 4	17.9265	11.633	15.7396	4.94886	2.89732	4.36333	4.88951	4.58993	5.52895	22.7054	35.7368	43.4441	15.7587	31.0976	21.1571
12774	ENSMUSG00000079227	Ccr5	chemokine (C-C motif) receptor 5	37.1335	11.633	26.2327	2974.26	2456.93	2372.78	2279.49	2331.69	2366.39	609.132	360.693	344.72	421.283	471.323	395.254
12775	ENSMUSG00000037944	Ccr7	chemokine (C-C motif) receptor 7	10254	12157.5	9399.7	49.4886	32.8363	51.4872	98.7681	56.2267	48.8391	923.877	583.425	736.661	1358.4	728.85	1022.27
12776	ENSMUSG00000042262	Ccr8	chemokine (C-C motif) receptor 8	0	0	0	27.2187	32.8363	39.2699	18.5801	44.7519	25.8018	6.26357	29.0881	33.0553	31.5174	32.0694	49.0461
12777	ENSMUSG00000044052	Ccr10	chemokine (C-C motif) receptor 10	0	0	0	44.5397	37.6652	41.0153	23.4696	21.8022	13.8224	17.2248	12.4663	6.61106	3.15174	8.7462	5.77013
12778	ENSMUSG00000044337	Ackr3	atypical chemokine receptor 3	0	0.969421	0	0	0	0	0	0	0	0	0	0	0	0	0
12780	ENSMUSG00000025194	Abcc2	ATP-binding cassette, sub-family C (CFTR/MRP), member 2	0	0	1.04931	0	0	0.872665	2.93371	3.44245	0	1.56589	0.831089	0	0	0	1.92338
12785	ENSMUSG00000030057	Cnbp	cellular nucleic acid binding protein	7603.4	8568.71	7185.66	5866.87	5994.55	6651.45	7466.28	6839	7526.75	6050.61	5511.79	6615.79	6173.22	7114.55	7774.28
14103	ENSMUSG00000000817	Fasl	Fas ligand (TNF superfamily, member 6)	7.68279	9.69421	1.04931	2114.4	2026.19	1883.21	1942.11	1816.47	2024.52	215.31	162.894	111.444	421.283	369.284	374.096
12789	ENSMUSG00000005864	Cnga2	cyclic nucleotide gated channel alpha 2	0	0	0	0	0	0	0	0	0	0	0	0	0	0	0
12790	ENSMUSG00000026114	Cnga3	cyclic nucleotide gated channel alpha 3	0	0	0	0	1.93155	0	0	0	0	0	0	0	0	0	0
12793	ENSMUSG00000015759	Cnih1	cornichon family AMPA receptor auxiliary protein 1	726.024	791.047	624.338	1231.03	1214.94	1265.36	1275.18	1417.14	1251.39	1225.31	1451.08	1300.49	1608.44	1340.11	1444.45
12794	ENSMUSG00000024873	Cnih2	cornichon family AMPA receptor auxiliary protein 2	32.0116	0.969421	27.282	47.0141	75.3303	77.6672	121.26	92.9462	77.4053	39.9303	39.8923	43.4441	85.0971	86.4902	52.8928
12795	ENSMUSG00000028680	Plk3	polo like kinase 3	180.546	370.319	277.017	632.216	632.582	578.577	485.039	501.45	497.606	239.582	229.381	278.609	324.63	300.286	239.46
12796	ENSMUSG00000038357	Camp	cathelicidin antimicrobial peptide	7.68279	0	8.39446	2.47443	1.93155	2.618	0	0	0	11.7442	0	0	0	1.9436	0
12797	ENSMUSG00000001349	Cnn1	calponin 1	10.2437	0	0	4.94886	2.89732	0	1.9558	0	0	0.782946	0	0	2.10116	1.9436	0
12798	ENSMUSG00000004665	Cnn2	calponin 2	14904.6	16673.1	14388.1	16958.5	16705.9	17392.2	12713.7	13085.9	13722.9	15006.7	15235.5	14643.5	15993	12933.7	14620.5
12799	ENSMUSG00000006782	Cnp	2',3'-cyclic nucleotide 3' phosphodiesterase	6485.56	6275.06	6055.55	3992.49	3426.56	3765.55	2822.22	2750.52	3036.32	4393.11	4443.84	4269.8	3890.3	3345.91	4240.08
12801	ENSMUSG00000044288	Cnr1	cannabinoid receptor 1 (brain)	2.56093	0.969421	0	0	0	0	0	0	0	0	0	0	0	0	0
12802	ENSMUSG00000062585	Cnr2	cannabinoid receptor 2 (macrophage)	1475.1	1486.12	1443.85	19.7954	1.93155	13.09	16.6243	13.7698	11.0579	54.0233	28.257	27.3887	66.1866	34.9848	42.3143
12803	ENSMUSG00000079415	Cntf	ciliary neurotrophic factor	5.12186	9.69421	4.19723	3.71164	7.72619	4.36333	2.93371	1.14748	3.68597	3.91473	4.98654	0	0	6.8026	0.961688
12804	ENSMUSG00000028444	Cntfr	ciliary neurotrophic factor receptor	2.56093	0	0	11.1349	16.4181	7.85399	0	0	0.921492	0	0	0.944438	0	0	0
12805	ENSMUSG00000055022	Cntn1	contactin 1	0	0	0	0	0	0	0	0	0	0.782946	0	0	0	0	0
12807	ENSMUSG00000027615	Hps3	HPS3, biogenesis of lysosomal organelles complex 2 subunit 1	1487.9	1661.59	1490.02	887.083	780.345	686.787	936.83	798.649	805.384	813.481	726.372	743.272	903.5	852.269	714.534
12808	ENSMUSG00000020173	Cobl	cordon-bleu WH2 repeat	0	1.93884	0	4.94886	2.89732	3.49066	1.9558	3.44245	1.84298	3.13179	0	4.72219	4.20233	12.6334	6.73181
12810	ENSMUSG00000020953	Coch	cochlin	10.2437	0	4.19723	14.8466	41.5283	39.2699	28.3592	57.3742	65.4259	0.782946	9.14198	21.7221	19.961	18.4642	19.2338
12812	ENSMUSG00000033983	Coil	coilin	170.302	237.508	177.333	201.666	191.223	220.784	247.409	193.925	234.059	198.868	182.009	186.054	240.583	192.416	236.575
12813	ENSMUSG00000039462	Col10a1	collagen, type X, alpha 1	16.646	14.5413	18.8875	8.6605	14.4866	12.2173	15.6464	28.6871	9.21492	7.82946	19.9461	0.944438	14.7081	22.3514	0
12814	ENSMUSG00000027966	Col11a1	collagen, type XI, alpha 1	0	0	0	13.6094	19.3155	7.85399	66.4973	66.554	35.0167	2.34884	5.81763	5.66663	5.25291	10.6898	6.73181
12815	ENSMUSG00000024330	Col11a2	collagen, type XI, alpha 2	847.668	490.527	773.34	60.6235	48.2887	43.6333	117.348	79.1764	78.3268	55.5892	29.0881	33.9998	80.8948	64.1388	67.3181
12816	ENSMUSG00000032332	Col12a1	collagen, type XII, alpha 1	1.28046	0.969421	0	2.47443	0	0	0	0	0.921492	1.56589	0	0	0	0	0
12817	ENSMUSG00000058806	Col13a1	collagen, type XIII, alpha 1	0	0	0	0	0	0	0	0	0	0	0	0	0	0	0
12818	ENSMUSG00000022371	Col14a1	collagen, type XIV, alpha 1	1.28046	0	6.29584	4.94886	8.69196	9.59932	2.93371	3.44245	0	1.56589	14.1285	0	2.10116	0	2.88506
12819	ENSMUSG00000028339	Col15a1	collagen, type XV, alpha 1	6.40232	19.3884	5.24654	4.94886	6.76041	6.98132	0	3.44245	1.84298	8.61241	7.4798	6.61106	4.20233	3.8872	2.88506
12821	ENSMUSG00000025064	Col17a1	collagen, type XVII, alpha 1	5.12186	7.75537	9.44377	0	9.65773	3.49066	4.88951	4.58993	0.921492	3.13179	10.8042	2.83331	3.15174	8.7462	6.73181
12822	ENSMUSG00000001435	Col18a1	collagen, type XVIII, alpha 1	25.6093	36.838	23.0848	4.94886	8.69196	10.472	3.91161	4.58993	4.60746	12.5271	4.15545	18.8888	11.5564	13.6052	4.80844
12823	ENSMUSG00000026141	Col19a1	collagen, type XIX, alpha 1	0	0	0	0	0	0	0	0	0	0	0	0	0	0	0
12824	ENSMUSG00000022483	Col2a1	collagen, type II, alpha 1	0	0	0	4.94886	1.93155	0	0	0	0.921492	0.782946	3.32436	0	5.25291	0.9718	0.961688
12825	ENSMUSG00000026043	Col3a1	collagen, type III, alpha 1	0	0.969421	0	0	0	0	0	0	0	0	0	0	0	2.9154	0
12826	ENSMUSG00000031502	Col4a1	collagen, type IV, alpha 1	0	0	1.04931	3.71164	0.965773	4.36333	0	5.73742	0	0	2.49327	0	1.05058	0	0
12827	ENSMUSG00000031503	Col4a2	collagen, type IV, alpha 2	2.56093	0	5.24654	0	3.86309	0	0.977902	0	1.84298	0.782946	0	0	0	0.9718	0
12828	ENSMUSG00000079465	Col4a3	collagen, type IV, alpha 3	0	16.4802	4.19723	2.47443	1.93155	3.49066	7.82321	0	0	3.91473	1.66218	0.944438	1.05058	0	0
12829	ENSMUSG00000067158	Col4a4	collagen, type IV, alpha 4	0	0	2.09861	0	0	0	1.9558	1.14748	0	3.13179	0	0.944438	1.05058	1.9436	0
12830	ENSMUSG00000031274	Col4a5	collagen, type IV, alpha 5	0	0	0	0	2.89732	0	9.77902	0	0	0.782946	0	1.88888	0	0	0
12831	ENSMUSG00000026837	Col5a1	collagen, type V, alpha 1	0	0	0	4.94886	0.965773	4.36333	3.91161	8.03238	0.921492	10.9612	4.15545	8.49994	6.30349	10.6898	0
12832	ENSMUSG00000026042	Col5a2	collagen, type V, alpha 2	0	1.93884	0	0	0	0	0	0	0	0	0	0	0	0	0
12833	ENSMUSG00000001119	Col6a1	collagen, type VI, alpha 1	0	0	0	1.23721	0	0	0	0	0	0	0.831089	0	0	0	0
12834	ENSMUSG00000020241	Col6a2	collagen, type VI, alpha 2	0	0	1.04931	2.47443	7.72619	1.74533	3.91161	20.6547	9.21492	0	1.66218	12.2777	0	3.8872	2.88506
12835	ENSMUSG00000048126	Col6a3	collagen, type VI, alpha 3	0	0	0	0	0	3.49066	0	0	0	0	0	0	0	0	0.961688
12836	ENSMUSG00000025650	Col7a1	collagen, type VII, alpha 1	60.1819	31.9909	61.9091	34.642	27.0417	18.326	29.3371	4.58993	24.8803	15.6589	13.2974	9.44438	18.9105	9.718	5.77013
12837	ENSMUSG00000068196	Col8a1	collagen, type VIII, alpha 1	0	0	0	0	0	0	0	0	0	0	0	0	0	0	0
12839	ENSMUSG00000026147	Col9a1	collagen, type IX, alpha 1	0	0	0	0	0	0	0	0	0	0	0	0	0	0	0
12840	ENSMUSG00000028626	Col9a2	collagen, type IX, alpha 2	2.56093	0	1.04931	0	1.93155	0	0.977902	0	0	0	0	0	0	1.9436	0
12841	ENSMUSG00000027570	Col9a3	collagen, type IX, alpha 3	90.913	9.69421	59.8105	18.5582	26.0759	7.85399	20.5359	16.0648	16.5869	25.0543	14.1285	5.66663	24.1634	18.4642	10.5786
12842	ENSMUSG00000001506	Col1a1	collagen, type I, alpha 1	5.12186	34.8991	16.7889	11.1349	13.5208	12.2173	16.6243	0	6.45044	35.2326	59.0073	20.7776	21.0116	18.4642	15.387
12843	ENSMUSG00000029661	Col1a2	collagen, type I, alpha 2	0	3.87768	1.04931	0	0	1.74533	0	0	0	1.56589	1.66218	2.83331	2.10116	2.9154	0
12845	ENSMUSG00000031849	Comp	cartilage oligomeric matrix protein	25.6093	16.4802	50.3668	17.321	21.247	20.944	7.82321	6.8849	7.37194	12.5271	7.4798	12.2777	8.40465	5.8308	8.65519
12846	ENSMUSG00000000326	Comt	catechol-O-methyltransferase	340.604	282.101	304.299	840.068	899.135	985.239	1045.38	1235.84	1115.01	882.381	1099.53	1014.33	1217.62	950.421	1037.66
12847	ENSMUSG00000026553	Copa	coatomer protein complex subunit alpha	6297.33	5832.03	5565.53	7420.81	7354.36	7423.76	6532.38	6630.16	6576.69	6478.88	6619.63	6105.79	5276.02	6324.48	6917.42
12848	ENSMUSG00000027206	Cops2	COP9 signalosome subunit 2	1356.01	1554.95	1263.37	1563.84	1902.57	2096.14	1993.94	2381.03	1920.39	1990.25	2145.04	1942.71	1856.38	1902.78	1895.49
12850	ENSMUSG00000030652	Coq7	demethyl-Q 7	62.7428	71.7371	54.564	186.819	167.079	277.508	135.928	190.482	183.377	113.527	117.184	120.888	99.8052	103.011	91.3603
12854	ENSMUSG00000028971	Cort	cortistatin	0	0	0	11.1349	5.79464	2.618	12.7127	5.73742	3.68597	0	0	1.88888	2.10116	0.9718	0
12856	ENSMUSG00000046516	Cox17	cytochrome c oxidase assembly protein 17, copper chaperone	313.714	374.196	385.096	914.301	995.712	805.47	954.432	987.983	1234.8	879.249	994.814	916.105	1051.63	788.13	826.09
12857	ENSMUSG00000031818	Cox4i1	cytochrome c oxidase subunit 4I1	3427.8	4610.56	3303.22	4977.31	4770.92	5294.46	4562.89	4778.12	5202.74	4578.67	4742.2	4761.85	7022.09	4708.37	5160.42
12858	ENSMUSG00000000088	Cox5a	cytochrome c oxidase subunit 5A	933.459	830.794	848.89	2161.41	2198.1	2291.62	1741.64	1886.46	2015.3	1389.73	1564.11	1389.27	2100.11	1171.99	1384.83
12859	ENSMUSG00000061518	Cox5b	cytochrome c oxidase subunit 5B	950.105	901.561	971.659	2003.05	2087.04	1978.33	1341.68	1352.88	1660.53	1500.13	1273.23	1550.77	2090.66	1075.78	1259.81
12861	ENSMUSG00000041697	Cox6a1	cytochrome c oxidase subunit 6A1	2203.68	3347.41	2237.12	3651.02	3648.69	4080.58	2995.31	3287.54	3337.64	2701.16	2889.7	2901.31	3401.78	2263.32	2572.51
12862	ENSMUSG00000030785	Cox6a2	cytochrome c oxidase subunit 6A2	3.84139	0	1.04931	14.8466	5.79464	9.59932	6.84531	6.8849	4.60746	8.61241	4.98654	0	5.25291	8.7462	2.88506
12864	ENSMUSG00000014313	Cox6c	cytochrome c oxidase subunit 6C	912.972	1540.41	1161.58	1388.15	1344.36	1405.86	2064.35	2364.96	2286.22	1678.64	1846.68	1835.99	2210.42	1745.35	1729.11
12865	ENSMUSG00000074218	Cox7a1	cytochrome c oxidase subunit 7A1	24.3288	5.81652	8.39446	8.6605	17.3839	7.85399	20.5359	24.0972	14.7439	20.3566	16.6218	13.2221	23.1128	12.6334	2.88506
12866	ENSMUSG00000032330	Cox7a2	cytochrome c oxidase subunit 7A2	5.12186	0	1.04931	1.23721	1.93155	7.85399	2.93371	8.03238	10.1364	1.56589	3.32436	4.72219	0	5.8308	0.961688
12867	ENSMUSG00000017778	Cox7c	cytochrome c oxidase subunit 7C	679.927	1218.56	864.629	1008.33	1053.66	992.22	1539.22	1495.17	1918.55	1359.98	1426.15	1490.32	1704.04	1304.16	1271.35
12868	ENSMUSG00000035885	Cox8a	cytochrome c oxidase subunit 8A	2294.59	2826.83	2052.45	3940.53	3791.63	4122.47	3302.37	3447.04	3824.19	3068.37	3139.86	3413.2	5345.36	3034.93	3348.6
12869	ENSMUSG00000025488	Cox8b	cytochrome c oxidase subunit 8B	5.12186	0	0	0	2.89732	0.872665	1.9558	2.29497	3.68597	0.782946	2.49327	0.944438	1.05058	0	4.80844
12870	ENSMUSG00000003617	Cp	ceruloplasmin	39.6944	36.838	50.3668	8.6605	16.4181	6.10866	5.86741	27.5396	8.29343	8.61241	9.97307	5.66663	6.30349	9.718	15.387
12873	ENSMUSG00000001865	Cpa3	carboxypeptidase A3, mast cell	70.4256	72.7066	47.2188	3.71164	1.93155	2.618	0	5.73742	7.37194	7.04652	9.97307	6.61106	17.8599	3.8872	13.4636
12874	ENSMUSG00000020841	Cpd	carboxypeptidase D	15.3656	15.5107	17.8382	160.838	171.908	212.93	122.238	112.453	135.459	68.1163	46.541	26.4443	16.8093	45.6746	45.1993
12876	ENSMUSG00000037852	Cpe	carboxypeptidase E	1.28046	3.87768	1.04931	0	0.965773	1.74533	2.93371	0	0	1.56589	1.66218	1.88888	0	7.7744	1.92338
12877	ENSMUSG00000025586	Cpeb1	cytoplasmic polyadenylation element binding protein 1	3.84139	0	0	1.23721	0.965773	4.36333	0.977902	0	0.921492	5.48062	0	4.72219	4.20233	0	0
12879	ENSMUSG00000062563	Cys1	cystin 1	0	0	0	0	0.965773	0	0	0	0	0	0	0	0	0	0
12889	ENSMUSG00000033615	Cplx1	complexin 1	0	0	0	2.47443	0	0	0.977902	0	0	0.782946	0	0	0	0	0
12890	ENSMUSG00000025867	Cplx2	complexin 2	0	0	0	0	0	0	2.93371	2.29497	0.921492	9.39536	0.831089	5.66663	0	0	2.88506
12891	ENSMUSG00000022212	Cpne6	copine VI	0	0	0	0	0	0	0	0	0	0	0	0	0	0	0
12892	ENSMUSG00000022742	Cpox	coproporphyrinogen oxidase	486.577	475.016	507.865	1193.91	1374.3	1413.72	844.907	981.098	975.86	1018.61	908.381	917.993	774.279	972.772	949.186
12894	ENSMUSG00000024900	Cpt1a	carnitine palmitoyltransferase 1a, liver	1199.8	1243.77	1225.59	2517.73	2687.75	2475.75	2087.82	2424.63	2969.97	2355.89	2486.62	2309.15	1378.36	2127.27	2628.29
12895	ENSMUSG00000078937	Cpt1b	carnitine palmitoyltransferase 1b, muscle	12.8046	12.6025	8.39446	17.321	3.86309	2.618	8.80112	2.29497	5.52895	1.56589	9.14198	0.944438	3.15174	0.9718	0
12896	ENSMUSG00000028607	Cpt2	carnitine palmitoyltransferase 2	258.654	317.97	275.968	390.96	334.158	411.898	426.365	387.849	391.634	422.008	381.47	459.941	421.283	418.846	477.959
12902	ENSMUSG00000026616	Cr2	complement receptor 2	12.8046	0	14.6903	8.6605	12.5551	21.8166	28.3592	24.0972	16.5869	29.752	24.9327	21.7221	5.25291	32.0694	11.5403
12903	ENSMUSG00000032291	Crabp1	cellular retinoic acid binding protein I	0	0	0	0	0	0	0	0	0	0	0	0	0	0	0
12904	ENSMUSG00000004885	Crabp2	cellular retinoic acid binding protein II	0	0	0	0	0	0	0.977902	0	0.921492	0	0	0.944438	0	0	0
12905	ENSMUSG00000045867	Cradd	CASP2 and RIPK1 domain containing adaptor with death domain	158.778	19.3884	128.016	160.838	146.798	178.896	176.022	208.842	142.831	126.837	146.272	157.721	197.509	133.137	126.943
12908	ENSMUSG00000026853	Crat	carnitine acetyltransferase	53.7795	83.3702	71.3529	212.801	197.018	185.005	245.453	250.151	246.96	183.209	152.089	121.832	128.171	185.614	148.1
12909	ENSMUSG00000025532	Crcp	calcitonin gene-related peptide-receptor component protein	531.393	575.836	473.238	640.877	656.726	707.731	599.454	600.134	575.011	746.148	739.67	686.606	774.279	660.824	657.794
12912	ENSMUSG00000025958	Creb1	cAMP responsive element binding protein 1	4703.15	3344.5	4050.33	3424.61	3818.67	3351.91	3177.2	2944.44	3176.38	3700.99	3680.9	3433.03	2828.17	3634.53	3409.18
12913	ENSMUSG00000028466	Creb3	cAMP responsive element binding protein 3	578.77	806.558	569.774	478.802	434.598	445.932	411.697	391.292	417.436	479.946	508.627	482.608	559.96	421.761	462.572
12914	ENSMUSG00000022521	Crebbp	CREB binding protein	4078.28	3860.23	4978.96	2307.4	2155.61	2138.9	2207.12	1975.97	1937.9	2008.26	1926.47	2026.76	938.169	2043.7	2446.53
12915	ENSMUSG00000015461	Atf6b	activating transcription factor 6 beta	1356.01	1707.15	1503.66	1570.02	1506.61	1542	1552.91	1604.18	1511.25	1521.26	1529.2	1512.04	1291.16	1513.09	1885.87
12916	ENSMUSG00000063889	Crem	cAMP responsive element modulator	177.985	101.789	119.621	280.848	327.397	341.212	267.945	308.673	322.522	233.318	305.841	327.72	286.809	211.852	271.196
12918	ENSMUSG00000049796	Crh	corticotropin releasing hormone	0	0	0	0	0	0	0	0	0	0	0	0	0	0	0
12919	ENSMUSG00000021680	Crhbp	corticotropin releasing hormone binding protein	0	0	0	0	0	0	0	0	0	0	0	0.944438	2.10116	0	12.5019
12921	ENSMUSG00000018634	Crhr1	corticotropin releasing hormone receptor 1	0	0	0	0	0	0	0	0	0	0	0	0	0	0	0
12922	ENSMUSG00000003476	Crhr2	corticotropin releasing hormone receptor 2	0	0	0	0	0	0	0	0	0	0	0	0	0	0	0
12925	ENSMUSG00000006360	Crip1	cysteine-rich protein 1 (intestinal)	1219	1382.39	1327.37	4330.25	3945.18	3318.75	2867.21	3076.4	3859.21	3333.79	2811.58	2882.42	3424.9	1896.95	1965.69
12927	ENSMUSG00000031955	Bcar1	breast cancer anti-estrogen resistance 1	0	0	1.04931	11.1349	8.69196	9.59932	5.86741	3.44245	5.52895	1.56589	7.4798	3.77775	2.10116	0.9718	0
12928	ENSMUSG00000017776	Crk	v-crk avian sarcoma virus CT10 oncogene homolog	1735.03	1762.41	1687.29	1342.38	1409.06	1247.04	1271.27	1219.77	1444.9	1249.58	1260.76	1237.21	1263.85	1094.25	1095.36
12929	ENSMUSG00000006134	Crkl	v-crk avian sarcoma virus CT10 oncogene homolog-like	2257.46	2041.6	2224.53	3028.7	3116.55	3105.82	2496.58	2507.25	2726.7	2353.54	2560.59	2391.32	1200.81	2258.46	2510.97
12931	ENSMUSG00000007888	Crlf1	cytokine receptor-like factor 1	6.40232	0	0	1.23721	0	2.618	0	1.14748	0.921492	2.34884	1.66218	0.944438	0	2.9154	0.961688
103967	ENSMUSG00000040265	Dnm3	dynamin 3	6.40232	0	0	103.926	105.269	74.1765	135.928	170.975	99.5211	27.4031	23.2705	27.3887	91.4006	123.419	138.483
12934	ENSMUSG00000022048	Dpysl2	dihydropyrimidinase-like 2	873.277	1022.74	748.156	1510.64	1623.46	1497.49	1187.17	1233.54	1263.37	905.086	1078.75	951.049	1984.55	1054.4	1045.35
12936	ENSMUSG00000104252	Pcdha4	protocadherin alpha 4	0	0	0	0	0	0	0	0	0	0	0	0	0	0	0
12937	ENSMUSG00000103707	Pcdha6	protocadherin alpha 6	0	0	0	0	0	0	0	0	0	0	0	0	0	0	0
12939	ENSMUSG00000104318	Pcdha7	protocadherin alpha 7	0	0	0	0	0	0	0	0	0	0	0	0	0	0	0
12941	ENSMUSG00000103092	Pcdha5	protocadherin alpha 5	0	0	0	0	0	0	0	0	0	0	0	0	0	0	0
12942	ENSMUSG00000102206	Pcdha11	protocadherin alpha 11	0	0	0	0	0	0	0	0	0	0	0	0	0	0	0
12943	ENSMUSG00000007440	Pcdha10	protocadherin alpha 10	0	0	0	0	0	0	0	0	0	0	0	0	0	0	0
12944	ENSMUSG00000037942	Crp	C-reactive protein, pentraxin-related	0	0.969421	0	0	0	0	0	0	0	0	0	0	0	0	0.961688
12945	ENSMUSG00000047517	Dmbt1	deleted in malignant brain tumors 1	33.2921	52.3487	43.0216	0	0	1.74533	0.977902	0	0	0	0	0	0	0	0
12946	ENSMUSG00000016481	Cr1l	complement component (3b/4b) receptor 1-like	1726.07	1896.19	1577.11	2016.66	1972.11	2014.98	1977.32	2020.72	1937.9	1609.74	1553.31	1705.65	2037.08	1699.68	1749.31
50766	ENSMUSG00000024074	Crim1	cysteine rich transmembrane BMP regulator 1 (chordin like)	1455.89	1401.78	1568.71	528.29	433.632	405.789	1382.75	1437.8	1553.64	733.621	640.77	681.884	1062.14	1840.59	2034.93
12951	ENSMUSG00000041578	Crx	cone-rod homeobox	0	0	0	0	0	0	0	0	0	0	0	0	0	0	0
268449	ENSMUSG00000058546	Rpl23a	ribosomal protein L23A	27902.6	23542.4	24395.3	13923.6	12932.7	14673	22451.6	22502.2	24900.6	18263	19263.8	19763.3	40154.3	27834.3	32975.3
12953	ENSMUSG00000068742	Cry2	cryptochrome 2 (photolyase-like)	355.969	346.083	408.181	128.67	142.934	137.881	196.558	201.957	158.497	199.651	162.062	250.276	208.015	301.258	221.188
12954	ENSMUSG00000024041	Cryaa	crystallin, alpha A	0	0	0	0	1.93155	0	0	0	0	0	0	0	0	0	0
12955	ENSMUSG00000032060	Cryab	crystallin, alpha B	0	0	0	0	0.965773	0	0	0	1.84298	0.782946	0	2.83331	0	0	0
12957	ENSMUSG00000000724	Cryba1	crystallin, beta A1	12.8046	16.4802	4.19723	0	1.93155	2.618	3.91161	2.29497	1.84298	2.34884	0.831089	1.88888	1.05058	1.9436	1.92338
12958	ENSMUSG00000006546	Cryba2	crystallin, beta A2	0	0	0	0	0	0	0	0	0	0	0	0	0	0	0
12959	ENSMUSG00000066975	Cryba4	crystallin, beta A4	2.56093	0	0	23.5071	13.5208	14.8353	6.84531	3.44245	9.21492	13.3101	12.4663	1.88888	2.10116	0	0
12960	ENSMUSG00000029343	Crybb1	crystallin, beta B1	0	0	1.04931	16.0838	12.5551	2.618	0	1.14748	0	4.69768	0	0.944438	0	0	0
12961	ENSMUSG00000042240	Crybb2	crystallin, beta B2	0	0	0	0	0	0	0	0	0	0	0	0	0	0	0
12962	ENSMUSG00000029352	Crybb3	crystallin, beta B3	1.28046	20.3578	2.09861	1.23721	1.93155	2.618	0.977902	1.14748	0	0.782946	0	6.61106	0	0	0
12964	ENSMUSG00000044429	Cryga	crystallin, gamma A	0	0	0	0	0	0	0	0	0	0	0	0	0	0	0
12965	ENSMUSG00000073658	Crygb	crystallin, gamma B	0	0	0	0	0	0	0	0	0	0	0	0	0	0	0
12966	ENSMUSG00000025952	Crygc	crystallin, gamma C	0	0	0	0	0	0	0	0	0	0	0	0	0	0	0
12967	ENSMUSG00000067299	Crygd	crystallin, gamma D	0	0	0	0	0	0	0	0	0	0	0	0	0	0	0
12968	ENSMUSG00000070870	Cryge	crystallin, gamma E	0	0	0	0	0	0	0	0	0	0	0	0	0	0	0
12969	ENSMUSG00000025945	Crygf	crystallin, gamma F	0	0	0	0	0	0	0	0	0	0	0	0	0	0	0
12970	ENSMUSG00000033501	Crygs	crystallin, gamma S	0	0	0	0	0	0	0	0	0	0	0	0	0	0	0
12971	ENSMUSG00000030905	Crym	crystallin, mu	0	0	0	0	0	0	0	0	0	0	0	0	0	0	0
12972	ENSMUSG00000028199	Cryz	crystallin, zeta	53.7795	30.052	45.1202	92.7911	92.7142	107.338	108.547	99.8311	136.381	101	118.846	115.221	155.486	136.052	135.598
12974	ENSMUSG00000005683	Cs	citrate synthase	3382.99	3925.18	3462.71	5682.52	5867.07	6627.89	4881.69	5395.47	5081.11	4780.67	5176.86	4660.8	4500.69	4452.79	4468
12977	ENSMUSG00000014599	Csf1	colony stimulating factor 1 (macrophage)	6.40232	19.3884	15.7396	241.257	366.994	305.433	191.669	204.252	171.398	77.5117	58.1763	60.444	82.9959	136.052	126.943
12978	ENSMUSG00000024621	Csf1r	colony stimulating factor 1 receptor	12.8046	20.3578	3.14792	34.642	20.2812	13.9626	5.86741	17.2123	11.0579	64.9845	11.6353	17.9443	11.5564	7.7744	23.0805
17869	ENSMUSG00000022346	Myc	myelocytomatosis oncogene	2181.91	3724.51	2740.79	1542.81	2030.06	2206.97	5121.27	5834.95	4941.04	1897.08	1888.24	2068.32	4267.46	4273.01	4166.99
12982	ENSMUSG00000059326	Csf2ra	colony stimulating factor 2 receptor, alpha, low-affinity (granulocyte-macrophage)	81.9498	119.239	77.6488	60.6235	59.8779	61.0866	133.973	181.302	97.6782	154.24	104.717	139.777	244.786	179.783	101.939
12983	ENSMUSG00000071713	Csf2rb	colony stimulating factor 2 receptor, beta, low-affinity (granulocyte-macrophage)	0	0	0	232.596	237.58	180.642	370.625	394.734	331.737	66.5504	19.9461	11.3333	15.7587	21.3796	7.6935
12984	ENSMUSG00000071714	Csf2rb2	colony stimulating factor 2 receptor, beta 2, low-affinity (granulocyte-macrophage)	0	0	0	9.89771	5.79464	6.98132	32.2708	33.277	29.4877	37.5814	8.31089	0.944438	4.20233	7.7744	2.88506
12985	ENSMUSG00000038067	Csf3	colony stimulating factor 3 (granulocyte)	1.28046	0	1.04931	0	0	1.74533	4.88951	0	0.921492	0	0	0	0	0	0
12986	ENSMUSG00000028859	Csf3r	colony stimulating factor 3 receptor (granulocyte)	1.28046	0	0	4.94886	5.79464	3.49066	1.9558	1.14748	0	21.9225	18.284	2.83331	5.25291	3.8872	2.88506
12988	ENSMUSG00000032312	Csk	c-src tyrosine kinase	4699.31	4866.49	5009.39	5766.66	5664.26	5962.05	4584.4	4934.18	4810.19	5229.3	5363.02	5152.85	4997.62	5314.77	6015.36
12990	ENSMUSG00000070702	Csn1s1	casein alpha s1	0	0	0	0	0	0	0	0	0	0	0	0	0	0	0
12991	ENSMUSG00000063157	Csn2	casein beta	0	0	0	0	0	0	0	0	0	0	0	0	0	0	0
12992	ENSMUSG00000061388	Csn1s2b	casein alpha s2-like B	0	0	0	0	0	0	0	0	0	0	0	0	0	0	0
12993	ENSMUSG00000061937	Csn1s2a	casein alpha s2-like A	0	0	0	0	0	0	0	0	0	0	0	0.944438	0	0	0
12994	ENSMUSG00000001622	Csn3	casein kappa	0	0	0	0	0	0	0	0	0	0	0	0	0	0	0
12995	ENSMUSG00000074698	Csnk2a1	casein kinase 2, alpha 1 polypeptide	3704.39	2986.79	3696.71	3119.02	3196.71	3066.55	2714.66	2954.77	2663.11	2901.6	2838.17	2757.76	2825.01	2840.57	2840.83
13000	ENSMUSG00000046707	Csnk2a2	casein kinase 2, alpha prime polypeptide	700.414	772.628	748.156	831.408	771.653	821.178	845.885	883.562	851.459	837.753	894.252	813.161	742.761	766.75	822.243
13001	ENSMUSG00000024387	Csnk2b	casein kinase 2, beta polypeptide	1487.9	2477.84	1668.4	2855.49	2683.88	3077.89	2482.89	2673.64	2535.95	2508.56	2668.63	2712.43	2698.94	2257.49	2301.32
13002	ENSMUSG00000000826	Dnajc5	DnaJ heat shock protein family (Hsp40) member C5	3922.06	3225.26	3901.33	3667.1	3350.27	3184.36	2944.46	2957.07	2931.27	3383.89	3198.03	3359.36	2044.43	3370.2	3183.19
13003	ENSMUSG00000021614	Vcan	versican	3.84139	0	6.29584	32.1676	33.8021	45.3786	25.4254	26.3921	16.5869	72.814	39.8923	46.2774	13.6576	60.2516	51.9311
13004	ENSMUSG00000002341	Ncan	neurocan	0	0	0	0	0	0	0	0	0	0	0	0	0	0	0
13006	ENSMUSG00000024974	Smc3	structural maintenance of chromosomes 3	3317.68	2583.51	3029.35	3399.86	4217.53	4351.11	3743.41	3795.88	4037.98	3170.15	2903	2915.48	1673.58	2804.62	2443.65
13007	ENSMUSG00000026421	Csrp1	cysteine and glycine-rich protein 1	1169.06	1208.87	1096.53	3335.53	3455.54	3627.67	2643.27	3116.57	3043.69	1848.54	1828.4	1707.54	2061.24	1668.58	1915.68
13008	ENSMUSG00000020186	Csrp2	cysteine and glycine-rich protein 2	6.40232	12.6025	2.09861	72.9956	83.0565	73.3039	31.2929	49.3418	57.1325	48.5427	40.7234	36.8331	8.40465	11.6616	9.61688
13009	ENSMUSG00000030470	Csrp3	cysteine and glycine-rich protein 3	0	0	0	0	0	0	0	0	0	0	0	0	0	0	0
13010	ENSMUSG00000027447	Cst3	cystatin C	530.112	412.973	422.871	1458.68	1038.21	1300.27	1161.75	1635.16	961.116	664.721	636.615	648.829	1277.51	750.23	966.496
20085	ENSMUSG00000040952	Rps19	ribosomal protein S19	17548.8	17533.9	18535	6695.8	6632.93	7027.57	12551.4	13115.7	14296	11001.2	10707.8	11262.4	24352.5	16325.3	17821
13012	ENSMUSG00000027442	Cst8	cystatin 8 (cystatin-related epididymal spermatogenic)	0	0	0	0	0	0	0	0	0	0	0	0	0	0	0
13013	ENSMUSG00000027445	Cst9	cystatin 9	0	0	0	0	0	0	0	0	0	0	0	0	0	0	0
13014	ENSMUSG00000005054	Cstb	cystatin B	299.629	314.092	292.757	510.969	486.75	531.453	424.409	470.468	434.023	546.497	524.417	568.551	761.672	457.718	544.315
13016	ENSMUSG00000037373	Ctbp1	C-terminal binding protein 1	4400.96	5490.8	5098.58	6564.66	6645.49	6733.48	5894.79	6349.03	6489.15	4895.76	5173.53	5103.74	5465.13	5509.14	5915.34
13017	ENSMUSG00000030970	Ctbp2	C-terminal binding protein 2	6.40232	27.1438	5.24654	18.5582	29.939	33.1613	34.2266	41.3094	32.2522	20.3566	9.14198	9.44438	2.10116	7.7744	4.80844
13018	ENSMUSG00000005698	Ctcf	CCCTC-binding factor	4062.92	3936.82	4164.7	5039.17	5724.14	5975.14	4624.5	5256.62	5106.91	4328.91	4137.16	4183.86	2946.88	3856.1	3862.14
13019	ENSMUSG00000042340	Ctf1	cardiotrophin 1	0	0	0	0	0	0	0	0	1.84298	0	2.49327	1.88888	0	0	0
235527	ENSMUSG00000032377	Plscr4	phospholipid scramblase 4	0	0	0	19.7954	38.6309	27.0526	51.8288	59.6691	60.8185	111.961	111.366	133.166	407.626	281.822	348.131
13025	ENSMUSG00000074874	Ctla2b	cytotoxic T lymphocyte-associated protein 2 beta	17.9265	43.6239	23.0848	415.704	328.363	356.047	535.89	444.076	529.858	600.52	590.905	594.996	1189.26	618.065	546.239
13026	ENSMUSG00000005615	Pcyt1a	phosphate cytidylyltransferase 1, choline, alpha isoform	199.753	216.181	215.108	507.258	511.86	507.891	438.1	450.961	506.821	185.558	141.285	146.388	122.918	251.696	192.338
13030	ENSMUSG00000021939	Ctsb	cathepsin B	2397.03	2567.03	2044.05	7071.92	7342.77	7800.75	6186.21	6404.11	6367.51	7204.67	8278.48	8545.27	6932.79	6461.5	7064.56
212943	ENSMUSG00000032265	Tent5a	terminal nucleotidyltransferase 5A	2965.56	3045.92	3246.56	1067.72	848.915	857.83	1297.68	1093.55	1279.95	1046.02	916.692	1040.77	1586.38	1932.91	2460.96
13033	ENSMUSG00000007891	Ctsd	cathepsin D	7964.49	8474.68	7482.61	30236.3	24571.2	24056.8	17298.1	18187.6	17887.1	13554.4	13890.8	13937.1	14806.9	12967.7	16421.8
13034	ENSMUSG00000004552	Ctse	cathepsin E	732.426	526.395	761.797	687.891	597.814	736.529	378.448	432.601	337.266	876.117	736.345	804.661	263.696	698.724	588.553
13035	ENSMUSG00000040314	Ctsg	cathepsin G	0	0	0	4.94886	4.82887	2.618	2.93371	13.7698	0.921492	8.61241	6.64872	0	24.1634	10.6898	4.80844
13036	ENSMUSG00000032359	Ctsh	cathepsin H	0	0	0	30.9304	19.3155	10.472	20.5359	27.5396	2.76448	49.3256	15.7907	27.3887	16.8093	3.8872	12.5019
13038	ENSMUSG00000028111	Ctsk	cathepsin K	17.9265	8.72479	25.1834	3.71164	0.965773	0.872665	2.93371	1.14748	1.84298	7.82946	0	0.944438	1.05058	3.8872	1.92338
13039	ENSMUSG00000021477	Ctsl	cathepsin L	245.849	249.141	231.897	18.5582	7.72619	29.6706	8.80112	1.14748	5.52895	78.2946	83.1089	49.1108	43.0738	36.9284	58.6629
13040	ENSMUSG00000038642	Ctss	cathepsin S	2723.55	2967.4	2251.81	1197.62	1099.05	1376.19	1084.49	1072.9	974.017	2333.18	2307.1	2595.31	2721.01	1892.09	2471.54
13041	ENSMUSG00000024910	Ctsw	cathepsin W	4818.39	5004.15	4634.79	6929.64	5950.13	5181.89	7297.1	6468.36	6906.58	6391.97	6351.19	6628.06	9704.22	7210.76	7534.82
13043	ENSMUSG00000031078	Cttn	cortactin	11.5242	0.969421	6.29584	17.321	16.4181	13.9626	6.84531	4.58993	4.60746	30.5349	41.5545	35.8886	34.6692	21.3796	39.4292
13046	ENSMUSG00000005506	Celf1	CUGBP, Elav-like family member 1	6605.92	4764.7	6722.91	4535.63	4828.87	4152.14	4487.59	4177.99	4190.95	6386.49	5870.82	6063.29	3685.44	6125.26	5862.45
13047	ENSMUSG00000029705	Cux1	cut-like homeobox 1	1320.16	1121.62	1591.8	608.709	648.034	628.319	625.857	709.145	594.362	1208.09	1367.97	1280.66	825.757	1226.41	1259.81
13048	ENSMUSG00000042589	Cux2	cut-like homeobox 2	0	0	0	0	0	2.618	0	0	0	0.782946	0	0.944438	0	0.9718	0
13051	ENSMUSG00000052336	Cx3cr1	chemokine (C-X3-C motif) receptor 1	2.56093	0	2.09861	7326.78	4560.38	3999.42	3314.11	3078.7	3311.84	396.954	282.57	290.887	291.011	773.553	885.714
13052	ENSMUSG00000022865	Cxadr	coxsackie virus and adenovirus receptor	34.5726	36.838	37.7751	24.7443	27.0417	37.5246	27.3812	16.0648	23.0373	25.8372	27.426	21.7221	12.607	18.4642	14.4253
13056	ENSMUSG00000019590	Cyb561	cytochrome b-561	1.28046	0	2.09861	30.9304	35.7336	40.1426	10.7569	12.6223	7.37194	18.0078	9.14198	12.2777	13.6576	12.6334	7.6935
13057	ENSMUSG00000006519	Cyba	cytochrome b-245, alpha polypeptide	2064.11	3168.07	2295.88	5478.38	4792.17	5049.24	2769.42	3008.7	2913.76	3408.17	3077.52	3207.31	4333.65	2832.8	3169.72
106522	ENSMUSG00000024247	Pkdcc	protein kinase domain containing, cytoplasmic	0	0	0	95.2655	100.44	122.173	136.906	146.878	105.972	259.155	379.808	375.886	819.454	769.666	774.158
13063	ENSMUSG00000063694	Cycs	cytochrome c, somatic	1011.57	790.078	770.192	1874.38	1984.66	2123.19	1611.58	1720.08	1812.57	1251.15	1362.99	1218.32	1325.83	980.546	1106.9
13067	ENSMUSG00000056436	Cyct	cytochrome c, testis	0	0	0	0	0	0	0	0	0	0	0	0	0	0	0
13070	ENSMUSG00000032323	Cyp11a1	cytochrome P450, family 11, subfamily a, polypeptide 1	0	0	0	1.23721	0	1.74533	0	0	1.84298	3.13179	0.831089	3.77775	1.05058	0	1.92338
13072	ENSMUSG00000022589	Cyp11b2	cytochrome P450, family 11, subfamily b, polypeptide 2	0	0	0	0	0	0	0	0	0	0	0	0	0	0	0
13074	ENSMUSG00000003555	Cyp17a1	cytochrome P450, family 17, subfamily a, polypeptide 1	1.28046	0	1.04931	35.8792	6.76041	3.49066	7.82321	2.29497	2.76448	3.91473	0.831089	3.77775	5.25291	4.859	5.77013
13075	ENSMUSG00000032274	Cyp19a1	cytochrome P450, family 19, subfamily a, polypeptide 1	0	0	0	0	0	0	0	0	0	0	0	0	0	0	0
13076	ENSMUSG00000032315	Cyp1a1	cytochrome P450, family 1, subfamily a, polypeptide 1	0	0	0	2.47443	1.93155	1.74533	0	0	0	0	3.32436	2.83331	4.20233	1.9436	0
13077	ENSMUSG00000032310	Cyp1a2	cytochrome P450, family 1, subfamily a, polypeptide 2	0	0	0	0	0	0	0	0	0	0	0	1.88888	0	0	0
13078	ENSMUSG00000024087	Cyp1b1	cytochrome P450, family 1, subfamily b, polypeptide 1	0	0	0	0	0	0	0	1.14748	0	0	0	0	0	0	0
13079	ENSMUSG00000024365	Cyp21a1	cytochrome P450, family 21, subfamily a, polypeptide 1	0	0.969421	0	0	0	0	0	0	0	0	0	0	0	0	0
13081	ENSMUSG00000038567	Cyp24a1	cytochrome P450, family 24, subfamily a, polypeptide 1	0	0	0	0	0	0	0	0	0	0	0	0	0	0	0
13082	ENSMUSG00000024987	Cyp26a1	cytochrome P450, family 26, subfamily a, polypeptide 1	0	0	0	2.47443	0	0	2.93371	0	0	0	0	0	3.15174	0	0
13085	ENSMUSG00000060407	Cyp2a12	cytochrome P450, family 2, subfamily a, polypeptide 12	0	0	0	0	0	0	0	0	0	0	0	0	0	0	0
13086	ENSMUSG00000074254	Cyp2a4	cytochrome P450, family 2, subfamily a, polypeptide 4	0	0	0	0	0	0	0	0	0	0	0	0	0	0	0
13087	ENSMUSG00000005547	Cyp2a5	cytochrome P450, family 2, subfamily a, polypeptide 5	0	0	0	0	0	0.872665	0	0	0	0	0	0	0	0	0
13088	ENSMUSG00000030483	Cyp2b10	cytochrome P450, family 2, subfamily b, polypeptide 10	0	0	0	0	0	0	0	0	0	2.34884	0	0	0	0	0
13089	ENSMUSG00000040583	Cyp2b13	cytochrome P450, family 2, subfamily b, polypeptide 13	0	0	0	0	0	0	0	0	0	0	0	0	0	0	0
13090	ENSMUSG00000066704	Cyp2b19	cytochrome P450, family 2, subfamily b, polypeptide 19	0	0	0	0	0	0	0	0	0	0	0	0	0	0	0
13094	ENSMUSG00000040660	Cyp2b9	cytochrome P450, family 2, subfamily b, polypeptide 9	0	0	0	0	0	0	0	0	0	0	0	0	0	0	0
13095	ENSMUSG00000003053	Cyp2c29	cytochrome P450, family 2, subfamily c, polypeptide 29	0	0	0	0	0	0	0	0	0	0	0	0	0	0	0
13096	ENSMUSG00000042248	Cyp2c37	cytochrome P450, family 2. subfamily c, polypeptide 37	0	0	0	0	0	0	0	0	0	0	0	0	0	0	0
13097	ENSMUSG00000032808	Cyp2c38	cytochrome P450, family 2, subfamily c, polypeptide 38	0	0	0	0	0	0	0	0	0	0	0	0	0	0	0
13098	ENSMUSG00000025003	Cyp2c39	cytochrome P450, family 2, subfamily c, polypeptide 39	0	0	0	0	0	0	0	0	0	0	0	0	0	0	0
13099	ENSMUSG00000025004	Cyp2c40	cytochrome P450, family 2, subfamily c, polypeptide 40	0	0	0	0	0	0	0	0	0	0	0	0	0	0	0
13101	ENSMUSG00000094806	Cyp2d10	cytochrome P450, family 2, subfamily d, polypeptide 10	0	0	0	0	0	0	0	0	0	0	0	0	0	0	0
13105	ENSMUSG00000068086	Cyp2d9	cytochrome P450, family 2, subfamily d, polypeptide 9	0	0	0	0	0	0	0	0	0	0	0	0	0	0	0.961688
13106	ENSMUSG00000025479	Cyp2e1	cytochrome P450, family 2, subfamily e, polypeptide 1	0	2.90826	0	0	2.89732	2.618	0	0	0.921492	0	2.49327	0	0	0	0
13107	ENSMUSG00000052974	Cyp2f2	cytochrome P450, family 2, subfamily f, polypeptide 2	0	0	0	0	0	0	0	0	0	0	0	0	0	0	0
13108	ENSMUSG00000049685	Cyp2g1	cytochrome P450, family 2, subfamily g, polypeptide 1	0	0	0	0	0	0	0	0	0	0	0	0	0	0	0
13109	ENSMUSG00000052520	Cyp2j5	cytochrome P450, family 2, subfamily j, polypeptide 5	0	0	0	0	0	0	0	0	0	0	0	0	0	0	0
13110	ENSMUSG00000052914	Cyp2j6	cytochrome P450, family 2, subfamily j, polypeptide 6	0	0.969421	0	0	0	0	0	0	0	0	0	0	0	0	0
13112	ENSMUSG00000056035	Cyp3a11	cytochrome P450, family 3, subfamily a, polypeptide 11	0	8.72479	0	0	0	0	0	0	0	1.56589	0	2.83331	0	0	0
13113	ENSMUSG00000029727	Cyp3a13	cytochrome P450, family 3, subfamily a, polypeptide 13	0	2.90826	0	0	0	0	0.977902	0	0	3.91473	1.66218	0	0	0.9718	0.961688
13114	ENSMUSG00000038656	Cyp3a16	cytochrome P450, family 3, subfamily a, polypeptide 16	0	0	0	0	0	0	0	0	0	0	0	0	0	0	0
13115	ENSMUSG00000006724	Cyp27b1	cytochrome P450, family 27, subfamily b, polypeptide 1	24.3288	0	9.44377	0	0	4.36333	4.88951	6.8849	2.76448	4.69768	4.15545	1.88888	0	3.8872	2.88506
13116	ENSMUSG00000021259	Cyp46a1	cytochrome P450, family 46, subfamily a, polypeptide 1	0	0	1.04931	0	0	0	0	0	0	0	0	0	0	0	0
13117	ENSMUSG00000066072	Cyp4a10	cytochrome P450, family 4, subfamily a, polypeptide 10	0	0	0	0	0	0	0	0	0	0	0	0	0	0	0
13118	ENSMUSG00000078597	Cyp4a12b	cytochrome P450, family 4, subfamily a, polypeptide 12B	0	0	0	0	0	0	0	0	0	0	0	0	0	0	0
13119	ENSMUSG00000028715	Cyp4a14	cytochrome P450, family 4, subfamily a, polypeptide 14	0	7.75537	0	0	0	0	0	0	0	0	0	0	0	0	0
13120	ENSMUSG00000028713	Cyp4b1	cytochrome P450, family 4, subfamily b, polypeptide 1	0	0	0	0	0	0	0	0	0	0	0	0	0	0	0
50778	ENSMUSG00000026358	Rgs1	regulator of G-protein signaling 1	38.4139	80.4619	47.2188	483.751	552.422	494.801	1258.56	1193.38	1198.86	409.481	537.715	504.33	1164.04	1202.12	867.442
13122	ENSMUSG00000028240	Cyp7a1	cytochrome P450, family 7, subfamily a, polypeptide 1	0	0	0	0	0	0	0	0	0	0	0	0.944438	0	0	0.961688
13123	ENSMUSG00000039519	Cyp7b1	cytochrome P450, family 7, subfamily b, polypeptide 1	0	0	0	0	0	0	0	0	0	1.56589	0	0.944438	0	0	0
13124	ENSMUSG00000050445	Cyp8b1	cytochrome P450, family 8, subfamily b, polypeptide 1	0	8.72479	0	1.23721	0	0.872665	0	0	0	0	0	0	0	0	0
13131	ENSMUSG00000028519	Dab1	disabled 1	0	0	0	0	0	0	0	0	0	0	0	0	0	0	0
13132	ENSMUSG00000022150	Dab2	disabled 2, mitogen-responsive phosphoprotein	0	0	0	2.47443	0	0.872665	1.9558	0	2.76448	0	0	0	0	0	0
13134	ENSMUSG00000055639	Dach1	dachshund family transcription factor 1	0	0	1.04931	0	0	0	0	0	0	0	0	0	2.10116	0.9718	1.92338
13135	ENSMUSG00000022174	Dad1	defender against cell death 1	1549.36	2882.09	1742.9	1691.27	1624.43	1648.46	1593.98	1746.47	1713.98	1894.73	1915.66	2116.48	2428.94	1810.46	1988.77
269261	ENSMUSG00000038900	Rpl12	ribosomal protein L12	45064.7	53186.3	38154.9	13234.5	12594.6	14906	23766.9	26223.4	26138.1	22486.2	22419.5	23865.9	46425.2	35941.1	39669.6
13137	ENSMUSG00000026401	Cd55b	CD55 molecule, decay accelerating factor for complement B	0	13.5719	0	0	0	0	1.9558	0	0	0	0	1.88888	0	0.9718	1.92338
13138	ENSMUSG00000039952	Dag1	dystroglycan 1	773.401	741.607	968.511	221.461	225.991	227.766	159.398	189.335	215.629	332.752	383.963	360.775	156.537	320.694	379.867
13139	ENSMUSG00000025357	Dgka	diacylglycerol kinase, alpha	26574.8	29420	25890.6	7616.29	7026.97	6418.45	6903.01	5489.56	5974.95	11277.6	10101.1	10024.3	10959.7	9152.41	9323.56
13142	ENSMUSG00000042096	Dao	D-amino acid oxidase	0	0	2.09861	2.47443	1.93155	2.618	3.91161	3.44245	6.45044	10.1783	23.2705	6.61106	6.30349	9.718	11.5403
110198	ENSMUSG00000028743	Akr7a5	aldo-keto reductase family 7, member A5 (aflatoxin aldehyde reductase)	274.02	262.713	264.425	143.517	149.695	165.806	197.536	284.576	223.001	262.287	285.895	277.665	680.777	500.477	527.005
13144	ENSMUSG00000034974	Dapk3	death-associated protein kinase 3	681.207	970.39	763.896	1075.14	999.575	1066.4	946.609	948.969	924.257	942.667	1093.71	967.104	1174.55	836.72	954.956
13162	ENSMUSG00000021609	Slc6a3	solute carrier family 6 (neurotransmitter transporter, dopamine), member 3	0	0	0	0	0	0	0	0	0	0	0	0	0	0	0
14768	ENSMUSG00000026000	Lancl1	LanC (bacterial lantibiotic synthetase component C)-like 1	696.573	760.995	654.768	468.904	469.366	490.438	671.818	743.569	789.719	593.473	630.797	563.829	1197.66	901.831	999.193
13164	ENSMUSG00000010592	Dazl	deleted in azoospermia-like	2.56093	0	1.04931	0	4.82887	1.74533	1.9558	2.29497	0	0	0	1.88888	0	1.9436	0
13166	ENSMUSG00000000889	Dbh	dopamine beta hydroxylase	0	0	0	0	0	0	0	0	0	0	0	0	0	0	0
13167	ENSMUSG00000026385	Dbi	diazepam binding inhibitor	486.577	498.282	400.835	1281.75	1209.15	1346.52	731.471	859.465	954.666	1073.42	1211.73	1089.88	1042.18	611.262	688.568
13168	ENSMUSG00000038057	Dbil5	diazepam binding inhibitor-like 5	0	0	2.09861	3.71164	0	2.618	1.9558	6.8849	1.84298	1.56589	0	3.77775	6.30349	4.859	2.88506
13169	ENSMUSG00000020476	Dbnl	drebrin-like	3490.55	4010.49	3530.92	5396.73	5204.55	5451.54	4158.04	4177.99	4247.16	3947.62	3987.57	4144.19	3571.98	3400.33	4080.44
107574	ENSMUSG00000076752	Trgc2	T cell receptor gamma, constant 2	19.207	0	17.8382	979.874	1321.18	1305.51	4777.05	4151.6	7124.06	54.8062	56.5141	84.9994	528.443	632.642	512.579
13171	ENSMUSG00000000340	Dbt	dihydrolipoamide branched chain transacylase E2	645.354	455.628	503.668	403.332	479.989	549.779	476.238	437.191	408.221	598.171	622.486	742.328	389.766	645.275	590.476
13172	ENSMUSG00000030507	Dbx1	developing brain homeobox 1	1.28046	0	3.14792	0	0	0	0	0	0	3.13179	0	0	0	0	0
13175	ENSMUSG00000027797	Dclk1	doublecortin-like kinase 1	0	0	0	8.6605	28.0074	41.0153	56.7183	90.6512	87.5417	73.597	153.752	118.055	169.144	256.555	234.652
13176	ENSMUSG00000060534	Dcc	deleted in colorectal carcinoma	0	0	0	0	0	0	0	0	0	0	0	0	0	0	0
13177	ENSMUSG00000024132	Eci1	enoyl-Coenzyme A delta isomerase 1	313.714	380.013	330.532	416.941	478.058	495.674	552.514	478.501	575.011	497.171	597.553	555.329	855.173	608.347	613.557
13178	ENSMUSG00000029366	Dck	deoxycytidine kinase	1297.11	1021.77	1275.96	2822.09	3348.34	3280.35	1950.91	2564.63	2327.69	2939.18	3062.56	2964.59	2493.03	2108.81	2413.84
13179	ENSMUSG00000019929	Dcn	decorin	0	0.969421	0	0	0	0	0	0	0	0	0	0	0	0	0
13180	ENSMUSG00000020098	Pcbd1	pterin 4 alpha carbinolamine dehydratase/dimerization cofactor of hepatocyte nuclear factor 1 alpha (TCF1) 1	0	0	0	0	0.965773	0	1.9558	1.14748	0	2.34884	9.97307	15.111	19.961	12.6334	17.3104
13184	ENSMUSG00000096445	Dcpp1	demilune cell and parotid protein 1	0	0	0	0	0	0	0	0	0	0	0	0	0	0	0
13185	ENSMUSG00000022898	Vps26c	VPS26 endosomal protein sorting factor C	865.594	805.589	738.712	1047.92	965.773	999.202	829.261	852.58	932.55	1088.3	1089.56	1099.33	1064.24	946.533	978.036
13190	ENSMUSG00000022129	Dct	dopachrome tautomerase	0	0	0	0	0	0	0	0	0	0	0	0	0	0	0
13191	ENSMUSG00000031865	Dctn1	dynactin 1	2856.72	2887.9	3323.16	3089.32	3165.8	3084	2796.8	2932.97	3019.73	2366.06	2467.5	2175.04	1814.35	2643.3	2748.5
13193	ENSMUSG00000031285	Dcx	doublecortin	0	0	0	0	0	0	0	0	0	0	0	0	0	0	0
13194	ENSMUSG00000024740	Ddb1	damage specific DNA binding protein 1	5653.25	4839.35	5270.67	7627.43	7859.46	8115.79	7240.38	7670.93	7529.51	6543.08	6688.61	6257.84	4453.42	6696.67	6563.52
13195	ENSMUSG00000020182	Ddc	dopa decarboxylase	250.971	257.866	197.27	2.47443	2.89732	6.10866	1.9558	4.58993	1.84298	44.6279	53.1897	33.9998	43.0738	24.295	21.1571
13196	ENSMUSG00000022377	Asap1	ArfGAP with SH3 domain, ankyrin repeat and PH domain1	1736.31	2114.31	2128	1451.25	1518.2	1729.62	1507.92	1495.17	1428.31	7252.43	8708.99	7928.55	3627.66	6608.24	6693.35
13197	ENSMUSG00000036390	Gadd45a	growth arrest and DNA-damage-inducible 45 alpha	56.3405	58.1652	61.9091	21.0326	9.65773	22.6893	8.80112	6.8849	13.8224	21.1396	14.9596	19.8332	23.1128	30.1258	22.1188
13198	ENSMUSG00000025408	Ddit3	DNA-damage inducible transcript 3	345.726	312.153	294.855	155.889	167.079	122.173	173.089	95.2411	151.125	234.101	155.414	235.165	344.591	230.317	292.353
13199	ENSMUSG00000059213	Ddn	dendrin	0	0	2.09861	3.71164	12.5551	3.49066	2.93371	13.7698	5.52895	25.8372	12.4663	14.1666	4.20233	22.3514	20.1954
13200	ENSMUSG00000028757	Ddost	dolichyl-di-phosphooligosaccharide-protein glycotransferase	2024.42	2568.96	1910.79	4059.3	4215.6	4584.11	3407.99	3911.77	3605.8	2894.55	3053.42	3043.92	3526.8	2882.36	3313.01
13202	ENSMUSG00000001666	Ddt	D-dopachrome tautomerase	275.3	349.961	259.179	390.96	335.123	357.793	400.94	380.965	418.357	456.458	498.654	452.386	824.707	470.351	474.112
13204	ENSMUSG00000029169	Dhx15	DEAH (Asp-Glu-Ala-His) box polypeptide 15	5842.76	5709.89	5665.21	5397.97	5868.04	6056.3	5512.43	5730.53	5605.44	4906.72	5082.11	4906.35	4277.97	4423.63	4447.8
13205	ENSMUSG00000000787	Ddx3x	DEAD box helicase 3, X-linked	10054.2	7931.8	8711.35	7399.78	8133.74	9314.83	6894.21	7814.36	7125.9	7752.73	7286.99	8032.44	5221.39	7773.43	6990.51
13206	ENSMUSG00000021758	Ddx4	DEAD box helicase 4	2.56093	15.5107	1.04931	1.23721	2.89732	3.49066	5.86741	1.14748	1.84298	4.69768	8.31089	0	0	1.9436	1.92338
13207	ENSMUSG00000020719	Ddx5	DEAD box helicase 5	41210.5	37306.2	40798.1	23432.8	22983.5	21953.6	24790.8	22717.9	22266.9	25826.3	24051.7	24341.9	33275.1	29250.2	25771.3
13209	ENSMUSG00000032097	Ddx6	DEAD (Asp-Glu-Ala-Asp) box polypeptide 6	14943	10250.7	13392.3	10693.2	10310.6	10250.3	9508.14	9490.84	9760.44	13270.9	13028.2	13028.5	7700.76	15136.8	15582.2
13211	ENSMUSG00000042699	Dhx9	DEAH (Asp-Glu-Ala-His) box polypeptide 9	6608.48	5957.09	6160.48	7606.39	8477.56	9312.21	8073.56	8777.1	8605.81	7120.11	6766.73	7252.34	3229.49	6805.52	7016.47
13214	ENSMUSG00000044748	Defb1	defensin beta 1	0	0	0	0	0	0	0	0	0	0	0	0	0	0	0
13215	ENSMUSG00000006570	Defb2	defensin beta 2	0	0	0	0	0	0	0	0	0	0	0	0	0	0	0
13218	ENSMUSG00000074437	Defa29	defensin, alpha, 29	0	0	0	0	0	0	0	0	0	0	0	0	0	0	0
13226	ENSMUSG00000074442	Defa31	defensin, alpha, 31	0	0	0	0	0	0	0	0	0	0	0	0	0	0	0
13236	ENSMUSG00000094687	Defa25	defensin, alpha, 25	0	0	0	0	0	0	0	0	0	0	0	0	0	0	0
13237	ENSMUSG00000074440	Defa3	defensin, alpha, 3	0	0	0	0	0	0	0	0	0	0	0	0	0	0	0
13239	ENSMUSG00000074439	Defa5	defensin, alpha, 5	0	0	0	0	0	0	0	0	0	0	0	0	0	0	0
13244	ENSMUSG00000038633	Degs1	delta(4)-desaturase, sphingolipid 1	1490.46	1673.22	1244.48	1979.54	1906.44	1945.17	1837.48	1853.19	1855.89	1647.32	1670.49	1670.71	2049.68	1763.82	1962.8
13340	ENSMUSG00000024891	Slc29a2	solute carrier family 29 (nucleoside transporters), member 2	62.7428	74.6454	94.4377	37.1164	36.6994	39.2699	54.7625	37.867	60.8185	72.0311	67.3182	39.6664	48.3268	73.8568	62.5097
13345	ENSMUSG00000007805	Twist2	twist basic helix-loop-helix transcription factor 2	0	0	0	0	0	0	0	1.14748	0.921492	8.61241	9.97307	9.44438	13.6576	26.2386	13.4636
13346	ENSMUSG00000026208	Des	desmin	0	14.5413	0	0	0	0	0	1.14748	0.921492	0.782946	0	0	0	0	0
13347	ENSMUSG00000028974	Dffa	DNA fragmentation factor, alpha subunit	832.302	1000.44	718.776	791.817	701.151	733.911	761.785	814.713	758.388	670.985	731.359	691.328	713.345	724.963	758.771
13349	ENSMUSG00000037872	Ackr1	atypical chemokine receptor 1 (Duffy blood group)	0	0	0	4.94886	3.86309	6.10866	0	1.14748	0	0	0	0	0	0	0
13350	ENSMUSG00000022555	Dgat1	diacylglycerol O-acyltransferase 1	359.811	420.729	357.814	545.611	509.928	482.584	476.238	376.375	402.692	320.225	265.118	296.553	433.89	303.202	258.694
13353	ENSMUSG00000003531	Dgcr6	DiGeorge syndrome critical region gene 6	62.7428	54.2876	76.5994	56.9119	51.186	58.4686	93.8786	97.5361	89.3847	83.7753	86.4333	107.666	193.307	123.419	144.253
13356	ENSMUSG00000003166	Dgcr2	DiGeorge syndrome critical region gene 2	1977.04	2391.56	2326.31	2249.26	2353.59	2269.8	2138.67	2144.65	2255.81	2033.31	2044.48	2128.76	1999.26	2173.92	2375.37
13358	ENSMUSG00000003528	Slc25a1	solute carrier family 25 (mitochondrial carrier, citrate transporter), member 1	212.557	320.878	315.842	366.215	320.637	452.913	416.586	449.814	460.746	527.706	506.133	596.885	699.687	665.683	648.177
13360	ENSMUSG00000058454	Dhcr7	7-dehydrocholesterol reductase	688.89	864.723	774.389	1153.08	1034.34	1141.45	714.846	823.893	789.719	988.861	1175.99	1044.55	914.006	939.731	1031.89
55949	ENSMUSG00000025967	Eef1b2	eukaryotic translation elongation factor 1 beta 2	17524.4	18361.8	16350.3	7826.62	7029.86	8456.13	12037	12901.2	13176.4	12476.2	12791.3	13184.4	26971.6	18556.5	20999.4
13363	ENSMUSG00000023000	Dhh	desert hedgehog	0	9.69421	2.09861	2.47443	7.72619	1.74533	7.82321	0	3.68597	4.69768	1.66218	0.944438	0	0	0.961688
13367	ENSMUSG00000024456	Diaph1	diaphanous related formin 1	4674.98	3911.61	5771.19	8265.83	7770.61	7941.25	6451.22	6726.55	6498.36	5025.73	5222.57	5095.24	2025.52	4625.77	5099.83
13368	ENSMUSG00000029027	Dffb	DNA fragmentation factor, beta subunit	532.673	450.781	492.125	441.685	450.05	385.718	396.05	483.091	376.89	375.031	461.255	432.552	509.532	377.058	381.79
13370	ENSMUSG00000034785	Dio1	deiodinase, iodothyronine, type I	0	0	0	0	0	0	0	0	0	0	0	0	0	0	0
13371	ENSMUSG00000007682	Dio2	deiodinase, iodothyronine, type II	0	0	1.04931	2.47443	9.65773	11.3446	4.88951	10.3274	7.37194	98.6512	142.116	122.777	69.3384	79.6876	81.7434
13380	ENSMUSG00000024868	Dkk1	dickkopf WNT signaling pathway inhibitor 1	0	0	0	0	0	0	0	0	0	0	0	0	0	0	0
13382	ENSMUSG00000020664	Dld	dihydrolipoamide dehydrogenase	1242.05	1473.52	1204.6	1257.01	1439	1640.61	1389.6	1507.79	1525.07	1356.85	1478.51	1414.77	1311.13	1261.4	1244.42
13383	ENSMUSG00000022770	Dlg1	discs large MAGUK scaffold protein 1	1888.69	1778.89	2073.43	1857.06	2029.09	1899.79	2000.79	1777.45	1902.88	1721.7	1886.57	1869.99	1565.37	2106.86	1967.61
13384	ENSMUSG00000052373	Mpp3	membrane protein, palmitoylated 3 (MAGUK p55 subfamily member 3)	0	0	1.04931	0	2.89732	2.618	0	0	0	0	0.831089	0	0	0	0
13385	ENSMUSG00000020886	Dlg4	discs large MAGUK scaffold protein 4	604.379	521.548	618.042	59.3863	26.0759	23.562	40.094	26.3921	56.211	133.101	108.873	69.8884	127.12	68.9978	78.8584
13386	ENSMUSG00000040856	Dlk1	delta like non-canonical Notch ligand 1	0	0	0	0	0.965773	0	0.977902	1.14748	5.52895	1.56589	0	0.944438	0	0.9718	0
13388	ENSMUSG00000014773	Dll1	delta like canonical Notch ligand 1	0	0	0	9.89771	9.65773	14.8353	7.82321	3.44245	10.1364	43.062	73.1359	30.222	38.8715	37.9002	43.2759
13389	ENSMUSG00000003436	Dll3	delta like canonical Notch ligand 3	1.28046	0	2.09861	0	0	0	0	0	2.76448	0	2.49327	0.944438	0	0	0
13390	ENSMUSG00000041911	Dlx1	distal-less homeobox 1	0	0	0	0	0	0	0	0	0	0	0	1.88888	0	0	0
13392	ENSMUSG00000023391	Dlx2	distal-less homeobox 2	0	0	0	0	0	0	0	0	0	0	0	0	0	0	0
13393	ENSMUSG00000001510	Dlx3	distal-less homeobox 3	0	0	0	0	0	0	0	0	0	0	0	0	0	0	0
13394	ENSMUSG00000020871	Dlx4	distal-less homeobox 4	0	0	0	0	0	0	0	0	0	0	1.66218	6.61106	0	0	0
13395	ENSMUSG00000029755	Dlx5	distal-less homeobox 5	0	0	0	0	0	0	0	0	0	0	0	0	0	0	0
13396	ENSMUSG00000029754	Dlx6	distal-less homeobox 6	0	0	0	0	0	0	0	0	0	0	0	0	0	0	0
13397	ENSMUSG00000094868	Dlx6os2	distal-less homeobox 6, opposite strand 2	0	0	0	0	0	0	0	0	0	0	0	0	0	0	0
13400	ENSMUSG00000030409	Dmpk	dystrophia myotonica-protein kinase	1.28046	0	1.04931	2.47443	8.69196	7.85399	5.86741	6.8849	5.52895	9.39536	18.284	5.66663	13.6576	23.3232	14.4253
13401	ENSMUSG00000030410	Dmwd	dystrophia myotonica-containing WD repeat motif	1.28046	0	2.09861	61.8607	79.1934	78.5399	16.6243	18.3597	3.68597	98.6512	177.853	101.055	149.183	155.488	166.372
13404	ENSMUSG00000022429	Dmc1	DNA meiotic recombinase 1	0	0	0	1.23721	0.965773	0	2.93371	0	0.921492	1.56589	0	0	1.05058	0.9718	0
13405	ENSMUSG00000045103	Dmd	dystrophin, muscular dystrophy	1.28046	0	0	1.23721	2.89732	6.10866	3.91161	0	2.76448	16.4419	3.32436	6.61106	4.20233	8.7462	4.80844
13406	ENSMUSG00000029307	Dmp1	dentin matrix protein 1	0	0	0	0	0	0	0	0	0	0	0	0	0	0	0
13409	ENSMUSG00000024749	Tmc1	transmembrane channel-like gene family 1	0	0	3.14792	0	0	0	0	0	0	0	0	0.944438	0	0	0
13411	ENSMUSG00000018581	Dnah11	dynein, axonemal, heavy chain 11	28.1702	8.72479	27.282	45.7769	53.1175	51.4872	53.7846	48.1943	41.4671	56.3721	54.8519	37.7775	18.9105	32.0694	34.6208
13417	ENSMUSG00000033826	Dnah8	dynein, axonemal, heavy chain 8	4733.88	3921.31	5393.44	1814.99	1855.25	1462.59	1813.03	1354.03	1222.82	4847.22	3837.97	3780.58	1790.19	3563.59	3253.39
13418	ENSMUSG00000026740	Dnajc1	DnaJ heat shock protein family (Hsp40) member C1	1540.4	1455.1	1584.45	2179.97	2161.4	2067.34	2200.28	2048.26	2034.65	1872.02	1858.32	1936.1	1300.62	1974.7	1899.33
13419	ENSMUSG00000005980	Dnase1	deoxyribonuclease I	263.776	341.236	306.398	102.689	114.927	92.5025	155.486	107.863	129.93	131.535	105.548	119.944	87.1983	131.193	147.138
13421	ENSMUSG00000025279	Dnase1l3	deoxyribonuclease 1-like 3	0	0	0	123.721	77.2619	138.754	156.464	301.788	16.5869	123.706	275.091	169.999	110.311	124.39	149.062
13423	ENSMUSG00000003812	Dnase2a	deoxyribonuclease II alpha	57.6209	23.2661	59.8105	159.601	131.345	157.952	115.392	113.601	109.658	96.3024	122.17	129.388	176.498	103.983	121.173
13424	ENSMUSG00000018707	Dync1h1	dynein cytoplasmic 1 heavy chain 1	17465.5	12640.3	20908.5	9816.06	9617.17	8523.32	12047.7	10803.6	10719.7	11662	9412.09	10265.1	4849.48	14495.4	13573.3
13426	ENSMUSG00000029757	Dync1i1	dynein cytoplasmic 1 intermediate chain 1	0	0	0	0	0	0	0	0	0	0	0	0	0	0	0
13427	ENSMUSG00000027012	Dync1i2	dynein cytoplasmic 1 intermediate chain 2	1868.2	1821.54	1765.98	2515.26	2309.16	2255.84	2097.6	2330.54	2262.26	1963.63	2032.01	2107.04	1949.88	2000.94	2200.34
13429	ENSMUSG00000026825	Dnm1	dynamin 1	6.40232	0	2.09861	0	0.965773	1.74533	0	0	0.921492	3.91473	10.8042	1.88888	2.10116	0.9718	0
13430	ENSMUSG00000033335	Dnm2	dynamin 2	7625.17	7839.7	8292.68	6272.68	5730.9	5620.84	4477.81	4231.92	4354.97	5131.43	4998.17	4936.58	4084.66	4498.46	4873.83
209032	ENSMUSG00000047749	Zc3hav1l	zinc finger CCCH-type, antiviral 1-like	347.006	409.096	398.737	321.676	408.522	318.523	567.183	647.181	633.987	214.527	268.442	223.832	464.357	464.52	414.487
13434	ENSMUSG00000026723	Trdmt1	tRNA aspartic acid methyltransferase 1	99.8763	123.116	113.325	253.629	192.189	214.676	196.558	271.954	206.414	194.954	190.319	237.998	172.295	193.388	148.1
13435	ENSMUSG00000020661	Dnmt3a	DNA methyltransferase 3A	1950.15	1713.94	2304.28	2110.69	2216.45	2192.13	2566.99	2626.59	2601.37	2483.51	2548.12	2348.82	1564.32	3187.5	3260.12
13436	ENSMUSG00000027478	Dnmt3b	DNA methyltransferase 3B	253.532	211.334	193.073	533.239	583.327	562.869	871.31	1000.61	947.294	235.667	274.26	275.776	308.871	381.917	351.978
13437	ENSMUSG00000026209	Dnpep	aspartyl aminopeptidase	557.002	640.787	531.999	742.329	687.631	797.616	675.73	642.591	682.826	659.241	760.447	711.162	923.461	742.455	778.005
13445	ENSMUSG00000029394	Cdk2ap1	CDK2 (cyclin-dependent kinase 2)-associated protein 1	589.014	536.09	483.731	1367.12	1529.78	1453.86	1418.94	1592.71	1723.19	1915.09	1891.56	1615.93	2210.42	1686.07	1987.81
13446	ENSMUSG00000052301	Doc2a	double C2, alpha	129.327	261.744	181.53	194.243	216.333	212.93	151.575	207.695	164.947	196.52	181.177	154.888	212.217	134.108	172.142
13447	ENSMUSG00000020848	Doc2b	double C2, beta	1.28046	0	4.19723	0	0	0	0	0	0	0	0	0	0	0	0
13448	ENSMUSG00000068335	Dok1	docking protein 1	329.079	283.071	342.074	623.556	536.97	535.816	477.216	486.533	469.039	609.132	588.411	579.885	569.415	589.883	616.442
13449	ENSMUSG00000022102	Dok2	docking protein 2	1066.63	791.047	1140.6	2891.37	2456.93	1981.82	1964.6	1806.14	1914.86	1590.16	1350.52	1344.88	1466.61	995.123	1127.1
13476	ENSMUSG00000005873	Reep5	receptor accessory protein 5	1148.58	1440.56	1066.1	4359.94	3913.31	4137.31	3046.16	3300.16	3323.82	2579.03	2656.99	2615.15	3131.78	2485.86	2760.04
13478	ENSMUSG00000032123	Dpagt1	dolichyl-phosphate (UDP-N-acetylglucosamine) acetylglucosaminephosphotransferase 1 (GlcNAc-1-P transferase)	229.203	377.105	284.362	681.705	684.733	747.874	663.017	728.652	664.396	436.101	452.944	480.719	526.341	484.928	544.315
13479	ENSMUSG00000019278	Dpep1	dipeptidase 1	0	0	0	0	0	0	0	0	0	0	0	0	0	0	0
13480	ENSMUSG00000078919	Dpm1	dolichol-phosphate (beta-D) mannosyltransferase 1	595.416	522.518	582.366	675.519	544.696	618.72	554.47	571.447	544.602	533.969	430.504	497.719	660.816	473.267	560.664
13481	ENSMUSG00000026810	Dpm2	dolichol-phosphate (beta-D) mannosyltransferase 2	527.552	594.255	544.591	697.789	715.638	647.518	553.492	667.835	704.941	697.605	705.595	584.607	900.348	580.165	535.66
13482	ENSMUSG00000035000	Dpp4	dipeptidylpeptidase 4	5817.15	5254.26	5173.09	2224.51	1888.09	1809.03	2731.28	2400.54	2356.26	5006.94	4623.35	4340.64	4269.56	4443.07	4661.3
13483	ENSMUSG00000061576	Dpp6	dipeptidylpeptidase 6	0	0	0	0	2.89732	0	0	0	0	0	0	0	0	0	0
13486	ENSMUSG00000029265	Dr1	down-regulator of transcription 1	1934.78	1386.27	1769.13	2176.26	2212.59	2302.96	2160.18	2293.82	2231.85	2307.34	2323.73	2470.65	2387.97	2611.23	2666.76
13487	ENSMUSG00000001225	Slc26a3	solute carrier family 26, member 3	0	0	0	0	0	0	0	0	0	0	0	0	0	0	0
13488	ENSMUSG00000021478	Drd1	dopamine receptor D1	0	0	0	0	0	0	0	0	0	0.782946	0	0	0	0	0
13489	ENSMUSG00000032259	Drd2	dopamine receptor D2	0	0	0	0	0	0	0	0	0	0	0	0	0	0	0
13490	ENSMUSG00000022705	Drd3	dopamine receptor D3	0	0	0	0	0	0	0	0	0	0	0	0	0	0	0
13491	ENSMUSG00000025496	Drd4	dopamine receptor D4	0	0	0	0	0	0	0	0	0	0	0	0	0	0	0
13492	ENSMUSG00000039358	Drd5	dopamine receptor D5	0	0	0	0	0	0	0	0	0	0	0	0	0	0	0
13494	ENSMUSG00000020457	Drg1	developmentally regulated GTP binding protein 1	1134.49	1429.9	1114.36	1410.42	1514.33	1667.66	1589.09	1832.53	1666.98	1455.5	1451.91	1504.49	1693.54	1396.48	1624.29
13495	ENSMUSG00000020537	Drg2	developmentally regulated GTP binding protein 2	740.109	902.531	733.466	848.729	827.668	943.351	793.078	802.091	809.992	802.52	838.569	850.938	857.275	752.173	815.511
13496	ENSMUSG00000019564	Arid3a	AT rich interactive domain 3A (BRIGHT-like)	179.265	110.514	171.037	804.189	889.477	904.954	725.603	712.587	710.47	563.721	521.093	524.163	279.455	512.139	485.652
13497	ENSMUSG00000000223	Drp2	dystrophin related protein 2	0	0	1.04931	12.3721	12.5551	20.944	29.3371	22.9497	23.0373	15.6589	16.6218	17.9443	2.10116	2.9154	0.961688
100124660	ENSMUSG00000107486	Trbv4	T cell receptor beta, variable 10	519.869	467.261	421.822	877.185	668.315	690.278	519.266	640.296	363.989	783.729	611.682	652.606	1581.13	1395.51	1609.86
13505	ENSMUSG00000044322	Dsc1	desmocollin 1	0	0	0	0	0	0	0	0	0	0	0.831089	0	0	0	0
13506	ENSMUSG00000024331	Dsc2	desmocollin 2	0	0	0	3.71164	0.965773	1.74533	0	0	0.921492	0	0	0	0	0	0
13507	ENSMUSG00000059898	Dsc3	desmocollin 3	0	0	0	0	0	0	0	0	0	0	0	0	0	0	0
243369	ENSMUSG00000029797	Sspo	SCO-spondin	3.84139	6.78594	4.19723	3.71164	3.86309	0	59.652	35.572	37.7812	46.1938	91.4198	52.8885	226.926	413.987	281.774
13510	ENSMUSG00000069441	Dsg1a	desmoglein 1 alpha	0	0	0	0	0	0	0	0	0	0	0	0	0	0.9718	0
13511	ENSMUSG00000044393	Dsg2	desmoglein 2	0	0	0	8.6605	2.89732	0.872665	90.9449	5.73742	43.3101	2.34884	5.81763	2.83331	2.10116	4.859	21.1571
13512	ENSMUSG00000056632	Dsg3	desmoglein 3	0	0	0	0	0	0	0	0	0	0	0	0	0	0	0
13516	ENSMUSG00000019936	Epyc	epiphycan	0	0	0	0	0	0	0	0	0	0	3.32436	0	0	0	0
67393	ENSMUSG00000046668	Cxxc5	CXXC finger 5	813.095	713.494	1016.78	27.2187	41.5283	52.3599	168.199	160.648	139.145	478.38	677.338	620.496	1232.33	1229.33	1447.34
13521	ENSMUSG00000034320	Slc26a2	solute carrier family 26 (sulfate transporter), member 2	501.942	251.08	469.04	523.342	613.266	648.39	445.923	522.105	446.924	750.063	875.137	931.216	157.587	882.395	862.634
13522	ENSMUSG00000014725	Adam28	a disintegrin and metallopeptidase domain 28	0	0	0	0	0	0	0	0	0	0	0	0	0	0	0
13524	ENSMUSG00000031552	Adam18	a disintegrin and metallopeptidase domain 18	0	0	0	0	0	0	0	0	0	0	0	0	0	0	0
13525	ENSMUSG00000048516	Adam26a	a disintegrin and metallopeptidase domain 26A (testase 3)	0	0	0	0	0	0	0	0	0	0	0	0	0	0	0
13526	ENSMUSG00000046723	Adam24	a disintegrin and metallopeptidase domain 24 (testase 1)	0	0	0	0	0	0	0	0	0	0	0	0	0	0	0
13527	ENSMUSG00000024302	Dtna	dystrobrevin alpha	0	0	0	0	0	0	0	0	0	0	0	0	0	0	0
13528	ENSMUSG00000071454	Dtnb	dystrobrevin, beta	649.196	792.986	651.62	681.705	690.528	730.421	738.316	799.796	812.756	702.303	719.723	719.662	572.567	720.104	724.151
13529	ENSMUSG00000018259	Prl8a2	prolactin family 8, subfamily a, member 2	0	0	0	0	0	0	0	0	0	0	0	0	0	0	0
13531	ENSMUSG00000054568	Usp17la	ubiquitin specific peptidase 17-like A	0	0	0	0	0	0	0	0	0	0	0	0	0	0	0
13532	ENSMUSG00000058976	Usp17lc	ubiquitin specific peptidase 17-like C	0	0	0	0	0	0	0	0	0	0	0	0	0	0	0
13537	ENSMUSG00000027368	Dusp2	dual specificity phosphatase 2	2356.06	2155.02	3270.69	2812.19	2545.78	2003.64	2469.2	2244.48	2379.29	2528.13	3139.86	2696.37	3982.75	2820.16	3238.96
13542	ENSMUSG00000029071	Dvl1	dishevelled segment polarity protein 1	1414.91	1455.1	1663.15	806.664	806.421	558.506	1079.6	844.548	1121.46	894.125	794.521	879.271	1234.43	996.095	920.335
13543	ENSMUSG00000020888	Dvl2	dishevelled segment polarity protein 2	943.703	940.338	952.771	541.9	546.628	561.996	534.912	596.691	554.738	752.411	784.548	671.495	823.656	755.089	843.4
13544	ENSMUSG00000003233	Dvl3	dishevelled segment polarity protein 3	782.364	645.634	997.891	851.203	849.881	700.75	858.598	728.652	770.367	721.877	687.311	683.773	440.194	698.724	671.258
13548	ENSMUSG00000022897	Dyrk1a	dual-specificity tyrosine-(Y)-phosphorylation regulated kinase 1a	3123.05	3103.12	3294.83	2234.41	2263.77	2373.65	2110.31	2363.82	2151.68	2204.78	2017.89	2275.15	1982.45	2086.45	2485
13549	ENSMUSG00000002409	Dyrk1b	dual-specificity tyrosine-(Y)-phosphorylation regulated kinase 1b	336.762	207.456	351.518	261.052	241.443	222.53	224.917	196.22	218.394	567.636	677.338	577.996	571.516	527.687	596.246
13555	ENSMUSG00000027490	E2f1	E2F transcription factor 1	56.3405	53.3181	58.7612	1000.91	1159.89	1130.1	1052.22	1179.61	1202.55	461.155	444.633	395.719	427.587	395.523	354.863
13557	ENSMUSG00000016477	E2f3	E2F transcription factor 3	139.571	171.587	142.706	967.502	1137.68	1078.61	1155.88	1327.64	1045.89	774.334	797.015	862.272	681.827	882.395	811.664
13559	ENSMUSG00000027552	E2f5	E2F transcription factor 5	252.252	343.175	268.623	112.586	128.448	128.282	159.398	166.385	168.633	173.814	196.968	206.832	314.124	231.288	212.533
13560	ENSMUSG00000024137	E4f1	E4F transcription factor 1	1026.93	1196.27	1220.34	659.435	609.403	596.903	770.587	494.565	589.755	665.504	627.473	695.106	514.785	737.596	735.691
13586	ENSMUSG00000072601	Ear1	eosinophil-associated, ribonuclease A family, member 1	0	0	0	0	0	0	0	2.29497	0	0	0	0	0	0	0
13587	ENSMUSG00000072596	Ear2	eosinophil-associated, ribonuclease A family, member 2	0	0	0	4.94886	1.93155	1.74533	1.9558	3.44245	0	1.56589	0	0	0	0	0
13589	ENSMUSG00000027479	Mapre1	microtubule-associated protein, RP/EB family, member 1	4073.16	3899.98	3768.06	5715.93	5987.79	6553.72	5061.62	5677.75	5645.98	4285.07	4419.73	4390.69	3713.81	4405.17	4628.6
13590	ENSMUSG00000038793	Lefty1	left right determination factor 1	3.84139	0	8.39446	2.47443	0	0	0	3.44245	2.76448	7.82946	5.81763	0	0	0	0
13591	ENSMUSG00000057098	Ebf1	early B cell factor 1	0	0	0	1.23721	1.93155	4.36333	10.7569	5.73742	17.5083	14.093	24.9327	16.0554	25.214	70.9414	80.7818
13592	ENSMUSG00000022053	Ebf2	early B cell factor 2	0	0	0	0	0	0	0	0	0	0	0	0	0	0	0
13593	ENSMUSG00000010476	Ebf3	early B cell factor 3	0	0	0	0	0	0	0	0	0	0	0	0	0	0	0
13595	ENSMUSG00000031168	Ebp	phenylalkylamine Ca2+ antagonist (emopamil) binding protein	770.84	541.906	567.675	1381.97	1290.27	1330.81	899.67	896.185	872.653	863.59	903.394	932.16	1120.97	700.668	840.515
13599	ENSMUSG00000026247	Ecel1	endothelin converting enzyme-like 1	0	0	0	0	0.965773	0	0.977902	1.14748	2.76448	4.69768	5.81763	3.77775	6.30349	4.859	0.961688
13601	ENSMUSG00000028108	Ecm1	extracellular matrix protein 1	180.546	146.383	163.692	38.3536	58.9122	31.4159	59.652	35.572	31.3307	98.6512	66.4872	91.6105	61.9843	53.449	45.1993
13602	ENSMUSG00000029309	Sparcl1	SPARC-like 1	0	0	0	0	0	0	0	0	0	0	0	0	0	0	1.92338
13603	ENSMUSG00000026525	Opn3	opsin 3	30.7312	12.6025	22.0355	30.9304	44.4256	50.6146	36.1824	39.0144	39.6242	28.969	57.3452	38.7219	13.6576	30.1258	14.4253
13605	ENSMUSG00000027699	Ect2	ect2 oncogene	113.961	32.9603	93.3884	1461.15	2114.08	2218.31	1370.04	1852.04	1601.55	858.109	953.26	756.495	426.536	559.757	437.568
13607	ENSMUSG00000059327	Eda	ectodysplasin-A	0	0	1.04931	0	0	0	0.977902	0	0	1.56589	0.831089	0	0	0	0
13608	ENSMUSG00000003227	Edar	ectodysplasin-A receptor	0	0	0	0	0	0	0	0	0	0	0	0	0	0	0
13609	ENSMUSG00000045092	S1pr1	sphingosine-1-phosphate receptor 1	11540.8	14543.2	10859.3	5162.89	3983.81	4013.39	2558.19	2366.11	2457.62	3686.11	3375.89	3372.59	3914.47	2900.82	3875.6
13610	ENSMUSG00000067586	S1pr3	sphingosine-1-phosphate receptor 3	0	0	0	0	0	0	1.9558	0	1.84298	0.782946	0	0	0	0	0
13611	ENSMUSG00000044199	S1pr4	sphingosine-1-phosphate receptor 4	3914.38	4527.19	4402.89	5608.29	4603.84	4406.96	3201.65	2732.16	3086.08	3321.26	3006.05	3193.14	4638.32	2849.32	3669.8
13612	ENSMUSG00000034488	Edil3	EGF-like repeats and discoidin I-like domains 3	0	0	0	0	0	0	0	2.29497	3.68597	0	0	0	0	0	0
13614	ENSMUSG00000021367	Edn1	endothelin 1	0	17.4496	0	0	0	0	0	0	0	0.782946	0	0	0	0	0
13615	ENSMUSG00000028635	Edn2	endothelin 2	0	0	0	0	0	0	0	0	0	0	0	0	0	0	0
13616	ENSMUSG00000027524	Edn3	endothelin 3	0	0	0	1.23721	0	0	0	0	0	28.969	31.5814	51.9441	2.10116	0.9718	0
13617	ENSMUSG00000031616	Ednra	endothelin receptor type A	0	0	0	0	1.93155	0	0	0	0	0	0	0	0	0	0
13618	ENSMUSG00000022122	Ednrb	endothelin receptor type B	0	0	0	0	0	0	0	0	0	0	0	0	0	0	0
13619	ENSMUSG00000040669	Phc1	polyhomeotic 1	528.832	588.438	596.007	488.7	502.202	544.543	528.067	619.641	541.837	566.07	558.492	582.718	525.291	720.104	712.61
13626	ENSMUSG00000030619	Eed	embryonic ectoderm development	1275.34	1286.42	1182.57	1553.94	1591.59	1590	1411.11	1324.2	1462.41	1318.48	1227.52	1260.82	1393.07	1090.36	1119.4
20343	ENSMUSG00000026581	Sell	selectin, lymphocyte	19696.1	20784.4	17059.6	408.281	334.158	459.895	1239.98	948.969	1033.91	7556.22	7224.66	6734.79	12114.3	12068.8	15324.5
13628	ENSMUSG00000016349	Eef1a2	eukaryotic translation elongation factor 1 alpha 2	0	0	0	0	0	0.872665	0	1.14748	0	0	7.4798	0	0	0	0
13629	ENSMUSG00000034994	Eef2	eukaryotic translation elongation factor 2	87063.9	83962.5	79155.6	82063.2	76056.6	85340.5	94254.1	103967	99862.1	90622.9	93139.4	88503.3	81240.4	116052	137318
13631	ENSMUSG00000035064	Eef2k	eukaryotic elongation factor-2 kinase	431.517	385.829	474.287	94.0283	112.995	104.72	247.409	161.795	194.435	227.837	214.421	169.054	184.902	161.319	170.219
13636	ENSMUSG00000027954	Efna1	ephrin A1	0	0.969421	0	2.47443	0	0	0	0	0	0	0.831089	0	0	0	0.961688
13637	ENSMUSG00000003070	Efna2	ephrin A2	6.40232	31.9909	31.4792	1.23721	0	2.618	2.93371	0	0	5.48062	3.32436	1.88888	1.05058	1.9436	0
13638	ENSMUSG00000028039	Efna3	ephrin A3	0	0	0	0	0	0	0	0	0	0	0	0	0	0.9718	0
13639	ENSMUSG00000028040	Efna4	ephrin A4	0	0	0	4.94886	10.6235	7.85399	0.977902	3.44245	0.921492	6.26357	1.66218	9.44438	2.10116	5.8308	5.77013
13640	ENSMUSG00000048915	Efna5	ephrin A5	0	0	0	0	0	0	0	0	0	0	0	0	0	0	0
13641	ENSMUSG00000031217	Efnb1	ephrin B1	66.5842	17.4496	66.1064	7.42329	7.72619	15.708	24.4475	34.4245	19.3513	36.0155	24.9327	37.7775	49.3773	45.6746	49.0461
13642	ENSMUSG00000001300	Efnb2	ephrin B2	17.9265	13.5719	16.7889	8.6605	2.89732	11.3446	7.82321	10.3274	7.37194	96.3024	120.508	222.887	69.3384	79.6876	78.8584
13643	ENSMUSG00000003934	Efnb3	ephrin B3	43.5358	40.7157	43.0216	37.1164	29.939	15.708	31.2929	22.9497	19.3513	25.0543	14.9596	23.6109	16.8093	10.6898	9.61688
13644	ENSMUSG00000022203	Efs	embryonal Fyn-associated substrate	0	0	0	0	0	0	0	0	0	0	0	0	0	0	0
13645	ENSMUSG00000028017	Egf	epidermal growth factor	37.1335	32.9603	44.0709	8.6605	11.5893	15.708	31.2929	37.867	17.5083	17.2248	13.2974	24.5554	25.214	39.8438	38.4675
13646	ENSMUSG00000060177	Klk1b22	kallikrein 1-related peptidase b22	0	0	0	0	0	0	0	0	0	0	0	0	0	0	0.961688
13648	ENSMUSG00000059042	Klk1b9	kallikrein 1-related peptidase b9	0	0	0	2.47443	1.93155	6.10866	1.9558	0	1.84298	2.34884	2.49327	1.88888	3.15174	0	0
13649	ENSMUSG00000020122	Egfr	epidermal growth factor receptor	2.56093	1.93884	3.14792	0	0	0	0	0	0.921492	0	0	4.72219	0	3.8872	1.92338
13650	ENSMUSG00000020282	Rhbdf1	rhomboid 5 homolog 1	3.84139	0	5.24654	7.42329	0	1.74533	5.86741	0	3.68597	7.82946	10.8042	4.72219	6.30349	7.7744	11.5403
13653	ENSMUSG00000038418	Egr1	early growth response 1	1291.99	1704.24	1641.12	1202.57	1262.27	1277.58	1590.07	1916.3	1223.74	1933.09	2061.93	2090.99	2085.4	3191.39	2711
13654	ENSMUSG00000037868	Egr2	early growth response 2	238.166	283.071	280.165	285.796	234.683	316.777	248.387	483.091	262.625	1124.31	1333.07	1258.94	1078.95	1647.2	1477.15
13655	ENSMUSG00000033730	Egr3	early growth response 3	345.726	308.276	460.646	112.586	117.824	95.9932	113.437	157.205	114.265	296.737	227.719	279.554	128.171	329.44	304.855
13656	ENSMUSG00000071341	Egr4	early growth response 4	0	0	0	3.71164	2.89732	0.872665	0	4.58993	0.921492	10.1783	9.97307	5.66663	13.6576	15.5488	25.9656
13660	ENSMUSG00000024772	Ehd1	EH-domain containing 1	1864.36	2397.38	2209.84	1635.6	1806.96	1891.07	1304.52	1257.64	1327.87	840.884	881.786	798.994	759.57	820.199	867.442
13661	ENSMUSG00000012350	Ehf	ets homologous factor	0	0	0	0	0	0	0	0	0	0	0	0	0	0	0
56338	ENSMUSG00000038393	Txnip	thioredoxin interacting protein	12923.7	14637.3	12428	4743.48	3316.47	2972.3	4953.07	4435.02	4762.27	3685.33	3777.3	3951.53	7833.14	6245.76	8568.64
13664	ENSMUSG00000057561	Eif1a	eukaryotic translation initiation factor 1A	1101.2	980.084	885.615	1106.07	1213.01	1324.71	1248.78	1389.6	1254.15	1383.47	1211.73	1308.99	1399.37	1377.04	1412.72
13665	ENSMUSG00000021116	Eif2s1	eukaryotic translation initiation factor 2, subunit 1 alpha	1769.6	1870.01	1637.97	2444.74	2800.74	3075.27	2498.54	2937.56	2618.88	2373.11	2184.1	2153.32	1911.01	1941.66	1838.75
13666	ENSMUSG00000031668	Eif2ak3	eukaryotic translation initiation factor 2 alpha kinase 3	843.826	859.876	888.763	1033.07	1095.19	1088.21	807.747	827.336	863.438	649.845	668.196	604.44	514.785	662.768	683.76
13667	ENSMUSG00000029145	Eif2b4	eukaryotic translation initiation factor 2B, subunit 4 delta	769.559	980.084	670.507	669.333	652.863	767.073	598.476	555.382	620.164	734.404	777.069	757.439	757.469	651.106	641.446
13669	ENSMUSG00000024991	Eif3a	eukaryotic translation initiation factor 3, subunit A	9922.32	5661.42	8624.26	9056.41	11060	11316.7	9638.2	9765.08	10030.4	8965.52	8627.54	8538.66	4054.19	8500.34	7835.83
13680	ENSMUSG00000015023	Ddx19a	DEAD box helicase 19a	799.01	993.656	1009.43	1556.42	1614.77	1786.35	1339.73	1567.46	1587.73	1336.49	1347.2	1332.6	1119.92	1285.69	1384.83
13681	ENSMUSG00000059796	Eif4a1	eukaryotic translation initiation factor 4A1	9155.32	9122.25	8494.14	11164.6	12185.2	13654.6	12762.6	13799.6	13259.3	9198.05	9352.25	9387.71	10203.2	9208.78	9817.87
13682	ENSMUSG00000022884	Eif4a2	eukaryotic translation initiation factor 4A2	14767.6	16105	14133.1	5594.68	5298.23	4200.14	6672.22	5475.79	5882.81	6220.51	6216.55	5444.68	9992.08	6551.88	5928.8
13684	ENSMUSG00000028156	Eif4e	eukaryotic translation initiation factor 4E	1212.6	1417.29	1142.7	2019.13	1980.8	2672.1	2203.21	2628.88	2369.16	2085.77	1935.61	2168.43	2119.02	2075.77	1869.52
13685	ENSMUSG00000031490	Eif4ebp1	eukaryotic translation initiation factor 4E binding protein 1	122.925	158.985	76.5994	102.689	91.7485	81.1579	42.0498	68.849	58.9755	82.9923	58.1763	77.4439	76.6925	27.2104	45.1993
13688	ENSMUSG00000020091	Eif4ebp2	eukaryotic translation initiation factor 4E binding protein 2	3358.66	3875.74	3789.05	3201.91	3126.21	3249.81	2635.45	2981.16	2891.64	3068.37	3090.82	3308.37	1777.58	3444.06	3910.22
13690	ENSMUSG00000005610	Eif4g2	eukaryotic translation initiation factor 4, gamma 2	20721.8	21088.8	20511.9	20216.1	20871.3	21995.5	17297.1	18613.3	18114.7	18569.9	19871.3	18670.6	14416.1	18001.6	19469.4
13706	ENSMUSG00000058579	Cela2a	chymotrypsin-like elastase family, member 2A	3.84139	0	0	0	0.965773	0	0	0	0	0	0	0	0	0	0
13709	ENSMUSG00000036461	Elf1	E74-like factor 1	8595.76	7777.66	8143.67	6066.06	6236.96	6315.48	5945.64	6054.12	6010.89	6753.7	6934.61	7029.45	4425.05	6006.7	6446.19
13710	ENSMUSG00000003051	Elf3	E74-like factor 3	0	0	0	1.23721	0.965773	0	0	0	0	0	0	0	0	0	0
13711	ENSMUSG00000027186	Elf5	E74-like factor 5	0	0	0	1.23721	1.93155	0	0	0	0	0	0	0.944438	0	0	0
13712	ENSMUSG00000009406	Elk1	ELK1, member of ETS oncogene family	379.018	253.019	413.427	341.471	336.089	346.448	348.133	397.029	339.109	351.543	339.916	385.331	292.062	413.987	391.407
13713	ENSMUSG00000008398	Elk3	ELK3, member of ETS oncogene family	1349.61	1530.72	1410.27	2886.42	2757.28	2725.33	2357.72	2485.45	2291.75	3291.51	3790.6	3671.03	3637.11	4713.23	4511.28
13714	ENSMUSG00000026436	Elk4	ELK4, member of ETS oncogene family	3626.28	1754.65	3892.93	1641.78	1688.17	1470.44	1690.79	1586.97	1725.95	2572.76	2554.77	2715.26	472.762	2417.84	2360.94
13716	ENSMUSG00000070002	Ell	elongation factor RNA polymerase II	764.438	861.815	867.777	715.11	640.308	630.937	744.183	725.21	691.119	643.582	570.958	620.496	679.726	682.204	643.369
13717	ENSMUSG00000029675	Eln	elastin	0	0	0	0	0.965773	0	0	0	0	0	0	0	0	0	0
13722	ENSMUSG00000028029	Aimp1	aminoacyl tRNA synthetase complex-interacting multifunctional protein 1	861.753	727.066	594.957	736.142	793.866	855.212	814.592	887.005	880.946	839.318	906.719	808.439	999.103	850.325	1033.81
13723	ENSMUSG00000021728	Emb	embigin	6150.07	6054.03	5349.37	1540.33	1411.96	1676.39	961.277	773.404	798.934	4504.29	4251.85	4500.25	3590.89	2949.41	3671.72
13726	ENSMUSG00000001964	Emd	emerin	841.265	915.133	792.227	1454.96	1664.03	1635.37	1352.44	1418.29	1536.13	1248.02	1282.37	1260.82	1390.97	1158.39	1183.84
13728	ENSMUSG00000024969	Mark2	MAP/microtubule affinity regulating kinase 2	5290.88	5976.48	6446.94	5654.07	5319.48	5204.58	4431.85	4223.89	4319.03	4542.65	4317.51	4265.08	3408.09	3912.47	4500.7
56461	ENSMUSG00000079056	Kcnip3	Kv channel interacting protein 3, calsenilin	0	0	0	27.2187	18.3497	43.6333	44.9835	50.4893	35.9382	140.147	161.231	224.776	518.987	549.067	500.078
13731	ENSMUSG00000022505	Emp2	epithelial membrane protein 2	0	0.969421	0	0	0	0.872665	0	0	0	0	0	2.83331	0	0	0
13732	ENSMUSG00000040212	Emp3	epithelial membrane protein 3	2197.28	3268.89	2464.82	3324.39	2562.2	2687.81	2270.69	2807.89	2383.9	1929.96	1693.76	1752.88	3257.85	1963.04	2072.44
13733	ENSMUSG00000004730	Adgre1	adhesion G protein-coupled receptor E1	0	0	0	7.42329	4.82887	10.472	0.977902	6.8849	0	17.2248	5.81763	3.77775	1.05058	0	0
13796	ENSMUSG00000033726	Emx1	empty spiracles homeobox 1	0	0	0	0	0	0	0	0	0	0	0	0	0	0	0
13797	ENSMUSG00000043969	Emx2	empty spiracles homeobox 2	0	0	0	0	0	0	0	0	0	0	0	0	0	0	0
13798	ENSMUSG00000058665	En1	engrailed 1	0	0	0	0	0	0	0	0	0	0	0	0	0	0	0
13799	ENSMUSG00000039095	En2	engrailed 2	0	0	0	0	0	0	0	0	0	0	0	0	0	0	0
13800	ENSMUSG00000022995	Enah	ENAH actin regulator	0	0.969421	0	1.23721	0	0	2.93371	1.14748	0.921492	0	0.831089	0	0	0.9718	0
13801	ENSMUSG00000029286	Enam	enamelin	0	0	0	1.23721	0	0	0	0	0	1.56589	5.81763	0	0	0.9718	0.961688
13803	ENSMUSG00000041773	Enc1	ectodermal-neural cortex 1	1373.94	1392.09	1295.89	201.666	140.037	148.353	142.774	134.256	141.91	256.806	242.678	232.332	116.615	185.614	216.38
13804	ENSMUSG00000015337	Endog	endonuclease G	177.985	149.291	142.706	98.9771	122.653	136.136	94.8565	102.126	98.5997	133.101	193.644	157.721	161.79	142.855	139.445
13805	ENSMUSG00000026814	Eng	endoglin	962.91	1199.17	1164.73	14.8466	4.82887	3.49066	21.5138	26.3921	19.3513	52.4574	22.4394	24.5554	73.5407	41.7874	54.8162
13806	ENSMUSG00000063524	Eno1	enolase 1, alpha non-neuron	10739.3	11920	9434.32	16542.8	15945.9	18480.4	10932	12940.2	11129.8	14558.9	16060	14058.9	12877	11220.4	12732.7
13807	ENSMUSG00000004267	Eno2	enolase 2, gamma neuronal	6.40232	0	17.8382	9.89771	3.86309	4.36333	4.88951	5.73742	2.76448	85.3412	88.9266	74.6106	65.1361	47.6182	33.6591
13808	ENSMUSG00000060600	Eno3	enolase 3, beta muscle	382.859	397.462	375.652	643.351	665.418	674.57	727.559	891.595	790.64	585.644	865.164	494.885	694.434	709.414	695.3
13809	ENSMUSG00000028024	Enpep	glutamyl aminopeptidase	0	0	0	0	0	0	0	0	0	0.782946	0	0.944438	0	0	0
13813	ENSMUSG00000032446	Eomes	eomesodermin	1028.21	1110.96	1091.28	4478.72	4695.59	5029.17	3769.81	4187.17	4202	8777.61	10578.1	9086.43	8569.59	11465.3	12270.2
67160	ENSMUSG00000071644	Eef1g	eukaryotic translation elongation factor 1 gamma	15167.1	17855.8	16375.5	11662	11087.1	12862.2	14607.9	15173.2	16702	15056.1	15285.4	14951.4	23342.9	20654.6	23930.6
13821	ENSMUSG00000027624	Epb41l1	erythrocyte membrane protein band 4.1 like 1	37.1335	28.1132	46.1695	30.9304	35.7336	42.7606	9.77902	8.03238	15.6654	43.845	42.3856	36.8331	13.6576	14.577	12.5019
13822	ENSMUSG00000019978	Epb41l2	erythrocyte membrane protein band 4.1 like 2	1467.41	1543.32	1562.42	1016.99	1082.63	1239.18	879.134	965.034	924.257	975.551	1071.27	916.105	609.337	938.759	905.91
13823	ENSMUSG00000024044	Epb41l3	erythrocyte membrane protein band 4.1 like 3	0	0	0	25.9815	12.5551	6.10866	4.88951	9.17987	7.37194	11.7442	4.98654	3.77775	3.15174	3.8872	0
13824	ENSMUSG00000024376	Epb41l4a	erythrocyte membrane protein band 4.1 like 4a	1.28046	9.69421	5.24654	6.18607	7.72619	13.9626	0.977902	1.14748	1.84298	2.34884	13.2974	4.72219	0	5.8308	1.92338
13828	ENSMUSG00000023216	Epb42	erythrocyte membrane protein band 4.2	3.84139	0	5.24654	9.89771	1.93155	0	4.88951	5.73742	2.76448	17.2248	2.49327	2.83331	0	3.8872	0
13829	ENSMUSG00000022099	Dmtn	dematin actin binding protein	0	0	0	11.1349	2.89732	13.9626	8.80112	10.3274	5.52895	11.7442	7.4798	8.49994	4.20233	8.7462	0.961688
13830	ENSMUSG00000026880	Stom	stomatin	3.84139	0	3.14792	144.754	67.6041	86.3939	87.0333	100.979	82.9343	136.233	100.562	96.3326	122.918	108.842	106.747
13831	ENSMUSG00000024240	Epc1	enhancer of polycomb homolog 1	2521.24	2618.41	2589.69	1364.65	1290.27	1242.68	1442.41	1208.3	1253.23	1371.72	1338.05	1440.27	1131.48	1320.68	1505.04
13835	ENSMUSG00000029859	Epha1	Eph receptor A1	94.7544	30.052	69.2543	105.163	71.4672	68.9405	68.4531	68.849	57.1325	38.3644	50.6965	23.6109	47.2762	44.7028	59.6246
13836	ENSMUSG00000006445	Epha2	Eph receptor A2	2.56093	0	0	0	4.82887	0.872665	0.977902	0	2.76448	10.1783	0	0	0	0	0.961688
13837	ENSMUSG00000052504	Epha3	Eph receptor A3	0	0	0	14.8466	20.2812	22.6893	7.82321	0	6.45044	33.6667	57.3452	65.1662	36.7704	61.2234	46.161
13838	ENSMUSG00000026235	Epha4	Eph receptor A4	0	0	0	0	0	0	0.977902	0	0	0	0	0	0	0	2.88506
13839	ENSMUSG00000029245	Epha5	Eph receptor A5	0	0	0	0	0	0	0	0	0	0	0	0	0	0	0
13840	ENSMUSG00000055540	Epha6	Eph receptor A6	0	0	0	0	0	0	0	0	0	0	0	0	0	0	0
13841	ENSMUSG00000028289	Epha7	Eph receptor A7	0	0	0	0	0	0	0	0	0	0	0	0	0	0	0
13842	ENSMUSG00000028661	Epha8	Eph receptor A8	0	0	0	7.42329	0.965773	7.85399	1.9558	0	0.921492	3.13179	0	0	0	0	0
13844	ENSMUSG00000028664	Ephb2	Eph receptor B2	2.56093	0	1.04931	0	0	1.74533	0	0	0	0	0	0	0	0	0
13845	ENSMUSG00000005958	Ephb3	Eph receptor B3	0	0	0	7.42329	11.5893	13.09	2.93371	4.58993	3.68597	49.3256	53.1897	73.6661	44.1244	64.1388	111.556
13846	ENSMUSG00000029710	Ephb4	Eph receptor B4	0	0	0	0	0	0	0.977902	0	0	0	0.831089	0	0	0	0
13848	ENSMUSG00000029869	Ephb6	Eph receptor B6	389.261	290.826	463.794	263.527	281.04	318.523	328.575	410.799	269.076	416.527	416.376	401.386	347.742	479.097	463.533
24064	ENSMUSG00000022114	Spry2	sprouty RTK signaling antagonist 2	2.56093	0	5.24654	455.295	511.86	470.367	830.239	839.958	831.186	929.357	1080.42	1137.1	1642.06	1619.99	1918.57
13850	ENSMUSG00000022040	Ephx2	epoxide hydrolase 2, cytoplasmic	0	0	0	2.47443	4.82887	0	2.93371	8.03238	0	7.04652	0.831089	7.5555	5.25291	4.859	2.88506
13852	ENSMUSG00000029428	Stx2	syntaxin 2	1714.54	1706.18	1614.88	313.015	269.451	187.623	328.575	235.234	230.373	267.768	319.969	230.443	318.326	300.286	294.276
13853	ENSMUSG00000055493	Epm2a	epilepsy, progressive myoclonic epilepsy, type 2 gene alpha	6.40232	0	3.14792	0	2.89732	0.872665	2.93371	0	2.76448	0.782946	0.831089	0.944438	2.10116	0	2.88506
13854	ENSMUSG00000035203	Epn1	epsin 1	2587.82	2310.13	2847.82	3523.59	3377.31	3273.37	2921.97	3094.76	3031.71	2871.85	2769.19	2741.7	2863.89	2542.23	2558.09
13855	ENSMUSG00000001036	Epn2	epsin 2	10.2437	0.969421	6.29584	22.2699	12.5551	25.3073	13.6906	13.7698	14.7439	31.3179	42.3856	27.3887	30.4669	36.9284	28.8506
13856	ENSMUSG00000029711	Epo	erythropoietin	0	0	0	0	0	0	0	0	0	0	0	0	0	0	0
13857	ENSMUSG00000006235	Epor	erythropoietin receptor	3.84139	0	1.04931	9.89771	1.93155	4.36333	3.91161	10.3274	6.45044	33.6667	13.2974	11.3333	43.0738	24.295	9.61688
13858	ENSMUSG00000028552	Eps15	epidermal growth factor receptor pathway substrate 15	3038.54	2892.75	3048.24	2828.27	2908.91	2824.82	2621.75	2968.54	2734.07	3003.38	2912.97	3003.31	2322.84	2764.77	2824.48
13859	ENSMUSG00000006276	Eps15l1	epidermal growth factor receptor pathway substrate 15-like 1	2422.64	2509.83	2514.14	2204.72	2047.44	1884.08	2006.65	1896.79	1845.75	1805.47	1849.17	1839.76	1791.24	1923.19	1887.79
13860	ENSMUSG00000015766	Eps8	epidermal growth factor receptor pathway substrate 8	0	0	2.09861	27.2187	12.5551	13.09	14.6685	40.1619	28.5663	18.7907	14.1285	10.3888	5.25291	16.5206	30.774
13861	ENSMUSG00000052234	Epx	eosinophil peroxidase	0	0	1.04931	0	0.965773	0	0	1.14748	0	8.61241	0	0	6.30349	4.859	0
13863	ENSMUSG00000026937	Lcn5	lipocalin 5	0	0	0	0	0	0	0	0	0	0	0	0	0	0	0
13864	ENSMUSG00000002393	Nr2f6	nuclear receptor subfamily 2, group F, member 6	144.693	93.0644	155.298	336.522	253.033	239.11	309.995	293.756	335.423	321.008	294.206	291.831	369.805	325.553	355.824
13865	ENSMUSG00000069171	Nr2f1	nuclear receptor subfamily 2, group F, member 1	0	0	0	0	0	5.23599	0	0	0	0	0	0	0	0	0
13866	ENSMUSG00000062312	Erbb2	erb-b2 receptor tyrosine kinase 2	2.56093	0	0	9.89771	1.93155	1.74533	1.9558	1.14748	0	0	4.15545	1.88888	0	0.9718	1.92338
13867	ENSMUSG00000018166	Erbb3	erb-b2 receptor tyrosine kinase 3	74.267	37.8074	82.8953	205.378	204.744	262.672	87.0333	143.435	214.708	180.078	158.738	224.776	53.5797	186.586	221.188
13869	ENSMUSG00000062209	Erbb4	erb-b2 receptor tyrosine kinase 4	0	0	0	0	0	0	0	0	0	0	0	0	0	0	0
13870	ENSMUSG00000003549	Ercc1	excision repair cross-complementing rodent repair deficiency, complementation group 1	321.397	408.126	382.997	395.909	406.591	409.28	385.293	445.224	420.2	318.659	319.138	310.72	490.622	320.694	364.48
13871	ENSMUSG00000030400	Ercc2	excision repair cross-complementing rodent repair deficiency, complementation group 2	956.507	911.255	1043.01	527.053	506.065	478.221	596.52	496.86	570.404	697.605	683.987	662.051	495.874	652.078	639.522
13872	ENSMUSG00000024382	Ercc3	excision repair cross-complementing rodent repair deficiency, complementation group 3	843.826	887.02	859.383	941.52	960.944	966.04	745.161	827.336	809.992	841.667	841.894	999.215	586.225	860.043	942.454
13874	ENSMUSG00000029377	Ereg	epiregulin	0	0	0	0	0	0	0	0	0	0	0	0	0	0	0
23859	ENSMUSG00000052572	Dlg2	discs large MAGUK scaffold protein 2	0	0	0	24.7443	29.939	41.8879	36.1824	52.7842	42.3886	43.062	43.2167	37.7775	136.576	129.249	162.525
13876	ENSMUSG00000040732	Erg	ETS transcription factor	0	0	0	2.47443	10.6235	13.9626	39.1161	45.8993	32.2522	0.782946	9.97307	30.222	37.8209	110.785	102.901
13877	ENSMUSG00000021131	Erh	ERH mRNA splicing and mitosis factor	1179.31	1323.26	953.82	2115.64	2190.37	2680.83	1991.01	2549.71	2418.92	1719.35	1913.17	1778.38	2416.34	1560.71	1621.41
13884	ENSMUSG00000057400	Ces1c	carboxylesterase 1C	0	14.5413	0	0	0	0	0	0	0	0	0	0	0	0	0
13885	ENSMUSG00000021996	Esd	esterase D/formylglutathione hydrolase	974.434	1370.76	1016.78	2053.78	1810.82	2110.1	1784.67	2045.96	1850.36	1754.58	1868.29	1961.6	2228.28	1830.87	1881.06
13897	ENSMUSG00000061959	Ces1e	carboxylesterase 1E	0	0	0	0	0	0	0	0	0	0	0	0	0	0	0
13909	ENSMUSG00000062181	Ces3b	carboxylesterase 3B	0	0	0	0	0	0	0	0	0	0	0	0	0	0	0
13924	ENSMUSG00000097993	Ptprv	protein tyrosine phosphatase, receptor type, V	69.1451	58.1652	101.783	188.057	173.839	167.552	266.967	180.155	166.79	234.884	182.009	210.61	151.284	200.191	135.598
13929	ENSMUSG00000020610	Amz2	archaelysin family metallopeptidase 2	454.565	563.233	487.928	315.49	298.424	326.377	286.525	254.741	256.175	551.977	527.742	554.385	455.952	440.225	375.058
13972	ENSMUSG00000000884	Gnb1l	guanine nucleotide binding protein (G protein), beta polypeptide 1-like	152.375	189.037	161.593	136.094	149.695	163.188	126.149	154.91	144.674	162.07	113.028	101.999	254.241	139.939	192.338
13982	ENSMUSG00000019768	Esr1	estrogen receptor 1 (alpha)	44.8163	51.3793	60.8598	14.8466	5.79464	13.09	3.91161	19.5072	16.5869	61.0698	39.8923	59.4996	29.4163	52.4772	81.7434
13983	ENSMUSG00000021055	Esr2	estrogen receptor 2 (beta)	0	0	0	0	0	0	0	0	0	0	0	0	0	0	0
13984	ENSMUSG00000023443	Esx1	extraembryonic, spermatogenesis, homeobox 1	0	0	0	0	5.79464	0	0	0	0	0	0	0	0	0	0
13990	ENSMUSG00000029920	Smarcad1	SWI/SNF-related, matrix-associated actin-dependent regulator of chromatin, subfamily a, containing DEAD/H box 1	851.509	740.637	820.558	759.65	924.245	842.995	1002.35	973.066	929.785	888.644	955.753	961.438	772.177	844.494	799.162
13992	ENSMUSG00000022332	Khdrbs3	KH domain containing, RNA binding, signal transduction associated 3	0	0	0	0	0	0	0.977902	6.8849	0	1.56589	0	0.944438	0	0	0
13996	NA	Etohd2	ethanol decreased 2	67.8646	100.82	98.6349	64.3351	52.1518	47.9966	75.2984	34.4245	60.8185	76.7287	82.2779	75.555	87.1983	64.1388	62.5097
13998	ENSMUSG00000020021	Fgd6	FYVE, RhoGEF and PH domain containing 6	188.228	224.906	217.207	103.926	113.961	111.701	51.8288	72.2915	66.3474	67.3334	41.5545	52.8885	29.4163	34.013	35.5824
13999	ENSMUSG00000078889	Gm14288	predicted gene 14288	26.8898	3.87768	24.1341	11.1349	6.76041	2.618	25.4254	14.9173	15.6654	19.5737	20.7772	33.9998	12.607	18.4642	21.1571
14000	ENSMUSG00000022191	Drosha	drosha, ribonuclease type III	962.91	983.962	1016.78	1440.12	1560.69	1646.72	1589.09	1831.38	1610.77	1639.49	1718.69	1565.88	968.636	1712.31	1790.66
14004	ENSMUSG00000070493	Chchd2	coiled-coil-helix-coiled-coil-helix domain containing 2	2877.2	2246.15	2503.65	3514.93	3314.53	3532.55	2991.4	3130.34	3425.19	3075.41	3233.77	3071.31	4604.7	2799.76	3040.86
14007	ENSMUSG00000002107	Celf2	CUGBP, Elav-like family member 2	7680.23	6538.74	7524.58	9098.47	9785.22	10399.6	9628.42	11263.7	9684.88	10910.4	11300.3	11284.1	8572.75	12048.4	11446
14008	ENSMUSG00000006311	Etv2	ets variant 2	1.28046	0	0	0	0	0	0	0	0	0	0	0	0	0	0
14009	ENSMUSG00000004151	Etv1	ets variant 1	8.96325	18.419	2.09861	0	0	0	0	0	0	0	0	0	0	0.9718	4.80844
14011	ENSMUSG00000030199	Etv6	ets variant 6	587.733	752.27	815.312	1060.29	1046.9	1172.86	1103.07	1222.07	1115.93	2362.15	2908.81	2784.2	1995.05	2812.39	2747.54
14012	ENSMUSG00000032092	Mpzl2	myelin protein zero-like 2	0	0	1.04931	1.23721	0.965773	0	1.9558	5.73742	1.84298	3.91473	3.32436	9.44438	5.25291	4.859	0
14013	ENSMUSG00000027684	Mecom	MDS1 and EVI1 complex locus	0	0.969421	0	1.23721	0	0	0	0	0	0	0	0	0	0	0
14017	ENSMUSG00000078771	Evi2a	ecotropic viral integration site 2a	234.325	140.566	200.418	455.295	405.625	440.696	380.404	359.162	348.324	561.373	536.884	611.996	494.824	378.03	362.556
14020	ENSMUSG00000011831	Evi5	ecotropic viral integration site 5	65.3037	16.4802	38.8244	17.321	22.2128	8.72665	21.5138	28.6871	14.7439	42.2791	40.7234	33.0553	10.5058	59.2798	41.3526
14025	ENSMUSG00000000861	Bcl11a	B cell CLL/lymphoma 11A (zinc finger protein)	0	0	0	13.6094	0	6.10866	9.77902	11.4748	3.68597	32.1008	1.66218	3.77775	25.214	9.718	0.961688
14026	ENSMUSG00000021262	Evl	Ena-vasodilator stimulated phosphoprotein	8926.12	7224.12	9130.02	1394.34	1112.57	1113.52	1545.08	1333.38	1461.49	4092.46	4201.99	4341.58	3834.62	4058.24	4543.97
14027	ENSMUSG00000034282	Evpl	envoplakin	6.40232	0	4.19723	37.1164	35.7336	53.2326	7.82321	14.9173	9.21492	54.8062	40.7234	21.7221	4.20233	8.7462	9.61688
14028	ENSMUSG00000005503	Evx1	even-skipped homeobox 1	0	0	0	0	0	0	0	0	0	0	0	3.77775	0	0	0
14029	ENSMUSG00000001815	Evx2	even-skipped homeobox 2	0	0	0	0	0	0	0	0	0	0	0	0	0	0	0
14030	ENSMUSG00000009079	Ewsr1	Ewing sarcoma breakpoint region 1	6809.51	5049.71	6335.72	8238.61	8671.68	8883.73	7346.98	7312.91	7632.72	6579.1	6333.73	6654.51	6603.96	5954.22	5319.09
14038	ENSMUSG00000000983	Wfdc18	WAP four-disulfide core domain 18	0	0	0	0	0	0	0	0	0	0	0	0	0	0	0
14042	ENSMUSG00000061731	Ext1	exostosin glycosyltransferase 1	460.967	566.142	440.709	102.689	149.695	171.042	182.868	199.662	183.377	306.132	378.146	360.775	310.972	427.592	421.219
14043	ENSMUSG00000027198	Ext2	exostosin glycosyltransferase 2	1198.52	1406.63	1296.94	1239.69	1294.14	1386.66	1366.13	1370.1	1407.12	1316.13	1517.57	1453.49	1268.05	1509.21	1608.9
14048	ENSMUSG00000025932	Eya1	EYA transcriptional coactivator and phosphatase 1	0	0	0	0	0	0	0.977902	0	0	0	0	0	0	0	1.92338
14049	ENSMUSG00000017897	Eya2	EYA transcriptional coactivator and phosphatase 2	741.389	955.849	834.199	97.7399	50.2202	40.1426	26.4033	27.5396	14.7439	31.3179	10.8042	6.61106	15.7587	0.9718	0.961688
14050	ENSMUSG00000028886	Eya3	EYA transcriptional coactivator and phosphatase 3	1585.22	1751.74	1593.9	1795.2	1857.18	1826.49	1763.16	1736.14	1664.21	1709.95	1665.5	1815.21	1145.13	1679.27	1713.73
14051	ENSMUSG00000010461	Eya4	EYA transcriptional coactivator and phosphatase 4	0	0	0	0	0	0	0	0	0	0	0	0	0	0	0
14055	ENSMUSG00000006920	Ezh1	enhancer of zeste 1 polycomb repressive complex 2 subunit	2399.59	2122.06	2133.24	1141.95	1092.29	1054.18	1314.3	1060.27	1267.05	1313	1206.74	1376.05	1111.52	1309.01	1550.24
259277	ENSMUSG00000064023	Klk8	kallikrein related-peptidase 8	2085.88	2519.52	1743.95	591.388	472.263	503.528	745.161	696.522	643.201	817.396	878.462	810.328	1767.08	1353.72	1583.9
14057	ENSMUSG00000021474	Sfxn1	sideroflexin 1	832.302	951.002	938.081	1977.07	2171.06	2597.05	2336.21	2784.94	2347.04	1818.78	1889.9	1730.21	1442.45	1810.46	1759.89
14058	ENSMUSG00000031444	F10	coagulation factor X	0	0	0	3.71164	2.89732	6.10866	0	2.29497	0	9.39536	8.31089	0.944438	0	0	3.84675
14060	ENSMUSG00000026368	F13b	coagulation factor XIII, beta subunit	0	0	0	0	0	0	0	0	0	0	0	0	0	0	0
14061	ENSMUSG00000027249	F2	coagulation factor II	2.56093	0	3.14792	0	1.93155	0.872665	0	1.14748	0	0.782946	0	0	0	0	0
14062	ENSMUSG00000048376	F2r	coagulation factor II (thrombin) receptor	1311.2	1461.89	1245.53	4644.5	4091.98	3677.41	3793.28	3979.47	3699.79	1053.06	905.887	853.772	775.329	957.223	829.936
14063	ENSMUSG00000021678	F2rl1	coagulation factor II (thrombin) receptor-like 1	1801.61	1870.98	1738.7	470.141	341.884	341.212	489.929	390.144	403.614	1046.8	878.462	860.383	801.594	733.709	968.419
14064	ENSMUSG00000021675	F2rl2	coagulation factor II (thrombin) receptor-like 2	33.2921	27.1438	49.3174	591.388	413.351	366.519	300.216	313.263	252.489	46.1938	16.6218	13.2221	11.5564	19.436	10.5786
320237	ENSMUSG00000054850	Smim10l2a	small integral membrane protein 10 like 2A	1.28046	0	0	24.7443	39.5967	49.7419	52.8067	60.8166	72.7979	28.1861	47.3721	40.6108	115.564	190.473	188.491
14066	ENSMUSG00000028128	F3	coagulation factor III	1.28046	0	1.04931	1.23721	0	3.49066	0	0	0	0	7.4798	0	0	0	0
14067	ENSMUSG00000026579	F5	coagulation factor V	2.56093	0.969421	0	2.47443	0.965773	0	0.977902	0	0	2.34884	1.66218	5.66663	3.15174	0.9718	1.92338
14068	ENSMUSG00000031443	F7	coagulation factor VII	0	0	0	0	0	0	0	0	0	0	0	0	0	0	0
14069	ENSMUSG00000031196	F8	coagulation factor VIII	5.12186	0	5.24654	16.0838	15.4524	6.98132	30.315	17.2123	25.8018	33.6667	35.7368	21.7221	19.961	25.2668	27.8889
14070	ENSMUSG00000078317	F8a	factor 8-associated gene A	423.834	539.967	459.597	275.899	341.884	342.085	312.929	323.59	312.386	367.202	360.693	306.942	494.824	346.933	410.641
14071	ENSMUSG00000031138	F9	coagulation factor IX	0	0	0	1.23721	0	3.49066	0.977902	1.14748	0	2.34884	2.49327	0.944438	0	1.9436	0
16643	ENSMUSG00000030165	Klrd1	killer cell lectin-like receptor, subfamily D, member 1	2541.72	2826.83	2760.73	1959.75	1640.85	1166.75	6359.3	5393.17	6307.61	834.621	698.946	752.717	2733.61	1587.92	1400.22
14077	ENSMUSG00000028773	Fabp3	fatty acid binding protein 3, muscle and heart	5.12186	0	10.4931	6.18607	4.82887	5.23599	3.91161	10.3274	4.60746	7.82946	12.4663	5.66663	3.15174	1.9436	3.84675
14079	ENSMUSG00000023057	Fabp2	fatty acid binding protein 2, intestinal	0	0	0	0	0	0	0	0	0	0	0	0	0	1.9436	0
14080	ENSMUSG00000054422	Fabp1	fatty acid binding protein 1, liver	0	0	0	0	0.965773	0	0	0	0	0.782946	0	0	0	0	0
14081	ENSMUSG00000018796	Acsl1	acyl-CoA synthetase long-chain family member 1	135.729	202.609	158.445	113.824	91.7485	161.443	71.3868	75.7339	57.1325	112.744	124.663	150.166	54.6302	95.2364	75.9733
14082	ENSMUSG00000031077	Fadd	Fas (TNFRSF6)-associated via death domain	279.141	414.912	299.053	369.927	352.507	480.839	355.956	438.339	391.634	357.024	382.301	478.83	504.279	424.677	421.219
14083	ENSMUSG00000022607	Ptk2	PTK2 protein tyrosine kinase 2	163.9	127.964	125.917	3.71164	5.79464	5.23599	14.6685	16.0648	5.52895	14.093	15.7907	17.9443	2.10116	22.3514	12.5019
14084	ENSMUSG00000010517	Faf1	Fas-associated factor 1	879.679	655.328	863.58	1138.24	1144.44	1255.77	1107.96	1313.87	1251.39	810.349	895.914	860.383	864.629	881.423	969.381
14085	ENSMUSG00000030630	Fah	fumarylacetoacetate hydrolase	44.8163	48.471	53.5147	181.87	158.387	192.859	191.669	192.777	204.571	218.442	276.753	297.498	399.221	306.117	364.48
14086	ENSMUSG00000029581	Fscn1	fascin actin-bundling protein 1	0	0.969421	2.09861	12.3721	28.0074	15.708	20.5359	6.8849	5.52895	58.721	40.7234	56.6663	43.0738	14.577	21.1571
14087	ENSMUSG00000032815	Fanca	Fanconi anemia, complementation group A	76.8279	36.838	61.9091	799.24	984.123	884.01	897.714	860.613	760.231	530.838	428.011	418.386	259.494	363.453	279.851
14088	ENSMUSG00000021461	Fancc	Fanconi anemia, complementation group C	258.654	223.936	321.088	283.322	282.972	275.762	338.354	329.328	289.349	194.954	212.759	189.832	217.47	199.219	165.41
14089	ENSMUSG00000000392	Fap	fibroblast activation protein	11.5242	0.969421	12.5917	3.71164	1.93155	1.74533	3.91161	3.44245	3.68597	1.56589	7.4798	5.66663	10.5058	13.6052	7.6935
14102	ENSMUSG00000024778	Fas	Fas (TNF receptor superfamily member 6)	654.318	665.023	540.393	169.498	152.592	150.098	137.884	117.043	99.5211	424.357	512.782	436.33	530.544	401.353	374.096
67891	ENSMUSG00000032399	Rpl4	ribosomal protein L4	55528.6	53604.1	45958.6	30090.3	29599	33661.3	45660.2	49120.3	50089.5	40313.9	42801.1	41586.4	58783.2	59137	66278.5
14104	ENSMUSG00000025153	Fasn	fatty acid synthase	4672.42	4031.82	5765.94	6069.77	6361.55	6856.53	5246.44	5745.45	4989.88	6267.49	5994.65	5608.07	1907.86	5548.01	5513.35
14105	ENSMUSG00000028676	Srsf10	serine and arginine-rich splicing factor 10	3320.25	3224.29	3194.09	3360.27	3994.44	3723.66	3932.14	4051.76	3861.05	3263.32	3342.64	2810.65	3273.61	3016.47	2431.15
14106	ENSMUSG00000033837	Foxh1	forkhead box H1	3.84139	0	2.09861	0	1.93155	2.618	1.9558	0	0.921492	0	0	0.944438	2.10116	0	1.92338
14107	ENSMUSG00000070047	Fat1	FAT atypical cadherin 1	2.56093	1.93884	1.04931	7.42329	10.6235	5.23599	25.4254	41.3094	11.0579	9.39536	8.31089	5.66663	2.10116	4.859	25.0039
20102	ENSMUSG00000031320	Rps4x	ribosomal protein S4, X-linked	27231.6	24845.3	20050.2	10773.7	10235.3	11843.8	15349.1	17511.7	16968.4	13873	15098.4	14397	25780.2	21346.6	23994.1
14113	ENSMUSG00000046865	Fbl	fibrillarin	2619.83	3045.92	2458.53	2009.24	2242.53	2511.53	2578.73	2837.73	2840.04	2278.37	2194.91	2294.98	3181.16	2659.82	2788.89
14114	ENSMUSG00000006369	Fbln1	fibulin 1	10.2437	0	24.1341	3.71164	10.6235	7.85399	0	2.29497	0.921492	15.6589	15.7907	9.44438	11.5564	2.9154	3.84675
14115	ENSMUSG00000064080	Fbln2	fibulin 2	3.84139	7.75537	0	0	0	0	0	0	0	0	12.4663	8.49994	1.05058	0	0
14118	ENSMUSG00000027204	Fbn1	fibrillin 1	0	0.969421	0	1.23721	0	0	0	1.14748	0	3.91473	2.49327	0	0	1.9436	0
14119	ENSMUSG00000024598	Fbn2	fibrillin 2	0	0	0	0	0	0	0	0	0	0	0	0	0	0	0
14120	ENSMUSG00000021456	Fbp2	fructose bisphosphatase 2	0	0	0	0	0	0	0	0	0	0	0	0	0	0	0
14121	ENSMUSG00000069805	Fbp1	fructose bisphosphatase 1	1.28046	0	0	1.23721	0	1.74533	0	1.14748	0	0	0	0	0	0	0
14123	ENSMUSG00000042423	Fbrs	fibrosin	2671.05	2885	3477.4	1516.82	1407.13	1334.31	1528.46	1340.26	1361.04	1881.42	1562.45	1649.93	2107.47	1936.8	2003.2
14125	ENSMUSG00000005339	Fcer1a	Fc receptor, IgE, high affinity I, alpha polypeptide	0	0	0	0	0	1.74533	0	0	0	2.34884	0	0	2.10116	1.9436	1.92338
14126	ENSMUSG00000024680	Ms4a2	membrane-spanning 4-domains, subfamily A, member 2	0	0	0	2.47443	0	0.872665	0.977902	2.29497	0	1.56589	0	0	2.10116	4.859	0
14127	ENSMUSG00000058715	Fcer1g	Fc receptor, IgE, high affinity I, gamma polypeptide	2.56093	32.9603	8.39446	588.914	667.349	646.645	890.868	539.317	697.569	44.6279	28.257	4.72219	18.9105	11.6616	5.77013
14128	ENSMUSG00000005540	Fcer2a	Fc receptor, IgE, low affinity II, alpha polypeptide	11.5242	0	6.29584	2.47443	0.965773	0.872665	0	4.58993	2.76448	5.48062	4.15545	0.944438	0	2.9154	2.88506
14129	ENSMUSG00000015947	Fcgr1	Fc receptor, IgG, high affinity I	2.56093	0	0	1.23721	6.76041	5.23599	5.86741	0	0	15.6589	3.32436	0.944438	3.15174	0	0
14130	ENSMUSG00000026656	Fcgr2b	Fc receptor, IgG, low affinity IIb	0	0	0	128.67	44.4256	25.3073	16.6243	6.8849	30.4092	32.8837	11.6353	8.49994	3.15174	2.9154	5.77013
14131	ENSMUSG00000059498	Fcgr3	Fc receptor, IgG, low affinity III	19.207	14.5413	11.5424	25.9815	25.1101	14.8353	33.2487	25.2446	16.5869	35.2326	24.1016	37.7775	24.1634	16.5206	22.1188
14132	ENSMUSG00000003420	Fcgrt	Fc receptor, IgG, alpha chain transporter	720.902	829.824	619.091	247.443	126.516	130.027	47.9172	61.9641	20.2728	156.589	68.1493	95.3882	66.1866	34.013	68.2798
14133	ENSMUSG00000026938	Fcna	ficolin A	0	0.969421	4.19723	2.47443	2.89732	2.618	3.91161	5.73742	1.84298	4.69768	0	0	3.15174	0.9718	0
14134	ENSMUSG00000026835	Fcnb	ficolin B	0	0	0	0	0	0	0	1.14748	0	4.69768	0	0	0	0	0
14137	ENSMUSG00000021273	Fdft1	farnesyl diphosphate farnesyl transferase 1	363.652	472.108	351.518	669.333	767.79	834.268	617.056	735.537	711.392	588.776	693.96	562.885	605.135	486.872	513.541
14148	ENSMUSG00000032051	Fdx1	ferredoxin 1	177.985	248.172	181.53	275.899	274.28	330.74	324.663	359.162	335.423	231.752	303.348	250.276	327.781	262.386	222.15
14149	ENSMUSG00000018861	Fdxr	ferredoxin reductase	490.418	421.698	456.449	760.887	924.245	883.137	953.454	888.152	958.352	728.14	754.629	728.161	822.605	828.946	807.818
14151	ENSMUSG00000024588	Fech	ferrochelatase	437.919	540.937	437.561	382.299	307.116	386.591	338.354	344.245	287.506	502.652	470.397	523.218	443.345	437.31	483.729
14154	ENSMUSG00000043683	Fem1a	fem 1 homolog a	1924.54	1702.3	2001.03	1840.97	1901.61	1833.47	1761.2	1994.33	1827.32	1451.58	1485.16	1564.93	1487.62	1683.16	1976.27
14155	ENSMUSG00000032244	Fem1b	fem 1 homolog b	1450.77	1266.06	1499.46	1582.4	1775.09	1763.66	1568.55	1635.16	1846.67	1594.86	1675.48	1552.66	953.928	1533.5	1581.01
14156	ENSMUSG00000024742	Fen1	flap structure specific endonuclease 1	513.466	524.457	417.624	2584.54	2862.55	3153.81	2060.44	2516.43	2495.4	1427.31	1507.6	1383.6	1221.83	1190.46	1120.37
14158	ENSMUSG00000000127	Fer	fer (fms/fps related) protein kinase	1.28046	15.5107	5.24654	14.8466	0.965773	6.98132	5.86741	1.14748	4.60746	14.876	15.7907	9.44438	8.40465	12.6334	3.84675
14159	ENSMUSG00000053158	Fes	feline sarcoma oncogene	7.68279	23.2661	3.14792	301.88	260.759	207.694	491.885	391.292	480.097	129.186	113.028	137.888	141.829	67.0542	136.56
14160	ENSMUSG00000020140	Lgr5	leucine rich repeat containing G protein coupled receptor 5	0	0	0	0	0	0	0	0	0	0	0	0.944438	0	0	0
14161	ENSMUSG00000028001	Fga	fibrinogen alpha chain	3.84139	6.78594	5.24654	0	1.93155	0	0	0	0	0	2.49327	0	0	0	6.73181
14163	ENSMUSG00000025265	Fgd1	FYVE, RhoGEF and PH domain containing 1	3.84139	0	2.09861	3.71164	10.6235	15.708	5.86741	13.7698	8.29343	3.13179	19.1151	13.2221	1.05058	21.3796	22.1188
14164	ENSMUSG00000036585	Fgf1	fibroblast growth factor 1	0	4.8471	1.04931	1.23721	0	0	0	0	0	0	0	0	0	0	0
14165	ENSMUSG00000021732	Fgf10	fibroblast growth factor 10	0	0	0	0	0	0	0.977902	0	0	0	0	0	0	0	0
14166	ENSMUSG00000042826	Fgf11	fibroblast growth factor 11	0	13.5719	0	0	0	0	0	2.29497	0	0	0	0	0	0.9718	0
14167	ENSMUSG00000022523	Fgf12	fibroblast growth factor 12	0	0	0	0	0	0	0	0	0	0	0	0	0	0	0
13627	ENSMUSG00000037742	Eef1a1	eukaryotic translation elongation factor 1 alpha 1	213836	245860	188086	130197	122912	147037	192007	215038	208073	169988	183252	180520	289663	256942	295921
14169	ENSMUSG00000025551	Fgf14	fibroblast growth factor 14	0	0	0	0	0	0	0	0	0	0	0	0	0	0	0
14170	ENSMUSG00000031073	Fgf15	fibroblast growth factor 15	0	0	0	0	0	0	0	0	0	0	0	0	0	0	0
14171	ENSMUSG00000022101	Fgf17	fibroblast growth factor 17	0	0	2.09861	0	0.965773	0	0	1.14748	0	1.56589	0	0	0	0.9718	0
14172	ENSMUSG00000057967	Fgf18	fibroblast growth factor 18	0	0	0	3.71164	8.69196	0	0.977902	0	4.60746	3.91473	10.8042	5.66663	2.10116	2.9154	5.77013
14173	ENSMUSG00000037225	Fgf2	fibroblast growth factor 2	0	0	0	0	0	0.872665	0	2.29497	2.76448	8.61241	8.31089	28.3331	2.10116	19.436	22.1188
14174	ENSMUSG00000031074	Fgf3	fibroblast growth factor 3	0	0	0	0	0	0	0	0	0	0	0	0	0	0	0
14175	ENSMUSG00000050917	Fgf4	fibroblast growth factor 4	0	0	0	0	0	0	0	0	0	0	0	0	0	0	0
14176	ENSMUSG00000029337	Fgf5	fibroblast growth factor 5	0	0	0	0	0	0	0	0	0	0	0	0	0	0	0
14177	ENSMUSG00000000183	Fgf6	fibroblast growth factor 6	0	0	0	0	0	0	0	0	0	0	0	0	0	0	0
14178	ENSMUSG00000027208	Fgf7	fibroblast growth factor 7	1.28046	0	4.19723	2.47443	0	0	0	0	0	4.69768	0	0.944438	8.40465	0	0
14179	ENSMUSG00000025219	Fgf8	fibroblast growth factor 8	0	0	0	0	0	0	0	0	0	0	0	0	0	0	0
14180	ENSMUSG00000021974	Fgf9	fibroblast growth factor 9	0	0	0	0	0	0	0	0	0	0	0	0	0	0	0
14181	ENSMUSG00000048373	Fgfbp1	fibroblast growth factor binding protein 1	0	0	0	0	0	0	0.977902	0	0	0	0	0	0	0	0
14182	ENSMUSG00000031565	Fgfr1	fibroblast growth factor receptor 1	19.207	31.9909	24.1341	0	0	0	0	2.29497	3.68597	11.7442	3.32436	9.44438	11.5564	3.8872	3.84675
14183	ENSMUSG00000030849	Fgfr2	fibroblast growth factor receptor 2	0	0	0	1.23721	1.93155	0	0	0	0	0	0.831089	0	0	0	0
14184	ENSMUSG00000054252	Fgfr3	fibroblast growth factor receptor 3	1.28046	0	4.19723	2.47443	1.93155	7.85399	2.93371	2.29497	0.921492	1.56589	0	0.944438	1.05058	0	3.84675
14186	ENSMUSG00000005320	Fgfr4	fibroblast growth factor receptor 4	0	0.969421	0	0	0	0	0	0	0	0	0	0	0	0	0
14187	ENSMUSG00000029762	Akr1b8	aldo-keto reductase family 1, member B8	0	0	0	51.963	68.5699	111.701	32.2708	20.6547	28.5663	61.8528	92.2509	80.2772	11.5564	18.4642	11.5403
14190	ENSMUSG00000039899	Fgl2	fibrinogen-like protein 2	7.68279	0	7.34515	2708.26	2252.18	2108.36	3299.44	3351.8	3074.1	150.326	90.5887	67.9995	72.4901	60.2516	51.9311
14191	ENSMUSG00000028874	Fgr	FGR proto-oncogene, Src family tyrosine kinase	47.3772	64.9512	49.3174	282.085	249.17	253.946	157.442	203.105	180.612	324.923	315.814	219.11	236.381	229.345	220.226
14194	ENSMUSG00000026526	Fh1	fumarate hydratase 1	678.646	912.225	679.951	1349.8	1451.56	1591.74	1425.78	1608.77	1512.17	1248.02	1561.62	1376.99	1377.31	1184.62	1222.3
14198	ENSMUSG00000060579	Fhit	fragile histidine triad gene	33.2921	0	20.9861	0	3.86309	0	5.86741	6.8849	4.60746	34.4496	15.7907	21.7221	45.175	26.2386	50.0078
14199	ENSMUSG00000023092	Fhl1	four and a half LIM domains 1	0	3.87768	0	0	1.93155	3.49066	1.9558	0	2.76448	0	3.32436	0	2.10116	0.9718	0
69554	ENSMUSG00000020978	Klhdc2	kelch domain containing 2	1098.64	1227.29	1095.48	1076.38	1011.16	961.677	1359.28	1435.5	1444.9	1074.2	1070.44	1126.71	1755.52	1500.46	1553.13
14201	ENSMUSG00000032643	Fhl3	four and a half LIM domains 3	215.118	291.796	230.848	261.052	191.223	216.421	143.752	122.781	176.005	453.326	546.857	579.885	533.695	442.169	552.009
14202	ENSMUSG00000050035	Fhl4	four and a half LIM domains 4	8.96325	31.0215	8.39446	19.7954	6.76041	21.8166	31.2929	26.3921	22.1158	11.7442	38.2301	19.8332	50.4279	33.0412	35.5824
14204	ENSMUSG00000074141	Il4i1	interleukin 4 induced 1	0	10.6636	1.04931	0	5.79464	2.618	2.93371	2.29497	1.84298	0	0.831089	0	0	1.9436	0
14205	ENSMUSG00000031380	Vegfd	vascular endothelial growth factor D	0	0	2.09861	0	2.89732	0	0	0	1.84298	0.782946	0	0	3.15174	0	1.92338
14208	ENSMUSG00000029147	Ppm1g	protein phosphatase 1G (formerly 2C), magnesium-dependent, gamma isoform	3292.08	3877.68	3349.39	4593.78	4900.33	5093.75	3694.51	3942.75	4237.02	3758.93	3647.65	3500.09	3152.8	3687.98	4001.58
16638	ENSMUSG00000067599	Klra7	killer cell lectin-like receptor, subfamily A, member 7	2.56093	0	1.04931	85.3678	109.132	107.338	254.254	278.838	366.754	13.3101	14.1285	13.2221	59.8831	49.5618	46.161
14218	ENSMUSG00000053617	Sh3pxd2a	SH3 and PX domains 2A	1847.71	1445.41	1996.83	22.2699	8.69196	14.8353	22.4917	21.8022	25.8018	81.4264	41.5545	37.7775	53.5797	60.2516	53.8545
14219	ENSMUSG00000019997	Ccn2	cellular communication network factor 2	1.28046	1.93884	0	1.23721	0.965773	0	0.977902	0	0.921492	2.34884	1.66218	0.944438	0	0	0.961688
14221	ENSMUSG00000075012	Fjx1	four jointed box 1	1.28046	0.969421	2.09861	0	0	0	0	0	0	0	0	0	0	0	0
14225	ENSMUSG00000032966	Fkbp1a	FK506 binding protein 1a	1778.57	2162.78	1909.74	3878.67	4254.23	4158.25	3776.66	4095.37	4115.38	2960.32	3368.41	3240.37	4222.29	3123.37	3447.65
14226	ENSMUSG00000020635	Fkbp1b	FK506 binding protein 1b	2.56093	0	0	13.6094	4.82887	3.49066	3.91161	6.8849	0.921492	7.04652	3.32436	1.88888	1.05058	0	1.92338
14227	ENSMUSG00000056629	Fkbp2	FK506 binding protein 2	176.704	271.438	196.22	614.895	725.296	655.372	500.686	432.601	544.602	303	288.388	271.054	322.529	223.514	188.491
14228	ENSMUSG00000030357	Fkbp4	FK506 binding protein 4	4634	3559.71	3868.8	3420.9	3647.73	3733.26	3379.63	3526.22	3521.94	2671.41	2659.49	2361.09	3351.36	2910.54	3329.36
14229	ENSMUSG00000024222	Fkbp5	FK506 binding protein 5	1124.25	1195.3	1259.17	6507.75	6575.95	6867.87	3952.68	3884.23	4191.87	5418.77	5788.54	4935.63	3936.53	4191.37	4870.95
14230	ENSMUSG00000001555	Fkbp10	FK506 binding protein 10	11.5242	0	6.29584	70.5212	39.5967	56.7232	21.5138	30.9821	27.6448	21.1396	24.1016	33.0553	22.0622	30.1258	44.2376
14231	ENSMUSG00000002732	Fkbp7	FK506 binding protein 7	24.3288	12.6025	17.8382	16.0838	14.4866	7.85399	11.7348	22.9497	21.1943	11.7442	4.98654	10.3888	28.3657	20.4078	10.5786
14232	ENSMUSG00000019428	Fkbp8	FK506 binding protein 8	3630.12	4057.99	3604.37	4729.87	4549.76	4758.64	4006.46	4015.04	4151.32	4358.66	4083.14	4351.02	5803.41	4003.82	4270.85
14233	ENSMUSG00000047861	Foxi1	forkhead box I1	1.28046	0	0	0	0.965773	0	0	0	0	1.56589	0	0	0	1.9436	0
14234	ENSMUSG00000046714	Foxc2	forkhead box C2	7.68279	0	1.04931	0	2.89732	3.49066	0	0	0	0	0	0	0	0	1.92338
77045	ENSMUSG00000029438	Bcl7a	B cell CLL/lymphoma 7A	592.855	611.704	666.31	413.23	451.016	400.553	692.354	699.965	694.805	433.752	508.627	492.052	700.738	827.002	730.883
14236	ENSMUSG00000034998	Foxn2	forkhead box N2	2203.68	1903.94	2284.34	1984.49	2088.97	1885.83	1676.12	1740.73	1718.58	1887.68	1805.13	1722.65	1510.74	1618.05	1694.49
14237	ENSMUSG00000051490	Foxd4	forkhead box D4	0	0	0	0	0	0	0	0	0	0	0	0	0	0	0
14238	ENSMUSG00000038402	Foxf2	forkhead box F2	0	0	0	0	0	0	0.977902	0	0	0	0	0	0	0	0
14239	ENSMUSG00000074676	Foxs1	forkhead box S1	0	0	0	0	0	0	0	0	0	0	0	0	0	0	0
14240	ENSMUSG00000056829	Foxb2	forkhead box B2	0	0	0	0	0	0	0	0	0	0	0	0	0	0	0
14241	ENSMUSG00000097084	Foxl1	forkhead box L1	0	0	0	0	0	0	0	0	0	0	0	0	0	0	0
14245	ENSMUSG00000020593	Lpin1	lipin 1	1076.87	1096.41	1142.7	4419.33	3778.11	3179.12	2042.84	1741.88	1788.62	2718.39	2466.67	2277.98	1193.46	1921.25	1983
14246	ENSMUSG00000102439	Flg	filaggrin	0	0	0	0	0	0	0	0	0	0	0	0	0	0	0
14247	ENSMUSG00000016087	Fli1	Friend leukemia integration 1	2052.59	1740.11	1803.76	2235.65	2374.84	2288.13	1995.9	1870.4	1988.58	1217.48	1143.58	1255.16	1052.68	1044.69	1170.37
14248	ENSMUSG00000002812	Flii	flightless I actin binding protein	3805.54	4473.88	3774.36	5826.04	6136.52	5998.7	4818.12	4972.05	4715.27	4656.96	4981.55	4914.85	3309.33	4772.51	5020.01
14251	ENSMUSG00000059714	Flot1	flotillin 1	875.838	1109.02	1033.57	1077.61	917.485	952.95	625.857	640.296	719.685	926.226	993.983	922.716	875.134	854.212	830.898
14252	ENSMUSG00000061981	Flot2	flotillin 2	601.819	799.772	626.437	1683.85	1636.99	1649.34	1856.06	2052.85	1927.76	962.241	1088.73	1114.44	1338.44	1238.07	1280.01
14254	ENSMUSG00000029648	Flt1	FMS-like tyrosine kinase 1	7.68279	0	6.29584	37.1164	44.4256	47.9966	20.5359	22.9497	21.1943	28.969	22.4394	33.9998	7.35407	17.4924	34.6208
14255	ENSMUSG00000042817	Flt3	FMS-like tyrosine kinase 3	0	15.5107	1.04931	34.642	3.86309	15.708	46.9393	74.5864	3.68597	8.61241	1.66218	0	0	4.859	2.88506
14256	ENSMUSG00000110206	Flt3l	FMS-like tyrosine kinase 3 ligand	1391.87	1364.94	1348.36	1271.86	1157.96	1021.02	945.631	826.188	818.285	724.225	606.695	672.44	822.605	573.362	492.384
14257	ENSMUSG00000020357	Flt4	FMS-like tyrosine kinase 4	1.28046	0	0	4.94886	0	2.618	0.977902	2.29497	0	0	0	0.944438	1.05058	2.9154	0
14260	ENSMUSG00000044042	Fmn1	formin 1	0	0	0	0	0	0	0	0	0.921492	2.34884	0	0	5.25291	0	3.84675
14261	ENSMUSG00000040181	Fmo1	flavin containing monooxygenase 1	0	0	0	0	0	0	0	0	0	0	0	0	0	0	0
14262	ENSMUSG00000026691	Fmo3	flavin containing monooxygenase 3	0	0	0	0	0	0	0	0	0	0	0	0	0	0	0
65019	ENSMUSG00000071415	Rpl23	ribosomal protein L23	16464.2	15735.6	14284.2	6574.56	6405.01	6907.14	9405.46	9171.84	11319.6	9674.08	9140.32	9735.26	23020.3	13895.8	16372.7
14264	ENSMUSG00000041559	Fmod	fibromodulin	0	0	0	0	0	0	0	0	0	0	0	0	0	0	0
14265	ENSMUSG00000000838	Fmr1	FMRP translational regulator 1	1471.25	1379.49	1564.52	2459.58	2845.17	2917.32	2258.95	2523.32	2509.22	1994.95	1906.52	2007.87	1426.69	1826.01	1388.68
14266	ENSMUSG00000031189	Aff2	AF4/FMR2 family, member 2	0	0	0	0	0	0	0	0	0	0	0	0	0	0	0
14268	ENSMUSG00000026193	Fn1	fibronectin 1	12.8046	50.4099	27.282	68.0468	45.3913	16.5806	10.7569	19.5072	12.9009	165.985	20.7772	9.44438	14.7081	24.295	50.0078
14269	ENSMUSG00000075415	Fnbp1	formin binding protein 1	6581.59	6118.01	6768.03	7942.92	7332.15	7038.92	6787.62	6443.12	6391.47	5521.34	5420.37	5490.96	3692.79	5016.43	5321.02
14270	ENSMUSG00000026425	Srgap2	SLIT-ROBO Rho GTPase activating protein 2	1366.26	1593.73	1527.79	1548.99	1718.11	1647.59	1573.44	1608.77	1559.16	1294.21	1244.97	1274.05	1011.71	1367.32	1235.77
14272	ENSMUSG00000015994	Fnta	farnesyltransferase, CAAX box, alpha	1016.69	1037.28	912.897	1212.47	1168.59	1185.08	1311.37	1271.41	1367.49	1320.05	1556.63	1454.43	1773.38	1419.8	1616.6
14275	ENSMUSG00000001827	Folr1	folate receptor 1 (adult)	0	0	0	0	0	0	0	0	0	0	0	0	4.20233	0	0
14276	ENSMUSG00000032725	Folr2	folate receptor 2 (fetal)	1.28046	0	1.04931	4.94886	7.72619	13.09	17.6022	11.4748	1.84298	15.6589	9.97307	20.7776	32.568	10.6898	16.3487
14281	ENSMUSG00000021250	Fos	FBJ osteosarcoma oncogene	115.242	188.068	606.5	47.0141	47.3229	36.6519	8.80112	18.3597	21.1943	79.8605	26.5949	35.8886	32.568	34.9848	29.8123
14282	ENSMUSG00000003545	Fosb	FBJ osteosarcoma oncogene B	48.6577	43.6239	67.1557	38.3536	27.0417	31.4159	46.9393	20.6547	17.5083	69.6822	43.2167	41.5553	22.0622	41.7874	21.1571
14283	ENSMUSG00000024912	Fosl1	fos-like antigen 1	3.84139	0	1.04931	0	0	0	0	1.14748	0	0	1.66218	0	0	0	0.961688
14284	ENSMUSG00000029135	Fosl2	fos-like antigen 2	537.795	514.762	541.443	874.71	803.523	631.81	430.277	367.195	518.8	354.675	354.875	403.275	304.669	337.215	422.181
14287	ENSMUSG00000009566	Fpgs	folylpolyglutamyl synthetase	425.114	562.264	448.054	253.629	251.101	288.852	458.636	409.652	437.709	306.915	299.192	383.442	598.831	423.705	393.33
14289	ENSMUSG00000052270	Fpr2	formyl peptide receptor 2	0	0	0	3.71164	0.965773	0	0	2.29497	0	0	0	0	0	0	0
14290	ENSMUSG00000060701	Fpr-rs3	formyl peptide receptor, related sequence 3	0	0	0	0	0	0	0	0	0	0	0	0	0	0	0
14291	ENSMUSG00000048062	Fpr-rs4	formyl peptide receptor, related sequence 4	0	0	0	0	0	0	0	0	0	0	0	0	0	0	0
14293	ENSMUSG00000045551	Fpr1	formyl peptide receptor 1	0	0	0	3.71164	0	2.618	0	0	1.84298	0.782946	0	0	1.05058	0	0
14294	ENSMUSG00000079700	Fpr3	formyl peptide receptor 3	0	0	0	0	0	0	0	0	0	0	0	0	0	0	0
267019	ENSMUSG00000008683	Rps15a	ribosomal protein S15A	25104.8	31778.6	23016.6	12125.9	10829.2	12932	20916.3	22234.8	24095.2	19336.4	20524.6	20979.7	44099.2	30624.3	34741
14297	ENSMUSG00000059363	Fxn	frataxin	181.826	225.875	173.136	407.043	460.674	488.692	423.431	502.598	523.407	278.729	309.165	307.887	352.995	259.471	238.499
14299	ENSMUSG00000062661	Ncs1	neuronal calcium sensor 1	10.2437	7.75537	5.24654	4.94886	1.93155	2.618	12.7127	2.29497	3.68597	14.093	24.9327	16.0554	30.4669	23.3232	32.6974
14300	ENSMUSG00000031590	Frg1	FSHD region gene 1	854.07	760.995	819.509	1000.91	1010.2	1158.9	968.123	1002.9	1082.75	1067.16	1032.21	1155.05	1431.94	1074.81	1179.03
14302	ENSMUSG00000019779	Frk	fyn-related kinase	0	0	0	0	0	0	0	0	0	0	0	0	0	0.9718	0
14308	ENSMUSG00000027120	Fshb	follicle stimulating hormone beta	0	0	0	0	0	0	0	0	0	0	0	0	0	0	0
14309	ENSMUSG00000032937	Fshr	follicle stimulating hormone receptor	0	0	0	0	0	0	0	0	0	0	0	0	0	0	0
14311	ENSMUSG00000030278	Cidec	cell death-inducing DFFA-like effector c	0	0	0	0	0	0	0	0	0	0	0	0	0	0	0
14312	ENSMUSG00000024335	Brd2	bromodomain containing 2	8047.72	7309.43	8652.59	7519.79	7170.87	6740.47	6508.91	5893.48	6654.09	6450.69	6194.94	6243.68	4170.81	6363.35	6560.63
14313	ENSMUSG00000021765	Fst	follistatin	0	0	3.14792	0	0	0	0	0	0	0	0.831089	0	0	0	0
14314	ENSMUSG00000022816	Fstl1	follistatin-like 1	0	0	0	0	1.93155	2.618	0	0	0	0	0	0	1.05058	0	0
14317	ENSMUSG00000001155	Ftcd	formiminotransferase cyclodeaminase	0	10.6636	0	0	0	0	0	0	0	0	0	0	0	0	0
14319	ENSMUSG00000024661	Fth1	ferritin heavy polypeptide 1	5260.15	7400.56	5742.86	5103.51	4421.31	5031.79	4230.4	4801.07	4479.37	5715.51	5590.74	6014.18	7894.07	5541.2	5943.23
14325	ENSMUSG00000050708	Ftl1	ferritin light polypeptide 1	5261.43	3728.39	4409.19	5454.88	5214.21	5594.66	3555.65	3645.56	4256.37	5032.78	5182.67	4821.35	6832.98	4405.17	5492.2
14339	ENSMUSG00000031667	Aktip	thymoma viral proto-oncogene 1 interacting protein	270.178	342.205	230.848	218.987	197.018	175.406	214.16	214.579	196.278	277.946	290.05	297.498	321.478	279.878	326.012
14343	ENSMUSG00000008461	Fut1	fucosyltransferase 1	0	0	0	0	0	0	0	0	0	0.782946	0	1.88888	2.10116	0	0
14344	ENSMUSG00000055978	Fut2	fucosyltransferase 2	0	0	0	0	0	0	0	0	0	0	0	0	0	0	0
14345	ENSMUSG00000049307	Fut4	fucosyltransferase 4	0	0	0	29.6931	54.0833	43.6333	70.4089	92.9462	81.0913	19.5737	25.7638	25.4998	9.45523	12.6334	12.5019
14346	ENSMUSG00000117146	Fut4-ps1	fucosyltransferase 4, pseudogene 1	0	0	0	0	0	0	0	1.14748	0	0	0	0	0	0	0
14347	ENSMUSG00000036587	Fut7	fucosyltransferase 7	23.0484	36.838	27.282	185.582	141.003	150.971	170.155	148.025	118.872	116.659	102.224	103.888	170.194	92.321	125.019
14348	ENSMUSG00000055373	Fut9	fucosyltransferase 9	0	0	0	0	0	0	0	0	0	0	0	0	0	0	0
14349	ENSMUSG00000070583	Fv1	Friend virus susceptibility 1	203.594	155.107	178.382	137.331	96.5773	90.7572	105.613	87.2087	109.658	121.357	64.825	93.4993	85.0971	73.8568	112.517
14356	ENSMUSG00000089847	Timm10b	translocase of inner mitochondrial membrane 10B	434.078	485.68	475.336	476.327	472.263	455.531	478.194	479.648	496.684	515.962	506.133	524.163	736.458	398.438	421.219
14357	ENSMUSG00000029603	Dtx1	deltex 1, E3 ubiquitin ligase	7183.41	7626.43	8182.5	2443.5	1761.57	1731.37	603.365	489.975	538.151	796.256	457.099	780.106	1211.32	872.677	1092.48
14359	ENSMUSG00000027680	Fxr1	fragile X mental retardation gene 1, autosomal homolog	2030.82	1738.17	1806.91	1411.66	1384.92	1567.31	1604.74	1695.98	1707.52	1670.81	1665.5	1782.15	1604.24	1896.95	1936.84
14360	ENSMUSG00000019843	Fyn	Fyn proto-oncogene	6516.29	6736.5	7081.78	14855.2	14273.2	15052.6	12248.2	11884.5	11880.8	17688.3	19342.8	20560.4	17352.5	21640	21396.6
14362	ENSMUSG00000044674	Fzd1	frizzled class receptor 1	0	0	0	2.47443	0	1.74533	2.93371	13.7698	0	0	0	0	0	0	0
14365	ENSMUSG00000007989	Fzd3	frizzled class receptor 3	0	0	0	1.23721	0.965773	0	0	0	0	0	0.831089	2.83331	1.05058	0	0
14366	ENSMUSG00000049791	Fzd4	frizzled class receptor 4	0	0	0	21.0326	11.5893	19.1986	19.558	8.03238	18.4298	0.782946	0	0	0	0	0
14367	ENSMUSG00000045005	Fzd5	frizzled class receptor 5	134.449	125.055	164.741	497.36	486.75	458.149	355.956	336.213	385.184	256.806	312.49	285.22	175.447	281.822	342.361
14368	ENSMUSG00000022297	Fzd6	frizzled class receptor 6	0	0	1.04931	33.4048	16.4181	30.5433	18.5801	28.6871	15.6654	38.3644	24.1016	46.2774	24.1634	18.4642	5.77013
14369	ENSMUSG00000041075	Fzd7	frizzled class receptor 7	3.84139	0	1.04931	0	6.76041	0.872665	3.91161	4.58993	3.68597	5.48062	3.32436	5.66663	8.40465	9.718	4.80844
14370	ENSMUSG00000036904	Fzd8	frizzled class receptor 8	0	0	0	0	0	0	0	0	0	3.13179	0	0	0	0	0
14371	ENSMUSG00000049551	Fzd9	frizzled class receptor 9	0	0	0	4.94886	0	0.872665	0	0	2.76448	1.56589	1.66218	0	0	0	0
14373	ENSMUSG00000009633	G0s2	G0/G1 switch gene 2	0	0	0	0	0	0	0	0	0	0	0	0	0	0	0
14375	ENSMUSG00000022471	Xrcc6	X-ray repair complementing defective repair in Chinese hamster cells 6	870.716	754.209	799.572	1029.36	1036.27	1231.33	988.659	986.836	1042.21	1092.99	1106.18	1035.1	911.905	1048.57	1097.29
14376	ENSMUSG00000071650	Ganab	alpha glucosidase 2 alpha neutral subunit	5233.26	4892.67	4769.1	5425.18	5473.04	5215.05	5156.48	5129.25	5157.59	4747	4554.37	4291.52	3526.8	4629.66	4950.77
14377	ENSMUSG00000078650	G6pc	glucose-6-phosphatase, catalytic	0	0	0	0	0	0	0	0	0	0.782946	0.831089	0	0	0	0
14378	ENSMUSG00000005232	G6pc2	glucose-6-phosphatase, catalytic, 2	0	0	1.04931	0	0	0	0	0	0	0	0	0	0	0	0
14380	ENSMUSG00000089992	G6pd2	glucose-6-phosphate dehydrogenase 2	0	0	0	0	0	0	0	0	0	0	0	0	0	0	0
14381	ENSMUSG00000031400	G6pdx	glucose-6-phosphate dehydrogenase X-linked	1006.45	1092.54	824.756	1339.9	1304.76	1521.06	1005.28	1177.32	1073.54	1245.67	1436.12	1363.77	941.321	1187.54	1296.35
14385	ENSMUSG00000032114	Slc37a4	solute carrier family 37 (glucose-6-phosphate transporter), member 4	402.066	339.297	331.581	478.802	402.727	435.46	448.857	377.522	426.651	421.225	399.754	496.774	576.769	425.648	386.598
14387	ENSMUSG00000025579	Gaa	glucosidase, alpha, acid	674.805	641.756	737.663	439.211	397.899	527.962	587.719	584.069	657.945	551.194	526.911	584.607	679.726	586.967	662.603
14388	ENSMUSG00000031714	Gab1	growth factor receptor bound protein 2-associated protein 1	0	0	0	0	1.93155	0	0.977902	2.29497	1.84298	6.26357	1.66218	0	0	0	1.92338
14389	ENSMUSG00000004508	Gab2	growth factor receptor bound protein 2-associated protein 2	1.28046	0.969421	7.34515	38.3536	27.0417	36.6519	24.4475	41.3094	35.0167	48.5427	75.6291	64.2218	13.6576	80.6594	53.8545
14390	ENSMUSG00000008976	Gabpa	GA repeat binding protein, alpha	2061.55	1335.86	1919.18	2353.18	2962.03	2845.76	2518.1	2717.24	2674.17	2280.72	2278.02	2303.48	1755.52	1960.12	2058.01
14391	ENSMUSG00000027361	Gabpb1	GA repeat binding protein, beta 1	805.412	1296.12	811.115	1120.92	1172.45	1140.57	932.918	1107.32	977.703	826.791	843.556	886.827	744.862	833.805	882.829
14394	ENSMUSG00000010803	Gabra1	gamma-aminobutyric acid (GABA) A receptor, subunit alpha 1	0	0	0	0	0	0	0	0	0	0	0	0	0	0	0
14395	ENSMUSG00000000560	Gabra2	gamma-aminobutyric acid (GABA) A receptor, subunit alpha 2	0	0	0	0	0	0	0	0	0	0	0	0	0	0	0
14396	ENSMUSG00000031343	Gabra3	gamma-aminobutyric acid (GABA) A receptor, subunit alpha 3	0	0	0	0	0	0	0	0	0	0	0	0	0	0	0
14397	ENSMUSG00000029211	Gabra4	gamma-aminobutyric acid (GABA) A receptor, subunit alpha 4	0	0	0	0	0	1.74533	0	0	0	0	2.49327	1.88888	0	0	0
14399	ENSMUSG00000020428	Gabra6	gamma-aminobutyric acid (GABA) A receptor, subunit alpha 6	0	0	0	0	0	0	0	0	0	0	0	0	0	0	0
14400	ENSMUSG00000029212	Gabrb1	gamma-aminobutyric acid (GABA) A receptor, subunit beta 1	0	0	0	0	0	0	0	0	0	0	0	0	0	0	0
14401	ENSMUSG00000007653	Gabrb2	gamma-aminobutyric acid (GABA) A receptor, subunit beta 2	0	0	0	0	0	0	0	0	0	0	1.66218	3.77775	0	1.9436	0.961688
14402	ENSMUSG00000033676	Gabrb3	gamma-aminobutyric acid (GABA) A receptor, subunit beta 3	0	0	1.04931	0	0.965773	0.872665	0	0	0	0	5.81763	2.83331	9.45523	2.9154	6.73181
14403	ENSMUSG00000029054	Gabrd	gamma-aminobutyric acid (GABA) A receptor, subunit delta	5.12186	0	6.29584	0	3.86309	3.49066	2.93371	4.58993	0	3.13179	0	5.66663	8.40465	8.7462	6.73181
14404	ENSMUSG00000031340	Gabre	gamma-aminobutyric acid (GABA) A receptor, subunit epsilon	0	0	0	0	0	0	0	0	0	0	0.831089	0	0	0.9718	0
14405	ENSMUSG00000001260	Gabrg1	gamma-aminobutyric acid (GABA) A receptor, subunit gamma 1	0	0	0	0	0	0	0	0	0	0	0	0	0	0	0
14406	ENSMUSG00000020436	Gabrg2	gamma-aminobutyric acid (GABA) A receptor, subunit gamma 2	0	0	0	0	0	0	0	0	0	0	0	0	0	0	0
14407	ENSMUSG00000055026	Gabrg3	gamma-aminobutyric acid (GABA) A receptor, subunit gamma 3	0	0	0	0	0	0	0	0	0	0	0	0	0	0	0
14408	ENSMUSG00000028280	Gabrr1	gamma-aminobutyric acid (GABA) C receptor, subunit rho 1	0	0	1.04931	1.23721	0	0	4.88951	6.8849	0.921492	0	0.831089	0	1.05058	1.9436	4.80844
19951	ENSMUSG00000057841	Rpl32	ribosomal protein L32	18693.5	21305.9	19481.4	11158.4	10263.3	11613.4	20875.3	22079.9	24229.7	17871.5	17279.2	18401.4	36449.9	25341.6	27279.2
14411	ENSMUSG00000030109	Slc6a12	solute carrier family 6 (neurotransmitter transporter, betaine/GABA), member 12	0	0	0	4.94886	7.72619	3.49066	47.9172	40.1619	24.8803	11.7442	11.6353	2.83331	23.1128	20.4078	25.0039
14412	ENSMUSG00000030108	Slc6a13	solute carrier family 6 (neurotransmitter transporter, GABA), member 13	0	0.969421	0	32.1676	21.247	17.4533	13.6906	17.2123	56.211	13.3101	10.8042	17.9443	21.0116	2.9154	8.65519
14415	ENSMUSG00000070880	Gad1	glutamate decarboxylase 1	0	0	0	0	0	0	0	0	0	0	0	0	0	0	0
14417	ENSMUSG00000026787	Gad2	glutamic acid decarboxylase 2	0	0	0	0	0	0	0	0	0	0	0	0	2.10116	0	0
14419	ENSMUSG00000024907	Gal	galanin and GMAP prepropeptide	0	0	0	0	0	0.872665	0	0	0	0	4.15545	0	0	0	0
14420	ENSMUSG00000021003	Galc	galactosylceramidase	145.973	263.682	145.854	137.331	153.558	144.862	146.685	133.108	163.104	111.961	101.393	123.721	113.463	119.531	90.3986
14421	ENSMUSG00000006731	B4galnt1	beta-1,4-N-acetyl-galactosaminyl transferase 1	16415.6	20566.3	18471	17663.7	16853.7	17044.9	15810.7	16403.3	15784.2	18294.3	19270.5	19542.3	22357.4	21588.5	23734.4
14422	ENSMUSG00000013418	B4galnt2	beta-1,4-N-acetyl-galactosaminyl transferase 2	30.7312	22.2967	71.3529	38.3536	53.1175	54.9779	58.6741	67.7015	62.6615	28.969	31.5814	15.111	11.5564	19.436	10.5786
14423	ENSMUSG00000000420	Galnt1	polypeptide N-acetylgalactosaminyltransferase 1	2823.43	2644.58	2637.96	4280.76	4852.05	4857.25	4469.01	5160.23	5015.68	4169.97	4056.55	4186.69	3724.31	4514.01	4838.25
20054	ENSMUSG00000063457	Rps15	ribosomal protein S15	26052.3	26101.7	24793	11992.3	11813.3	13089.1	17350.9	17932.9	20710.5	18346.8	17864.3	18581.8	41059.9	25521.4	30113.3
14426	ENSMUSG00000090035	Galnt4	polypeptide N-acetylgalactosaminyltransferase 4	695.292	619.46	712.48	478.802	416.248	356.92	408.763	394.734	401.771	303.783	334.098	316.387	232.179	287.653	302.932
14427	ENSMUSG00000024553	Galr1	galanin receptor 1	0	0	0	0	0	0	0	0	0	0	0	0	0	0	0
14428	ENSMUSG00000020793	Galr2	galanin receptor 2	23.0484	10.6636	18.8875	2.47443	0.965773	1.74533	4.88951	0	5.52895	4.69768	12.4663	2.83331	13.6576	2.9154	1.92338
14429	ENSMUSG00000114755	Galr3	galanin receptor 3	0	0	0	16.0838	10.6235	8.72665	20.5359	9.17987	11.9794	57.938	85.6022	103.888	31.5174	61.2234	37.5058
14430	ENSMUSG00000036073	Galt	galactose-1-phosphate uridyl transferase	540.356	510.885	578.168	397.146	261.725	328.122	339.332	257.036	279.212	479.163	396.43	424.053	532.645	388.72	338.514
14431	ENSMUSG00000020150	Gamt	guanidinoacetate methyltransferase	1.28046	0	3.14792	9.89771	10.6235	13.09	3.91161	5.73742	6.45044	9.39536	15.7907	2.83331	12.607	3.8872	0
14432	ENSMUSG00000047261	Gap43	growth associated protein 43	0	0	0	0	0	0	0	0	0	0	0	0	0	0	0
14433	ENSMUSG00000057666	Gapdh	glyceraldehyde-3-phosphate dehydrogenase	1097.36	1108.05	792.227	3591.63	3921.04	4502.08	2344.03	2749.37	2734.99	2738.75	2934.58	2728.48	2683.19	2176.83	2283.05
14447	ENSMUSG00000061099	Gapdhs	glyceraldehyde-3-phosphate dehydrogenase, spermatogenic	103.718	9.69421	102.832	44.5397	31.8705	23.562	61.6078	34.4245	39.6242	46.9768	14.9596	22.6665	29.4163	35.9566	25.9656
14450	ENSMUSG00000022962	Gart	phosphoribosylglycinamide formyltransferase	2644.16	2232.58	2245.52	2066.15	2193.27	2537.71	2291.22	2828.55	2385.74	1896.3	1894.88	1845.43	1481.32	2330.38	2310.94
14451	ENSMUSG00000052957	Gas1	growth arrest specific 1	0	0	0	0	0	0	0	0	0	0	0	0	0	0	0
14453	ENSMUSG00000030498	Gas2	growth arrest specific 2	16.646	9.69421	18.8875	179.396	209.573	220.784	174.067	255.889	193.513	143.279	125.495	191.721	202.762	181.727	166.372
19988	ENSMUSG00000029614	Rpl6	ribosomal protein L6	29375.1	29167	25780.4	17475.7	16582.3	19997.1	24112.1	26737.5	27356.3	24114	24725.7	25590.5	44688.6	33632.1	39432.1
14456	ENSMUSG00000031451	Gas6	growth arrest specific 6	0	0	2.09861	4.94886	10.6235	13.09	2.93371	17.2123	3.68597	2.34884	1.66218	6.61106	1.05058	3.8872	0
14457	ENSMUSG00000033066	Gas7	growth arrest specific 7	0	0	4.19723	852.441	935.834	969.531	148.641	135.403	160.34	624.008	629.966	612.94	320.427	465.492	534.698
14459	ENSMUSG00000017165	Gast	gastrin	0	0	0	1.23721	0	0	0	0	0	0	0	0	0	0	0
14460	ENSMUSG00000031162	Gata1	GATA binding protein 1	21.7679	0	17.8382	18.5582	0	5.23599	13.6906	10.3274	1.84298	40.7132	6.64872	12.2777	30.4669	20.4078	4.80844
14461	ENSMUSG00000015053	Gata2	GATA binding protein 2	0	0	0	3.71164	0	0.872665	16.6243	5.73742	0	6.26357	1.66218	0	10.5058	8.7462	19.2338
100124679	ENSMUSG00000076472	Trbv15	T cell receptor beta, variable 15	571.087	367.41	398.737	733.668	474.195	732.166	854.686	626.526	597.127	393.039	285.064	435.386	786.886	909.605	1151.14
14463	ENSMUSG00000021944	Gata4	GATA binding protein 4	0	0	0	0	0	0	0	0	0	1.56589	0.831089	0	1.05058	0	0
14464	ENSMUSG00000015627	Gata5	GATA binding protein 5	0	0	0	0	0	0	0	0	0	0	0	0	0	0	0
14465	ENSMUSG00000005836	Gata6	GATA binding protein 6	0	0	0	2.47443	4.82887	0	0	4.58993	0	0	0	0	0	0	0
14466	ENSMUSG00000028048	Gba	glucosidase, beta, acid	993.641	1187.54	977.955	1377.02	1213.98	1219.11	1075.69	1017.82	1035.76	1321.61	1274.06	1295.77	1153.54	1122.43	1272.31
14467	ENSMUSG00000029432	Nipsnap2	nipsnap homolog 2	419.993	541.906	434.413	701.5	564.012	602.139	649.327	673.573	710.47	715.613	721.386	762.161	758.52	710.386	820.319
14468	ENSMUSG00000040264	Gbp2b	guanylate binding protein 2b	0	0	0	8.6605	0	6.98132	6.84531	10.3274	0	0.782946	0	3.77775	0	1.9436	0.961688
20104	ENSMUSG00000028495	Rps6	ribosomal protein S6	44158.1	51524.7	39168.5	22596.5	20772.8	24149.3	34302.8	36465.9	37032.9	30924.8	33376.6	32280.9	57018.2	45503.6	49946.2
338362	ENSMUSG00000047712	Ust	uronyl-2-sulfotransferase	327.799	407.157	408.181	296.931	242.409	190.241	381.382	391.292	381.498	45.4109	65.6561	45.333	101.906	132.165	174.065
14472	ENSMUSG00000034486	Gbx2	gastrulation brain homeobox 2	0	0	0	0	0	0	0	0	0	0	0	0	0	0	0
14473	ENSMUSG00000035540	Gc	vitamin D binding protein	11.5242	34.8991	11.5424	0	0	0.872665	0	0	0.921492	5.48062	1.66218	2.83331	0	0	8.65519
18715	ENSMUSG00000031155	Pim2	proviral integration site 2	1805.46	2681.42	2208.79	1109.78	1051.73	951.205	2446.71	2537.09	2390.35	2016.09	1783.52	1970.1	4217.03	2825.02	3621.72
14489	ENSMUSG00000029840	Mtpn	myotrophin	3772.25	3376.49	3813.18	6961.8	7172.8	7101.75	5965.2	6760.97	6418.19	4880.89	4749.68	4698.58	3674.93	4282.72	4573.79
14525	ENSMUSG00000022659	Gcsam	germinal center associated, signaling and motility	0	0	0	22.2699	15.4524	37.5246	35.2045	51.6368	4.60746	2.34884	4.15545	8.49994	4.20233	0.9718	0.961688
14526	ENSMUSG00000000394	Gcg	glucagon	0	0	0	1.23721	9.65773	14.8353	1.9558	0	8.29343	3.91473	8.31089	11.3333	29.4163	12.6334	18.2721
14527	ENSMUSG00000025127	Gcgr	glucagon receptor	3.84139	0	0	0	0	0	0	0	3.68597	1.56589	0	0	0	0	0
14528	ENSMUSG00000037580	Gch1	GTP cyclohydrolase 1	230.484	297.612	244.489	353.843	324.5	342.085	188.735	181.302	176.005	452.543	418.038	489.219	442.295	342.074	372.173
14531	ENSMUSG00000023333	Gcm1	glial cells missing homolog 1	0	0	0	0	0	0	0	0	0	0	0	0	0	0	0
14533	ENSMUSG00000090247	Bloc1s1	biogenesis of lysosomal organelles complex-1, subunit 1	445.602	372.258	354.666	465.193	365.062	343.83	499.708	453.256	563.953	480.729	488.681	526.996	670.271	528.659	572.204
14534	ENSMUSG00000020918	Kat2a	K(lysine) acetyltransferase 2A	1600.58	1858.38	1980.04	1205.05	1372.36	1327.32	1659.5	1642.05	1670.67	1454.71	1329.74	1203.21	1596.88	1518.92	1712.77
14536	ENSMUSG00000063972	Nr6a1	nuclear receptor subfamily 6, group A, member 1	78.1084	72.7066	78.6981	23.5071	19.3155	14.8353	26.4033	33.277	40.5457	29.752	39.8923	39.6664	22.0622	35.9566	46.161
329540	ENSMUSG00000061411	Nol4l	nucleolar protein 4-like	17.9265	24.2355	9.44377	44.5397	38.6309	41.0153	211.227	149.173	211.943	25.0543	44.8788	28.3331	87.1983	121.475	136.56
14538	ENSMUSG00000021360	Gcnt2	glucosaminyl (N-acetyl) transferase 2, I-branching enzyme	10.2437	2.90826	11.5424	7.42329	3.86309	0	1.9558	4.58993	4.60746	7.04652	0	2.83331	1.05058	3.8872	0.961688
14539	ENSMUSG00000031394	Opn1mw	opsin 1 (cone pigments), medium-wave-sensitive (color blindness, deutan)	0	0	2.09861	0	0	0	0	0	0	0	0	0	0	0	0
14544	ENSMUSG00000058624	Gda	guanine deaminase	0	0	0	17.321	16.4181	3.49066	2.93371	12.6223	4.60746	42.2791	4.98654	7.5555	10.5058	17.4924	0.961688
14545	ENSMUSG00000025777	Gdap1	ganglioside-induced differentiation-associated-protein 1	0	0	0	0	0	0.872665	0	0	0	0	0.831089	0	0	0.9718	0
14547	ENSMUSG00000027865	Gdap2	ganglioside-induced differentiation-associated-protein 2	596.697	714.463	533.048	699.026	724.33	770.563	449.835	480.796	501.292	525.357	526.911	546.829	449.649	445.084	511.618
14548	ENSMUSG00000029918	Mrps33	mitochondrial ribosomal protein S33	379.018	529.304	331.581	386.011	373.754	432.842	379.426	407.357	477.333	367.202	395.599	394.775	546.302	386.776	405.832
14555	ENSMUSG00000023019	Gpd1	glycerol-3-phosphate dehydrogenase 1 (soluble)	12.8046	0	27.282	4.94886	0.965773	0.872665	3.91161	2.29497	0	7.04652	7.4798	1.88888	4.20233	3.8872	6.73181
14559	ENSMUSG00000087408	Gdf1	growth differentiation factor 1	0	0	0	0	0	0	0	0	0	0	0	0	0	0	0
14560	ENSMUSG00000021943	Gdf10	growth differentiation factor 10	0	0	0	0	0	0	0	0	0	0	0	0	0	0	0
14561	ENSMUSG00000025352	Gdf11	growth differentiation factor 11	69.1451	98.8809	60.8598	483.751	483.852	427.606	381.382	289.166	411.907	328.055	302.517	339.053	133.424	410.1	394.292
14562	ENSMUSG00000030117	Gdf3	growth differentiation factor 3	0	0	0	3.71164	0	0	0.977902	5.73742	0.921492	5.48062	0	0	2.10116	5.8308	5.77013
14563	ENSMUSG00000038259	Gdf5	growth differentiation factor 5	0	0	0	1.23721	1.93155	0	1.9558	0	0	0	0	0	0	0	0
14566	ENSMUSG00000018238	Gdf9	growth differentiation factor 9	5.12186	0	10.4931	0	0	0	0	0	2.76448	0	3.32436	2.83331	0	0	1.92338
14567	ENSMUSG00000015291	Gdi1	guanosine diphosphate (GDP) dissociation inhibitor 1	2992.45	4533.98	3721.89	2324.73	2194.24	1689.48	2761.59	2316.77	2315.71	2710.56	2283.83	2495.2	3282.02	2601.51	2233.04
14569	ENSMUSG00000021218	Gdi2	guanosine diphosphate (GDP) dissociation inhibitor 2	4723.64	5514.06	4549.8	8508.32	8861.94	10312.3	7714.67	9283.14	8076.88	12105.9	14524.1	13055.9	11554.3	12253.4	13734.8
14570	ENSMUSG00000073433	Arhgdig	Rho GDP dissociation inhibitor (GDI) gamma	6.40232	0	2.09861	12.3721	10.6235	14.8353	2.93371	8.03238	1.84298	18.0078	26.5949	13.2221	24.1634	14.577	5.77013
14571	ENSMUSG00000026827	Gpd2	glycerol phosphate dehydrogenase 2, mitochondrial	943.703	1053.76	989.497	3701.74	4308.31	4440.99	4983.39	5274.98	5081.11	2497.6	3242.08	2744.54	1732.41	3026.19	2781.2
14573	ENSMUSG00000022144	Gdnf	glial cell line derived neurotrophic factor	0	0	0	0	0	0	0	0	0	0	0	0	0	0	0
14579	ENSMUSG00000028214	Gem	GTP binding protein (gene overexpressed in skeletal muscle)	14.0851	8.72479	8.39446	1784.06	1533.65	1316.85	1484.45	1434.35	1542.58	506.566	412.22	502.441	517.937	448.972	517.388
14580	ENSMUSG00000020932	Gfap	glial fibrillary acidic protein	2.56093	0	1.04931	1.23721	0	0	2.93371	4.58993	0.921492	2.34884	0	0	0	0	0.961688
14581	ENSMUSG00000029275	Gfi1	growth factor independent 1 transcription repressor	640.232	604.918	649.521	1278.04	1194.66	1151.05	1285.94	1084.37	1283.64	851.063	797.015	938.771	1077.9	1064.12	1029.01
14582	ENSMUSG00000026815	Gfi1b	growth factor independent 1B	0	0	0	14.8466	3.86309	6.10866	5.86741	5.73742	2.76448	26.6202	0	6.61106	14.7081	34.013	1.92338
14583	ENSMUSG00000029992	Gfpt1	glutamine fructose-6-phosphate transaminase 1	1546.8	1456.07	1570.81	3236.55	3363.79	3293.44	2780.17	2871	2849.25	2113.17	2214.85	2143.87	1280.66	2300.25	2264.77
14584	ENSMUSG00000020363	Gfpt2	glutamine fructose-6-phosphate transaminase 2	2.56093	0	2.09861	1.23721	1.93155	0.872665	0	4.58993	0	0	0	0	0	1.9436	1.92338
14585	ENSMUSG00000025089	Gfra1	glial cell line derived neurotrophic factor family receptor alpha 1	0	0	0	0	0	0	0.977902	0	1.84298	2.34884	12.4663	8.49994	3.15174	2.9154	4.80844
14586	ENSMUSG00000022103	Gfra2	glial cell line derived neurotrophic factor family receptor alpha 2	0	0	0	2.47443	0	4.36333	0.977902	0	0.921492	3.91473	2.49327	0	0	0.9718	0
14587	ENSMUSG00000024366	Gfra3	glial cell line derived neurotrophic factor family receptor alpha 3	0	0	0	0	0	0	0	0	0	0.782946	0	0	0	0	0
14588	ENSMUSG00000027316	Gfra4	glial cell line derived neurotrophic factor family receptor alpha 4	0	0.969421	1.04931	0	0	0	0	0	0	0	0	0	0	0	0
14590	ENSMUSG00000073987	Ggh	gamma-glutamyl hydrolase	157.497	241.386	124.868	580.253	479.024	495.674	511.443	638.001	583.304	291.256	371.497	457.108	610.388	396.494	383.713
14593	ENSMUSG00000021302	Ggps1	geranylgeranyl diphosphate synthase 1	1025.65	952.941	948.574	612.421	565.943	626.574	599.454	621.936	661.631	699.954	669.027	683.773	704.94	714.273	769.35
14594	ENSMUSG00000035778	Ggta1	glycoprotein galactosyltransferase alpha 1, 3	667.122	874.417	661.064	1160.51	1044	993.966	1258.56	1323.05	1404.35	761.807	819.454	801.828	722.8	833.805	887.638
14595	ENSMUSG00000028413	B4galt1	UDP-Gal:betaGlcNAc beta 1,4- galactosyltransferase, polypeptide 1	4220.41	4400.2	4082.86	3871.24	3356.06	3073.53	2829.07	2916.9	3063.96	2638.53	2451.71	2334.65	2319.68	2307.05	2523.47
19921	ENSMUSG00000017404	Rpl19	ribosomal protein L19	33418.9	37909.2	30498.1	17006.7	14413.2	16952.4	21217.5	20760.3	22847.5	22581	22527.5	24032.2	43822.9	31562.1	36849
14599	ENSMUSG00000020713	Gh	growth hormone	0	0	0	0	0	0	0	0	0	0	0	0	1.05058	0	0
14600	ENSMUSG00000055737	Ghr	growth hormone receptor	1.28046	0.969421	4.19723	0	0	1.74533	0	0	0	0	0	0	0	0	0
14601	ENSMUSG00000027643	Ghrh	growth hormone releasing hormone	0	0	2.09861	2.47443	0	0	0.977902	0	0	1.56589	1.66218	6.61106	0	0.9718	2.88506
14602	ENSMUSG00000004654	Ghrhr	growth hormone releasing hormone receptor	0	0	0	0	0	0	0	0	0	0	0	0	0	0	0
14603	ENSMUSG00000024682	Cblif	cobalamin binding intrinsic factor	0	0	0	0	0	0.872665	0	2.29497	0	1.56589	0	0	0	0	0
14605	ENSMUSG00000031431	Tsc22d3	TSC22 domain family, member 3	5313.93	4641.59	4885.58	992.246	725.296	491.31	663.995	305.231	567.639	1052.28	1045.51	870.772	1109.41	585.024	901.101
14607	ENSMUSG00000014351	Gip	gastric inhibitory polypeptide	0	0	0	0	0	0	0	0	0	0	0	0	0	0	0
14608	ENSMUSG00000031932	Gpr83	G protein-coupled receptor 83	88.3521	43.6239	79.7474	0	0	0	5.86741	1.14748	0	0.782946	0	1.88888	2.10116	0.9718	0
14609	ENSMUSG00000050953	Gja1	gap junction protein, alpha 1	0	0	0	0	0	0	0.977902	4.58993	0	3.13179	0	0.944438	3.15174	0.9718	0
14610	ENSMUSG00000051056	Gja10	gap junction protein, alpha 10	0	0	0	0	0	0	0	0	0	0	0	0	0	0	0
14611	ENSMUSG00000048582	Gja3	gap junction protein, alpha 3	0	0	0	0	0	0	0	0	0	0	2.49327	0	0	0	0
14612	ENSMUSG00000050234	Gja4	gap junction protein, alpha 4	0	0	0	0	0	0	0	0	0	0	0	0	0	0	0
14613	ENSMUSG00000057123	Gja5	gap junction protein, alpha 5	0	0	0	0	0	0	0	0	0	0	1.66218	2.83331	0	1.9436	0
14615	ENSMUSG00000034520	Gjc1	gap junction protein, gamma 1	0	0	0	0	2.89732	2.618	0	0	0	0	0	0.944438	5.25291	0	0
14616	ENSMUSG00000049908	Gja8	gap junction protein, alpha 8	0	0	0	0	3.86309	3.49066	2.93371	0	1.84298	0	4.15545	0	0	0.9718	0
14617	ENSMUSG00000068615	Gjd2	gap junction protein, delta 2	0	0	0	0	0	0	0	0	0	0	0	0	0	0	0
14618	ENSMUSG00000047797	Gjb1	gap junction protein, beta 1	0	0	0	0	0	1.74533	0	1.14748	0	0	1.66218	1.88888	1.05058	1.9436	0
14619	ENSMUSG00000046352	Gjb2	gap junction protein, beta 2	0	1.93884	0	50.7258	58.9122	77.6672	60.6299	52.7842	48.8391	43.845	56.5141	60.444	53.5797	68.026	98.0921
14620	ENSMUSG00000042367	Gjb3	gap junction protein, beta 3	0	0	0	0	0	0	0	0	0	0	0	0	0	0	0
14621	ENSMUSG00000046623	Gjb4	gap junction protein, beta 4	0	0	0	0	0	0	0	0	0	0	0	0	0	0	0
14622	ENSMUSG00000042357	Gjb5	gap junction protein, beta 5	0	0	0	0	0	0	0	0	0	0	0	0	0	0	0
14623	ENSMUSG00000040055	Gjb6	gap junction protein, beta 6	0	0	0	0	0	0	0	0	0	2.34884	0	0	1.05058	0	0
14625	ENSMUSG00000053624	Gykl1	glycerol kinase-like 1	0	0	0	0	0	0	0	0	0	0	0	0	0	0	0
14626	ENSMUSG00000050553	Gk2	glycerol kinase 2	0	0	0	0	0	0	0	0	0	0	0	0	0	0	0
20115	ENSMUSG00000061477	Rps7	ribosomal protein S7	29833.6	39317.8	28072.1	11040.9	10108.7	11664.9	20906.6	22027.1	21312.3	17370.4	19290.4	20382.9	38702.4	28247.3	31365.4
14629	ENSMUSG00000032350	Gclc	glutamate-cysteine ligase, catalytic subunit	1566.01	1671.28	1373.54	1015.75	915.553	932.879	865.443	843.4	748.252	894.125	890.097	982.215	674.473	808.538	822.243
14630	ENSMUSG00000028124	Gclm	glutamate-cysteine ligase, modifier subunit	231.764	394.554	294.855	405.806	383.412	442.441	398.984	463.583	422.043	599.737	650.743	530.774	675.524	521.857	536.622
14632	ENSMUSG00000025407	Gli1	GLI-Kruppel family member GLI1	243.288	108.575	183.629	45.7769	65.6726	38.3973	55.7404	35.572	23.9588	33.6667	31.5814	23.6109	25.214	38.872	29.8123
14633	ENSMUSG00000048402	Gli2	GLI-Kruppel family member GLI2	0	0	0	0	0.965773	0	0	0	0	0	0	0	0	0	0
14634	ENSMUSG00000021318	Gli3	GLI-Kruppel family member GLI3	0	0	0	0	0	0	0	0	0	0	0	0	0	0	0.961688
14635	ENSMUSG00000020766	Galk1	galactokinase 1	348.286	292.765	274.919	512.207	577.532	735.657	577.94	709.145	578.697	544.148	554.337	558.163	687.08	488.815	539.507
14645	ENSMUSG00000026473	Glul	glutamate-ammonia ligase (glutamine synthetase)	1905.33	1737.2	1565.57	1690.03	1441.9	1612.69	1037.55	1197.97	1181.35	1402.26	1376.28	1274.99	1071.59	1283.75	1489.65
14651	ENSMUSG00000024158	Hagh	hydroxyacyl glutathione hydrolase	308.592	297.612	339.976	181.87	165.147	164.061	173.089	234.087	214.708	180.078	256.807	225.721	390.816	259.471	260.617
14652	ENSMUSG00000024027	Glp1r	glucagon-like peptide 1 receptor	0	0	0	110.112	137.14	159.698	31.2929	24.0972	11.9794	3.13179	9.97307	14.1666	4.20233	2.9154	3.84675
14654	ENSMUSG00000000263	Glra1	glycine receptor, alpha 1 subunit	0	0	0	0	0	0	0	0	0	0	0	0	0	0	0
14657	ENSMUSG00000018595	Glra4	glycine receptor, alpha 4 subunit	39.6944	0	31.4792	2.47443	3.86309	10.472	12.7127	2.29497	6.45044	9.39536	20.7772	4.72219	1.05058	9.718	5.77013
14658	ENSMUSG00000028020	Glrb	glycine receptor, beta subunit	0	0	0	0	0	0	0	0	0	0	0	0	0	0	0
14659	ENSMUSG00000062310	Glrp1	glutamine repeat protein 1	5.12186	0	3.14792	4.94886	2.89732	0	1.9558	2.29497	3.68597	2.34884	0	6.61106	0	0	0
14660	ENSMUSG00000026103	Gls	glutaminase	4440.65	3452.11	4117.48	4726.16	5453.72	4551.82	5103.67	4726.48	5163.12	4956.05	5098.73	4634.36	4385.13	4706.43	3877.52
14661	ENSMUSG00000021794	Glud1	glutamate dehydrogenase 1	3627.56	4110.34	4122.73	6437.23	6332.58	6323.33	6036.59	6475.25	6308.53	6083.49	6273.89	6153.96	5720.42	6445.95	6509.66
14663	ENSMUSG00000022491	Glycam1	glycosylation dependent cell adhesion molecule 1	0	0	0	0	0	0	0	0	0	0	0	0	0	0	0
14664	ENSMUSG00000028542	Slc6a9	solute carrier family 6 (neurotransmitter transporter, glycine), member 9	1.28046	13.5719	5.24654	6.18607	0	1.74533	0.977902	1.14748	0.921492	8.61241	10.8042	3.77775	1.05058	3.8872	0.961688
14667	ENSMUSG00000000594	Gm2a	GM2 ganglioside activator protein	2527.64	2805.5	2086.02	1993.15	1433.21	1819.51	985.725	1282.89	816.442	1698.21	1668.83	1509.21	1454	1078.7	1271.35
14670	ENSMUSG00000024429	Gnl1	guanine nucleotide binding protein-like 1	1011.57	1475.46	1401.87	1091.22	1207.22	1218.24	933.896	888.152	1002.58	1335.71	1243.31	1411.93	1413.03	1504.35	1532.93
14672	ENSMUSG00000034781	Gna11	guanine nucleotide binding protein, alpha 11	677.366	746.454	698.839	883.371	724.33	679.806	608.255	577.184	630.301	517.528	432.998	510.941	559.96	508.251	451.031
14673	ENSMUSG00000000149	Gna12	guanine nucleotide binding protein, alpha 12	279.141	279.193	281.214	348.894	398.864	429.351	334.442	452.109	402.692	449.411	534.391	508.107	280.505	557.813	649.139
19250	ENSMUSG00000026604	Ptpn14	protein tyrosine phosphatase, non-receptor type 14	85.7912	26.1744	40.923	37.1164	41.5283	17.4533	302.172	230.644	234.059	10.1783	17.4529	1.88888	60.9337	83.5748	69.2415
14675	ENSMUSG00000024697	Gna14	guanine nucleotide binding protein, alpha 14	2.56093	0	7.34515	2.47443	1.93155	3.49066	9.77902	10.3274	0.921492	3.13179	5.81763	9.44438	28.3657	30.1258	52.8928
14676	ENSMUSG00000034792	Gna15	guanine nucleotide binding protein, alpha 15	142.132	231.692	145.854	1666.53	1253.57	1146.68	687.465	586.364	624.772	357.024	267.611	305.998	358.248	206.022	271.196
14677	ENSMUSG00000057614	Gnai1	guanine nucleotide binding protein (G protein), alpha inhibiting 1	0	1.93884	0	2.47443	5.79464	14.8353	0.977902	0	0	3.91473	9.97307	3.77775	1.05058	0	0
14678	ENSMUSG00000032562	Gnai2	guanine nucleotide binding protein (G protein), alpha inhibiting 2	8331.99	12155.6	10495.2	20978.2	20078.4	20979.7	15744.2	17146.8	16644.9	15568.9	17062.3	16131	17886.2	14706.3	16934.4
14679	ENSMUSG00000000001	Gnai3	guanine nucleotide binding protein (G protein), alpha inhibiting 3	3952.8	3360.01	3589.68	4708.84	5089.63	5101.6	4096.43	4569.28	4280.33	4674.19	5013.96	4455.86	3948.09	4444.04	4562.25
14680	ENSMUSG00000024524	Gnal	guanine nucleotide binding protein, alpha stimulating, olfactory type	325.238	485.68	423.92	169.498	179.634	123.918	210.249	179.007	211.943	302.217	311.659	328.664	570.466	297.371	247.154
14681	ENSMUSG00000031748	Gnao1	guanine nucleotide binding protein, alpha O	3.84139	0	1.04931	22.2699	23.1786	14.8353	9.77902	11.4748	4.60746	14.093	18.284	16.9999	3.15174	3.8872	11.5403
14682	ENSMUSG00000024639	Gnaq	guanine nucleotide binding protein, alpha q polypeptide	89.6325	92.095	91.2897	180.633	232.751	182.387	281.636	335.065	255.253	311.613	350.72	406.108	404.474	642.36	514.503
14683	ENSMUSG00000027523	Gnas	GNAS (guanine nucleotide binding protein, alpha stimulating) complex locus	8175.77	11996.6	10041.9	15600	15412.8	16416.6	16956.8	18768.2	18101.8	17578.7	21602.5	19885.1	20619.8	19751.8	22159.2
14685	ENSMUSG00000034837	Gnat1	guanine nucleotide binding protein, alpha transducing 1	0	0	0	0	0	0	0	0	0.921492	0	0	0	0	0	0
14686	ENSMUSG00000009108	Gnat2	guanine nucleotide binding protein, alpha transducing 2	6.40232	0	3.14792	0	1.93155	2.618	3.91161	2.29497	3.68597	3.91473	6.64872	1.88888	11.5564	6.8026	2.88506
14687	ENSMUSG00000040009	Gnaz	guanine nucleotide binding protein, alpha z subunit	0	0	0	0	0	0	0	0	0.921492	0	9.14198	0.944438	1.05058	0	2.88506
14688	ENSMUSG00000029064	Gnb1	guanine nucleotide binding protein (G protein), beta 1	4024.5	5567.38	4155.26	8050.55	8173.34	8142.84	7087.83	7677.81	7874.15	5128.3	5021.44	5235.96	5529.21	4923.14	5475.85
14693	ENSMUSG00000029713	Gnb2	guanine nucleotide binding protein (G protein), beta 2	3833.71	4141.37	4500.48	7284.72	6733.37	6968.23	5561.33	5924.46	5963.9	5425.82	5996.31	5506.07	7107.18	4990.19	5661.45
99010	ENSMUSG00000027134	Lpcat4	lysophosphatidylcholine acyltransferase 4	980.836	1274.79	1048.26	2742.9	2415.4	2228.79	2299.05	2290.38	2429.97	2290.9	2559.76	2581.15	4196.02	3575.25	3915.99
14695	ENSMUSG00000023439	Gnb3	guanine nucleotide binding protein (G protein), beta 3	1.28046	0	0	0	2.89732	0.872665	0.977902	4.58993	9.21492	0	0	0	0	0	0
14696	ENSMUSG00000027669	Gnb4	guanine nucleotide binding protein (G protein), beta 4	119.083	158.016	103.881	366.215	432.666	411.898	333.464	361.457	365.832	271.682	280.908	325.831	256.342	222.542	230.805
14697	ENSMUSG00000032192	Gnb5	guanine nucleotide binding protein (G protein), beta 5	20.4874	34.8991	23.0848	33.4048	38.6309	32.2886	46.9393	28.6871	43.3101	43.845	80.6157	65.1662	60.9337	44.7028	83.6668
14699	ENSMUSG00000029663	Gngt1	guanine nucleotide binding protein (G protein), gamma transducing activity polypeptide 1	0	0	0	2.47443	0	0	0	0	0.921492	0	0	0	0	0	0
14700	ENSMUSG00000038607	Gng10	guanine nucleotide binding protein (G protein), gamma 10	496.82	301.49	451.202	1354.75	1353.05	1258.38	1205.75	1555.99	1654.08	1064.02	1137.76	1111.6	1568.52	1091.33	1324.24
14701	ENSMUSG00000036402	Gng12	guanine nucleotide binding protein (G protein), gamma 12	81.9498	97.9115	103.881	54.4374	43.4598	47.1239	61.6078	61.9641	57.1325	46.1938	43.2167	33.9998	55.6808	37.9002	62.5097
14702	ENSMUSG00000043004	Gng2	guanine nucleotide binding protein (G protein), gamma 2	732.426	607.827	608.598	3158.61	2897.32	2824.82	2735.19	2640.36	2778.3	2327.7	2465.01	2517.87	2248.24	2142.82	2129.18
14704	ENSMUSG00000071658	Gng3	guanine nucleotide binding protein (G protein), gamma 3	15.3656	0	16.7889	74.2329	47.3229	107.338	19.558	24.0972	15.6654	72.814	100.562	110.499	67.2372	60.2516	57.7013
14705	ENSMUSG00000071657	Bscl2	Berardinelli-Seip congenital lipodystrophy 2 (seipin)	772.12	1126.47	859.383	2345.76	1764.47	1955.64	1653.63	1665	1705.68	1469.59	1510.09	1627.27	1750.27	1505.32	1593.52
14706	ENSMUSG00000021303	Gng4	guanine nucleotide binding protein (G protein), gamma 4	0	0	0	0	0	0	0	0	0	1.56589	4.98654	0.944438	0	6.8026	4.80844
14707	ENSMUSG00000068523	Gng5	guanine nucleotide binding protein (G protein), gamma 5	1212.6	2249.06	1176.27	1206.28	1160.86	1222.6	1330.92	1312.72	1383.16	1240.97	1349.69	1414.77	2133.73	1286.66	1352.13
14708	ENSMUSG00000048240	Gng7	guanine nucleotide binding protein (G protein), gamma 7	0	0	0	3.71164	0	1.74533	1.9558	4.58993	1.84298	14.093	19.1151	4.72219	6.30349	13.6052	2.88506
14709	ENSMUSG00000063594	Gng8	guanine nucleotide binding protein (G protein), gamma 8	0	0	0	0	0.965773	0	0	0	0	0	0	0	0	0	0
14710	ENSMUSG00000038811	Gngt2	guanine nucleotide binding protein (G protein), gamma transducing activity polypeptide 2	120.364	65.9206	112.276	28.4559	42.494	48.8692	61.6078	61.9641	71.8764	31.3179	19.1151	26.4443	42.0233	26.2386	22.1188
14711	ENSMUSG00000002769	Gnmt	glycine N-methyltransferase	14.0851	0	16.7889	4.94886	17.3839	4.36333	4.88951	1.14748	0.921492	4.69768	2.49327	4.72219	8.40465	0.9718	1.92338
14712	ENSMUSG00000031985	Gnpat	glyceronephosphate O-acyltransferase	2066.67	2154.05	1869.87	1769.22	1753.84	1727	2007.63	2086.13	2124.04	1768.68	1812.61	1770.82	1785.99	1853.22	1849.33
14714	ENSMUSG00000015812	Gnrh1	gonadotropin releasing hormone 1	40.9749	48.471	46.1695	47.0141	49.2544	34.9066	43.0277	22.9497	44.2316	54.8062	33.2436	30.222	24.1634	25.2668	17.3104
14715	ENSMUSG00000029255	Gnrhr	gonadotropin releasing hormone receptor	0	0	0	0	0.965773	0	0	0	0	0	0	0	0	0	0
14718	ENSMUSG00000025190	Got1	glutamic-oxaloacetic transaminase 1, soluble	612.062	760.026	623.289	1133.29	1267.09	1231.33	1238.02	1239.28	1158.32	636.535	742.994	660.162	655.563	642.36	657.794
14719	ENSMUSG00000031672	Got2	glutamatic-oxaloacetic transaminase 2, mitochondrial	1825.94	2090.07	1764.94	4322.83	4709.11	5471.61	3693.53	4502.73	4105.25	4285.07	4680.7	4429.41	3540.46	4065.04	4300.67
14723	ENSMUSG00000050675	Gp1ba	glycoprotein 1b, alpha polypeptide	88.3521	93.0644	71.3529	19.7954	19.3155	27.0526	21.5138	20.6547	11.9794	21.9225	16.6218	24.5554	23.1128	31.0976	25.0039
14724	ENSMUSG00000050761	Gp1bb	glycoprotein Ib, beta polypeptide	0	0	0	0	2.89732	1.74533	0.977902	0	0.921492	0	0	0	0	2.9154	0
14725	ENSMUSG00000027070	Lrp2	low density lipoprotein receptor-related protein 2	0	0	0	0	0	0	0	0	0	0	0	0	0	0	0
14726	ENSMUSG00000028583	Pdpn	podoplanin	0	0	0	0	0	0	0	0	0	0	0	0	0	0	0
14727	ENSMUSG00000112023	Lilr4b	leukocyte immunoglobulin-like receptor, subfamily B, member 4B	0	11.633	1.04931	920.487	619.061	493.056	377.47	180.155	213.786	81.4264	24.1016	38.7219	16.8093	3.8872	0.961688
14728	ENSMUSG00000062593	Lilrb4a	leukocyte immunoglobulin-like receptor, subfamily B, member 4A	5.12186	0	6.29584	825.222	741.714	652.754	582.829	460.141	368.597	118.225	52.3586	90.666	58.8326	35.9566	30.774
14729	ENSMUSG00000047953	Gp5	glycoprotein 5 (platelet)	0	0.969421	2.09861	4.94886	0	3.49066	1.9558	1.14748	1.84298	5.48062	2.49327	2.83331	0	2.9154	0.961688
14731	ENSMUSG00000022561	Gpaa1	GPI anchor attachment protein 1	427.675	705.738	606.5	960.078	999.575	887.5	1110.9	1088.96	1027.46	645.148	614.175	604.44	829.959	572.39	483.729
14732	ENSMUSG00000024978	Gpam	glycerol-3-phosphate acyltransferase, mitochondrial	203.594	98.8809	220.355	233.833	257.861	284.489	291.415	301.788	303.171	370.334	367.342	387.219	111.362	508.251	390.445
14733	ENSMUSG00000034220	Gpc1	glypican 1	144.693	93.0644	114.375	218.987	173.839	165.806	266.967	384.407	310.543	89.2559	53.1897	65.1662	88.2489	55.3926	110.594
14734	ENSMUSG00000055653	Gpc3	glypican 3	0	0	0	0	0	0	0	0	0	0	0	0	0	0	0
14735	ENSMUSG00000031119	Gpc4	glypican 4	0	0.969421	0	0	0	0	0	0	0	0	0	0	2.10116	0	0.961688
14738	ENSMUSG00000041468	Gpr12	G-protein coupled receptor 12	0	0	0	0	0	0	0	0	0	0	0	0	0	0	0
14739	ENSMUSG00000043895	S1pr2	sphingosine-1-phosphate receptor 2	129.327	203.578	125.917	429.313	332.226	360.411	229.807	190.482	230.373	358.589	431.335	388.164	309.922	285.709	381.79
14744	ENSMUSG00000021886	Gpr65	G-protein coupled receptor 65	1344.49	1588.88	1338.92	1417.85	1655.34	1780.24	1844.32	2064.32	1868.79	866.722	877.63	968.049	987.547	1020.39	991.5
14745	ENSMUSG00000038668	Lpar1	lysophosphatidic acid receptor 1	0	0	0	0	0	0	0	0	0	0	0	0	0	0	0
15978	ENSMUSG00000055170	Ifng	interferon gamma	2.56093	0	2.09861	1869.43	1817.59	1659.81	2271.67	2991.49	2292.67	398.52	390.612	515.663	954.979	859.071	684.722
14748	ENSMUSG00000049649	Gpr3	G-protein coupled receptor 3	2.56093	0	1.04931	0	0	0	0	0	0.921492	0	0	0	0	0	0
14751	ENSMUSG00000036427	Gpi1	glucose-6-phosphate isomerase 1	6906.83	7672	6378.74	9519.13	9051.23	10287	9646.02	10364.1	10559.4	10550.2	11246.3	10864.8	10662.4	10367.2	12343.3
14755	ENSMUSG00000025728	Pigq	phosphatidylinositol glycan anchor biosynthesis, class Q	942.422	1140.04	878.27	1108.54	1120.3	1165.88	1149.03	1265.67	1087.36	1071.07	1008.94	1019.05	831.01	1201.14	1143.45
14756	ENSMUSG00000021340	Gpld1	glycosylphosphatidylinositol specific phospholipase D1	636.391	588.438	746.058	784.394	864.367	968.658	1027.77	946.674	1094.73	655.326	656.561	676.217	605.135	658.88	693.377
14758	ENSMUSG00000031342	Gpm6b	glycoprotein m6b	49.9381	12.6025	20.9861	37.1164	32.8363	37.5246	90.9449	109.011	52.525	383.644	511.951	525.107	211.167	309.032	310.625
14760	ENSMUSG00000032641	Gpr19	G protein-coupled receptor 19	81.9498	127.964	56.6626	100.214	68.5699	114.319	177.978	181.302	176.005	110.395	109.704	126.555	112.412	93.2928	92.322
14761	ENSMUSG00000072875	Gpr27	G protein-coupled receptor 27	0	0	0	0	0	0	0	0	1.84298	0	0	0	0	0	0.961688
14762	ENSMUSG00000035148	Gpr33	G protein-coupled receptor 33	0	0	0	3.71164	0	0	10.7569	2.29497	0	0.782946	0	0	0	0	0
14763	ENSMUSG00000039904	Gpr37	G protein-coupled receptor 37	0	0	0	0	0	0	0	0	0	0	0	0	0	0	0
14764	ENSMUSG00000034117	Ptgdr2	prostaglandin D2 receptor 2	7.68279	0	0	1.23721	0	4.36333	1.9558	5.73742	0	0.782946	0	0	1.05058	0	0.961688
14765	ENSMUSG00000056380	Gpr50	G-protein-coupled receptor 50	0	0	0	0	0	0	0	0	0	0	0	0	0	0	0
14766	ENSMUSG00000031785	Adgrg1	adhesion G protein-coupled receptor G1	2.56093	25.2049	2.09861	1758.08	1828.21	1794.2	826.327	921.429	870.81	54.8062	47.3721	39.6664	49.3773	39.8438	30.774
14767	ENSMUSG00000026237	Nmur1	neuromedin U receptor 1	2.56093	0	1.04931	0	3.86309	3.49066	0.977902	0	0	0	0	0	0	0.9718	1.92338
68742	ENSMUSG00000060538	Tmem219	transmembrane protein 219	302.19	257.866	277.017	291.983	244.341	227.766	341.288	315.558	340.031	328.055	327.449	316.387	676.575	536.434	498.154
14772	ENSMUSG00000052783	Grk4	G protein-coupled receptor kinase 4	99.8763	136.688	116.473	102.689	79.1934	66.3226	73.3426	53.9317	46.9961	110.395	98.0686	111.444	96.6535	86.4902	72.1266
14773	ENSMUSG00000003228	Grk5	G protein-coupled receptor kinase 5	71.706	87.2479	80.7967	92.7911	119.756	130.027	100.724	126.223	76.4838	115.093	152.92	121.832	112.412	118.56	146.177
14775	ENSMUSG00000063856	Gpx1	glutathione peroxidase 1	2192.16	2848.16	2132.19	1458.68	1354.98	1689.48	1341.68	1503.2	1418.18	1855.58	1661.35	1873.76	2456.26	1583.06	1651.22
14776	ENSMUSG00000042808	Gpx2	glutathione peroxidase 2	0	0	0	0	0	0	0	0	0	0	0	0	0	0	0
14777	NA	Gpx2-ps1	glutathione peroxidase 2, pseudogene 1	8.96325	0	4.19723	8.6605	1.93155	5.23599	3.91161	1.14748	11.0579	8.61241	2.49327	0.944438	0	2.9154	0
14778	ENSMUSG00000018339	Gpx3	glutathione peroxidase 3	71.706	7.75537	77.6488	35.8792	25.1101	25.3073	20.5359	24.0972	10.1364	25.0543	43.2167	26.4443	18.9105	26.2386	21.1571
14780	ENSMUSG00000004344	Gpx5	glutathione peroxidase 5	0	0	0	0	0	0	0	0	0	0	0	0	0	0	0
14782	ENSMUSG00000031584	Gsr	glutathione reductase	587.733	678.594	554.034	2416.28	2146.91	2347.47	1606.69	1925.48	1811.65	1114.92	1238.32	1044.55	1071.59	954.308	1043.43
14783	ENSMUSG00000020176	Grb10	growth factor receptor bound protein 10	1.28046	0	0	0	0.965773	5.23599	1.9558	0	1.84298	9.39536	10.8042	2.83331	11.5564	6.8026	0
14784	ENSMUSG00000059923	Grb2	growth factor receptor bound protein 2	2744.04	3324.14	3184.65	4544.29	4415.52	4602.44	3071.59	3006.41	3317.37	4256.88	4324.16	4213.14	3969.1	3409.07	3959.27
211586	ENSMUSG00000032411	Tfdp2	transcription factor Dp 2	590.294	707.677	564.527	461.481	493.51	489.565	1116.76	1267.97	1202.55	710.915	702.271	771.606	986.496	1413.97	1381.95
14787	ENSMUSG00000022580	Rhpn1	rhophilin, Rho GTPase binding protein 1	0	0	0	0	6.76041	0	0.977902	1.14748	0	0	0	1.88888	0	0	2.88506
14788	ENSMUSG00000038390	Gpr162	G protein-coupled receptor 162	0	0	0	25.9815	36.6994	27.0526	17.6022	13.7698	13.8224	34.4496	44.8788	65.1662	87.1983	64.1388	70.2032
14789	ENSMUSG00000023191	P3h3	prolyl 3-hydroxylase 3	0	0	0	0	0	0	1.9558	6.8849	0.921492	7.04652	1.66218	3.77775	5.25291	2.9154	3.84675
14790	ENSMUSG00000072772	Grcc10	gene rich cluster, C10 gene	2217.77	2091.04	2078.68	924.199	865.333	804.597	1336.79	1235.84	1349.99	1355.28	1302.32	1498.82	2366.96	1566.54	1708.92
14791	ENSMUSG00000004268	Emg1	EMG1 N1-specific pseudouridine methyltransferase	2605.75	2966.43	2316.87	2015.42	2229	2315.18	1719.15	1731.55	1821.79	1703.69	1916.49	1808.6	2355.4	1569.46	1620.44
14792	ENSMUSG00000004270	Lpcat3	lysophosphatidylcholine acyltransferase 3	805.412	1026.62	740.811	807.901	792.9	832.523	613.144	644.886	636.751	751.628	797.015	858.494	766.925	645.275	683.76
14793	ENSMUSG00000023505	Cdca3	cell division cycle associated 3	43.5358	12.6025	55.6133	1889.23	2121.8	2405.07	1415.02	1787.78	1721.35	931.706	1033.04	932.16	817.352	563.644	406.794
14794	ENSMUSG00000038451	Spsb2	splA/ryanodine receptor domain and SOCS box containing 2	32.0116	27.1438	44.0709	105.163	114.927	73.3039	53.7846	39.0144	69.1119	81.4264	56.5141	71.7773	59.8831	37.9002	20.1954
14797	ENSMUSG00000054452	Tle5	TLE family member 5, transcriptional modulator	9367.88	9319.04	9977.86	12608.4	11885.8	12137	9844.54	9761.64	11282.7	9860.43	9468.6	9463.27	13981.1	9787	11965.3
14799	ENSMUSG00000020524	Gria1	glutamate receptor, ionotropic, AMPA1 (alpha 1)	0	0	0	0	0	0	0	0	0	0	0	0	0	0	0
14800	ENSMUSG00000033981	Gria2	glutamate receptor, ionotropic, AMPA2 (alpha 2)	0	0	0	0	0	0	0	0	0	0	0	0	0	0	0
14802	ENSMUSG00000025892	Gria4	glutamate receptor, ionotropic, AMPA4 (alpha 4)	0	0	0	0	1.93155	0.872665	0	0	0	0	0	0	0	0.9718	0
14803	ENSMUSG00000041078	Grid1	glutamate receptor, ionotropic, delta 1	0	0	0	0	0	0	0	0	0	0	0	0	0	0	0
14804	ENSMUSG00000071424	Grid2	glutamate receptor, ionotropic, delta 2	0	0	0	0	0	0	0	0	0	0	0	0	0	0	0
14805	ENSMUSG00000022935	Grik1	glutamate receptor, ionotropic, kainate 1	0	0	0	0	0	0	0	0	0	0	0	0	0	0	0
14806	ENSMUSG00000056073	Grik2	glutamate receptor, ionotropic, kainate 2 (beta 2)	0	0	0	0	0	0	0.977902	0	0.921492	2.34884	7.4798	0	0	1.9436	2.88506
14807	ENSMUSG00000001985	Grik3	glutamate receptor, ionotropic, kainate 3	0	0	0	0	0	0	0	0	0	0	1.66218	0	0	0	0
22121	ENSMUSG00000074129	Rpl13a	ribosomal protein L13A	43435.9	34160.4	35030.1	29214.3	25008.7	25857.9	32097.7	31987.3	36209.1	29405.1	28872.9	30594.1	66599.5	41324.8	50986.8
14810	ENSMUSG00000026959	Grin1	glutamate receptor, ionotropic, NMDA1 (zeta 1)	1.28046	0	0	2.47443	0.965773	0	0	0	0	3.13179	3.32436	0	0	0	0
14811	ENSMUSG00000059003	Grin2a	glutamate receptor, ionotropic, NMDA2A (epsilon 1)	0	0	0	0	0	0	0	0	0	0	0	0	0	0	0
14812	ENSMUSG00000030209	Grin2b	glutamate receptor, ionotropic, NMDA2B (epsilon 2)	0	0	0	0	0	0	0	0	0	0	0	0	0	0	0
14813	ENSMUSG00000020734	Grin2c	glutamate receptor, ionotropic, NMDA2C (epsilon 3)	0	0	2.09861	2.47443	0	0.872665	4.88951	11.4748	8.29343	8.61241	22.4394	19.8332	8.40465	8.7462	11.5403
14814	ENSMUSG00000002771	Grin2d	glutamate receptor, ionotropic, NMDA2D (epsilon 4)	25.6093	9.69421	20.9861	22.2699	19.3155	11.3446	22.4917	17.2123	21.1943	14.876	8.31089	13.2221	22.0622	23.3232	11.5403
14815	ENSMUSG00000024431	Nr3c1	nuclear receptor subfamily 3, group C, member 1	2859.28	2408.04	2694.62	1927.58	2089.93	1899.79	2210.06	2042.52	2499.09	1841.49	2029.52	1845.43	1604.24	2284.7	2399.41
14816	ENSMUSG00000019828	Grm1	glutamate receptor, metabotropic 1	0	0	0	0	0	0	0	0	0	0	0	0	0	0	0
14823	ENSMUSG00000024211	Grm8	glutamate receptor, metabotropic 8	0	0	0	0	0	0	0	0	0	0	0	0	0	1.9436	0
14824	ENSMUSG00000034708	Grn	granulin	125.486	201.639	140.607	446.634	336.089	442.441	424.409	441.781	373.204	669.419	585.087	726.273	528.443	572.39	683.76
14825	ENSMUSG00000029380	Cxcl1	chemokine (C-X-C motif) ligand 1	0	0	0	0	0	0	0	0	0	0	0.831089	0	0	0	0
14827	ENSMUSG00000027248	Pdia3	protein disulfide isomerase associated 3	6223.06	6513.54	5617.99	14370.2	15635.9	17213.3	12238.4	13132.9	12844.7	10396.7	11053.5	10464.4	8737.69	8445.92	9284.13
14828	ENSMUSG00000026864	Hspa5	heat shock protein 5	6148.79	5163.13	5489.98	12203.9	13520.8	14910.4	11045.4	12151.9	11451.4	10026.4	10749.3	10424.7	7626.17	8969.72	9864.99
14829	ENSMUSG00000031364	Grpr	gastrin releasing peptide receptor	0	0	0	1.23721	0	0	0	0	0	0	0	0	0	0	0
14836	ENSMUSG00000021095	Gsc	goosecoid homeobox	0	0	0	0	0	0	0	0	0	0	0	1.88888	0	0	0
14840	ENSMUSG00000030206	Gsg1	germ cell associated 1	3.84139	0	0	0	1.93155	0	0	0	0	0	0	0	0	0.9718	0
14841	ENSMUSG00000050107	Haspin	histone H3 associated protein kinase	367.493	408.126	455.399	969.976	948.389	1005.31	668.885	786.026	827.5	359.372	369.835	359.831	301.517	267.245	231.767
14842	ENSMUSG00000053129	Gsx1	GS homeobox 1	0	0	0	0	0	0	0	0	0	0	0	0	0	0	0
14843	ENSMUSG00000035946	Gsx2	GS homeobox 2	0	0	0	0	0	0	0	1.14748	2.76448	0	0	0	0	1.9436	0
14852	ENSMUSG00000062203	Gspt1	G1 to S phase transition 1	3014.21	3360.01	3051.39	3653.49	4067.84	4565.78	3921.39	4572.72	3970.71	3813.73	3955.15	3516.14	2966.84	3947.45	3815.98
14853	ENSMUSG00000071723	Gspt2	G1 to S phase transition 2	0	0	0	11.1349	17.3839	20.944	48.8951	13.7698	39.6242	18.0078	28.257	18.8888	11.5564	25.2668	27.8889
14854	ENSMUSG00000027610	Gss	glutathione synthetase	194.631	212.303	199.368	244.968	222.128	280.998	166.243	283.428	232.216	239.582	216.914	242.72	182.801	216.711	226.958
14857	ENSMUSG00000074183	Gsta1	glutathione S-transferase, alpha 1 (Ya)	0	0	0	0	0	0	0	0	0	0	0	0	0	0	0
14858	ENSMUSG00000057933	Gsta2	glutathione S-transferase, alpha 2 (Yc2)	0	0	0	0	0	0	0	0	0	0	0	0	0	0	0
14859	ENSMUSG00000025934	Gsta3	glutathione S-transferase, alpha 3	10.2437	24.2355	2.09861	3.71164	3.86309	3.49066	11.7348	6.8849	11.0579	0.782946	0	3.77775	8.40465	8.7462	4.80844
14860	ENSMUSG00000032348	Gsta4	glutathione S-transferase, alpha 4	1.28046	6.78594	2.09861	18.5582	21.247	20.944	9.77902	9.17987	9.21492	19.5737	37.399	21.7221	55.6808	54.4208	75.0116
14862	ENSMUSG00000058135	Gstm1	glutathione S-transferase, mu 1	32.0116	47.5016	41.9723	37.1164	53.1175	45.3786	31.2929	36.7195	46.0746	57.1551	55.683	50.0552	9.45523	25.2668	16.3487
14863	ENSMUSG00000040562	Gstm2	glutathione S-transferase, mu 2	0	0.969421	0	0	0	0.872665	1.9558	0	0	0	0	0	0	0.9718	0
14864	ENSMUSG00000004038	Gstm3	glutathione S-transferase, mu 3	0	0.969421	0	0	0	0	0	0	0	0	0	0	0	0	0
14865	ENSMUSG00000027890	Gstm4	glutathione S-transferase, mu 4	46.0967	155.107	53.5147	68.0468	63.741	82.9032	88.9891	109.011	91.2277	116.659	98.8996	98.2215	129.222	118.56	102.901
14866	ENSMUSG00000004032	Gstm5	glutathione S-transferase, mu 5	0	0	0	11.1349	1.93155	9.59932	2.93371	5.73742	3.68597	7.04652	4.15545	1.88888	3.15174	10.6898	6.73181
14867	ENSMUSG00000068762	Gstm6	glutathione S-transferase, mu 6	0	0	0	0	0	0	0	0	0	0	0	0	0	0	0
14869	ENSMUSG00000038155	Gstp2	glutathione S-transferase, pi 2	3.84139	0	2.09861	3.71164	17.3839	0	0.977902	4.58993	0	0	0	0.944438	10.5058	7.7744	0
14870	ENSMUSG00000060803	Gstp1	glutathione S-transferase, pi 1	1016.69	1349.43	891.911	1107.31	1023.72	1440.77	1119.7	1259.94	1223.74	1104.74	901.732	882.105	1384.67	950.421	1150.18
14871	ENSMUSG00000001663	Gstt1	glutathione S-transferase, theta 1	3.84139	0	0	53.2002	43.4598	50.6146	49.873	32.1295	37.7812	23.4884	22.4394	26.4443	17.8599	15.5488	16.3487
14872	ENSMUSG00000033318	Gstt2	glutathione S-transferase, theta 2	505.784	410.065	448.054	243.731	287.8	276.635	327.597	319	316.072	460.372	526.08	463.719	697.586	469.379	458.725
66412	ENSMUSG00000042659	Arrdc4	arrestin domain containing 4	143.412	160.924	141.657	12.3721	7.72619	1.74533	79.21	59.6691	70.0334	25.0543	22.4394	32.1109	106.109	68.026	86.5519
14874	ENSMUSG00000021033	Gstz1	glutathione transferase zeta 1 (maleylacetoacetate isomerase)	242.008	269.499	208.812	162.075	180.6	167.552	311.951	354.572	243.274	218.442	194.475	194.554	273.151	283.766	205.801
14884	ENSMUSG00000006599	Gtf2h1	general transcription factor II H, polypeptide 1	1368.82	1441.53	1153.19	1023.18	1042.07	1179.84	974.968	909.954	901.219	1075.77	1114.49	1063.44	946.574	1098.13	966.496
14885	ENSMUSG00000001524	Gtf2h4	general transcription factor II H, polypeptide 4	244.569	285.979	259.179	215.275	288.766	307.178	352.045	392.439	356.617	295.171	308.334	248.387	408.676	301.258	328.897
14886	ENSMUSG00000060261	Gtf2i	general transcription factor II I	9763.55	12093.5	10706.1	5991.83	6066.02	5833.77	5675.74	5286.46	5421.14	10464.1	10768.4	10096	7974.96	9342.89	10731.5
14894	ENSMUSG00000031796	Cfap20	cilia and flagella associated protein 20	288.105	384.86	275.968	437.974	463.571	455.531	417.564	503.745	481.019	361.721	384.794	427.83	556.808	345.961	321.204
14897	ENSMUSG00000026219	Trip12	thyroid hormone receptor interactor 12	10145.1	8904.13	9972.62	9576.04	9320.68	9847.15	8312.16	8119.59	8410.46	11654.9	11292	11592	6077.61	10880.3	11466.2
14904	ENSMUSG00000042535	Gtpbp1	GTP binding protein 1	4074.44	4415.71	4187.79	3413.47	3108.82	3014.19	2904.37	2983.46	3062.12	2864.02	2613.78	2657.65	2771.43	2880.42	3091.83
14910	ENSMUSG00000086429	Gt(ROSA)26Sor	gene trap ROSA 26, Philippe Soriano	236.886	303.429	268.623	160.838	155.49	184.132	196.558	193.925	205.493	198.085	167.88	241.776	309.922	158.403	139.445
14911	ENSMUSG00000030264	Thumpd3	THUMP domain containing 3	969.312	1095.45	922.341	835.12	847.949	980.876	1052.22	1141.75	1049.58	1024.09	1110.34	1161.66	1229.18	1198.23	1215.57
14912	ENSMUSG00000041309	Nkx6-2	NK6 homeobox 2	0	0	3.14792	0	0	0	0	0	0	0.782946	0	0.944438	0	0	0
14913	ENSMUSG00000023982	Guca1a	guanylate cyclase activator 1a (retina)	0	0	3.14792	1.23721	0	0	0	2.29497	0	3.13179	0	0	1.05058	0	0.961688
14915	ENSMUSG00000023247	Guca2a	guanylate cyclase activator 2a (guanylin)	0	0	0	0	0	0	0	1.14748	0	0	0	0	0	0	0
14916	ENSMUSG00000032978	Guca2b	guanylate cyclase activator 2b (retina)	0	0	0	0	0	0	0	0	0	0	0	0	0	0	0
14917	ENSMUSG00000042638	Gucy2c	guanylate cyclase 2c	0	0	0	0	0	0	0	0	0	0	0	0	0	0	0
14918	ENSMUSG00000074003	Gucy2d	guanylate cyclase 2d	0	0	0	0	0	0	0	0	0	0	0	0	0	0	0
14919	ENSMUSG00000020890	Gucy2e	guanylate cyclase 2e	5.12186	0	3.14792	28.4559	23.1786	44.5059	2.93371	1.14748	10.1364	81.4264	140.454	69.8884	51.4785	25.2668	29.8123
14923	ENSMUSG00000020444	Guk1	guanylate kinase 1	492.979	598.133	456.449	446.634	366.994	482.584	433.21	498.008	510.507	434.535	497.823	500.552	730.154	491.731	554.894
14924	ENSMUSG00000045095	Magi1	membrane associated guanylate kinase, WW and PDZ domain containing 1	0	0	1.04931	0	0.965773	1.74533	1.9558	0	5.52895	1.56589	1.66218	2.83331	0	0	0
14933	ENSMUSG00000025059	Gk	glycerol kinase	265.056	234.6	223.502	314.252	395.967	363.029	350.089	317.853	366.754	345.279	315.814	329.609	247.937	276.963	213.495
14934	ENSMUSG00000051839	Gypa	glycophorin A	0	0	0	17.321	0.965773	0.872665	1.9558	13.7698	0	29.752	0	0	4.20233	7.7744	0
14936	ENSMUSG00000003865	Gys1	glycogen synthase 1, muscle	216.399	282.101	242.39	152.177	135.208	111.701	229.807	209.989	206.414	219.225	235.198	177.554	184.902	266.273	299.085
26357	ENSMUSG00000029802	Abcg2	ATP binding cassette subfamily G member 2 (Junior blood group)	152.375	133.78	117.522	68.0468	41.5283	55.8506	94.8565	126.223	109.658	158.938	191.151	147.332	316.225	358.594	358.709
20463	ENSMUSG00000024248	Cox7a2l	cytochrome c oxidase subunit 7A2 like	6692.99	7710.77	5912.85	2839.41	2325.58	2560.4	3859.78	3920.95	4373.4	3857.58	4131.35	4023.3	8049.56	5528.57	6897.22
14940	ENSMUSG00000079186	Gzmc	granzyme C	2.56093	0	0	22.2699	47.3229	27.0526	12.7127	9.17987	17.5083	3.91473	4.15545	0	3.15174	0	0.961688
14941	ENSMUSG00000059256	Gzmd	granzyme D	0	0	0	3.71164	0.965773	5.23599	0	0	0	0	0	0	0	0	0
14942	ENSMUSG00000022156	Gzme	granzyme E	0	0	0	11.1349	2.89732	3.49066	0	0	0.921492	0	0	0	0	0	0
14943	ENSMUSG00000015441	Gzmf	granzyme F	0	0	0	14.8466	16.4181	8.72665	8.80112	5.73742	0	0	0	0	1.05058	0.9718	0
14944	ENSMUSG00000040284	Gzmg	granzyme G	0	0	0	0	0	0	0	0	0	0	0	0	0	0	0
26451	ENSMUSG00000046364	Rpl27a	ribosomal protein L27A	24382.6	24851.1	20973.6	11866.1	10969.3	12582.1	17799.8	16970.1	19640.7	17517.6	18281.5	18471.3	37565.6	24693.4	28792.9
14950	ENSMUSG00000019188	H13	histocompatibility 13	4289.56	4673.58	4387.15	4731.11	4418.41	4680.98	3961.48	4035.7	3868.42	4426	4812.84	4376.52	4394.58	4272.03	4977.69
14955	ENSMUSG00000000031	H19	H19, imprinted maternally expressed transcript	0	1.93884	0	0	0	0	0	0	0	0	0	0.944438	0	0	0
14957	ENSMUSG00000052565	H1f3	H1.3 linker histone, cluster member	7.68279	21.3273	2.09861	42.0653	63.741	137.008	37.1603	55.0792	34.0952	25.0543	20.7772	13.2221	16.8093	15.5488	2.88506
19982	ENSMUSG00000079435	Rpl36a	ribosomal protein L36A	9946.65	13064.9	9097.5	3206.86	3220.85	3947.06	6381.79	6066.75	7245.69	5683.41	5564.97	5986.79	13237.3	8839.49	9887.11
14960	ENSMUSG00000036594	H2-Aa	histocompatibility 2, class II antigen A, alpha	1.28046	11.633	1.04931	408.281	135.208	189.368	405.829	857.17	27.6448	97.8683	24.9327	33.9998	153.385	90.3774	100.016
14961	ENSMUSG00000073421	H2-Ab1	histocompatibility 2, class II antigen A, beta 1	1.28046	10.6636	0	447.872	145.832	225.148	543.713	1051.09	28.5663	111.178	42.3856	30.222	111.362	74.8286	74.0499
14962	ENSMUSG00000090231	Cfb	complement factor B	30.7312	31.9909	25.1834	84.1306	75.3303	69.8132	62.5857	28.6871	44.2316	43.062	37.399	35.8886	31.5174	49.5618	45.1993
14963	ENSMUSG00000073406	H2-Bl	histocompatibility 2, blastocyst	0	0	0	0	0	2.618	1.9558	3.44245	0	2.34884	0	0	0	2.9154	0
14964	ENSMUSG00000073411	H2-D1	histocompatibility 2, D region locus 1	29802.8	27769.1	29574.7	43390.3	36793.1	35760.9	25759.9	24872.9	28076	30808.9	28656	30469.4	33126.9	26400.9	30724
14969	ENSMUSG00000060586	H2-Eb1	histocompatibility 2, class II antigen E beta	5.12186	0	6.29584	398.383	134.242	171.042	405.829	797.501	32.2522	39.1473	39.8923	21.7221	108.21	61.2234	64.4331
14972	ENSMUSG00000061232	H2-K1	histocompatibility 2, K1, K region	69301.3	81749.3	68528.2	72701.2	60136.8	61018.5	51924.6	48855.3	52103	72749	71518.6	74623.8	92171.7	68185.4	80855.8
14976	ENSMUSG00000024309	Pfdn6	prefoldin subunit 6	519.869	325.725	471.139	616.133	812.215	770.563	525.133	523.252	666.239	509.698	435.491	466.552	727.002	485.9	530.852
14977	ENSMUSG00000024327	Slc39a7	solute carrier family 39 (zinc transporter), member 7	2512.27	2940.25	2459.58	2166.36	2258.94	1953.9	1669.28	1710.9	1787.69	1847.75	1643.89	1504.49	1805.95	1537.39	1679.11
14979	ENSMUSG00000073422	H2-Ke6	H2-K region expressed gene 6	1481.5	1866.13	1516.25	674.282	571.738	474.73	739.294	631.116	713.235	869.07	738.007	834.883	1638.91	958.195	953.994
14985	ENSMUSG00000024448	H2-M10.1	histocompatibility 2, M region locus 10.1	0	0	0	0	0	0	0	0	0	0	0	0	0	0	0
14990	ENSMUSG00000016283	H2-M2	histocompatibility 2, M region locus 2	0	0	0	0	2.89732	0	0	1.14748	0	0	0	0	0	0	0
14991	ENSMUSG00000016206	H2-M3	histocompatibility 2, M region locus 3	1000.04	1280.6	987.398	1208.76	1001.51	943.351	872.288	865.203	865.281	1002.95	956.584	1062.49	1094.71	825.058	844.362
14997	ENSMUSG00000067201	H2-M9	histocompatibility 2, M region locus 9	0	0	1.04931	0	0	0	0	0	0	0	0	0	0	0	0
14998	ENSMUSG00000037649	H2-DMa	histocompatibility 2, class II, locus DMa	563.405	696.044	674.705	257.341	156.455	184.132	190.691	228.349	142.831	240.365	242.678	198.332	288.91	139.939	180.797
14999	ENSMUSG00000079547	H2-DMb1	histocompatibility 2, class II, locus Mb1	1.28046	0	4.19723	35.8792	11.5893	16.5806	32.2708	55.0792	4.60746	5.48062	5.81763	11.3333	9.45523	4.859	2.88506
15000	ENSMUSG00000037548	H2-DMb2	histocompatibility 2, class II, locus Mb2	5.12186	0	6.29584	8.6605	0.965773	0.872665	8.80112	18.3597	0	1.56589	1.66218	3.77775	4.20233	10.6898	9.61688
15001	ENSMUSG00000024334	H2-Oa	histocompatibility 2, O region alpha locus	279.141	234.6	303.25	38.3536	20.2812	33.1613	45.9614	51.6368	42.3886	270.899	270.935	263.498	317.276	236.147	302.932
15002	ENSMUSG00000041538	H2-Ob	histocompatibility 2, O region beta locus	1128.09	1331.01	1114.36	29.6931	14.4866	21.8166	26.4033	41.3094	3.68597	331.186	340.747	274.831	264.747	138.967	153.87
15004	NA	NA	NA	1.28046	0	0	0	0	0	0	0	0	0	0	0	0	0	2.88506
15006	ENSMUSG00000079507	H2-Q1	histocompatibility 2, Q region locus 1	10.2437	16.4802	10.4931	4.94886	2.89732	6.98132	10.7569	9.17987	7.37194	6.26357	7.4798	10.3888	10.5058	7.7744	2.88506
15007	ENSMUSG00000067235	H2-Q10	histocompatibility 2, Q region locus 10	70.4256	97.9115	76.5994	785.631	513.791	511.382	314.884	185.892	216.551	533.969	339.916	460.886	485.369	273.076	231.767
15013	ENSMUSG00000091705	H2-Q2	histocompatibility 2, Q region locus 2	0	0	4.19723	25.9815	19.3155	8.72665	12.7127	6.8849	8.29343	107.264	94.7442	98.2215	108.21	94.2646	89.4369
15015	ENSMUSG00000035929	H2-Q4	histocompatibility 2, Q region locus 4	11072.2	11379.1	11551.8	7725.17	6041.88	5527.46	5885.01	4927.29	5256.19	9340.55	7100	8298.77	11919.9	7992.08	6933.77
15018	ENSMUSG00000060550	H2-Q7	histocompatibility 2, Q region locus 7	15395	15804.5	14614.8	22549.5	21620.8	17206.3	14720.4	12648.7	14424.1	17756.4	15436.7	16508.8	20520	14249.5	14676.3
15024	ENSMUSG00000079491	H2-T10	histocompatibility 2, T region locus 10	1587.78	1498.72	1558.22	1333.72	1219.77	1062.03	1184.24	1006.34	1115.01	1236.27	1068.78	1202.27	1321.63	986.377	801.086
15039	ENSMUSG00000056116	H2-T22	histocompatibility 2, T region locus 22	4918.27	4519.44	4528.81	6098.23	5128.26	5499.54	4115.01	4198.64	4482.14	6080.36	5484.36	6289.95	6027.19	4813.33	5466.23
15040	ENSMUSG00000067212	H2-T23	histocompatibility 2, T region locus 23	6937.56	7889.15	7014.62	8841.13	7349.53	7675.09	5804.82	5206.13	5904.92	8698.53	7916.96	9366.93	9319.71	6796.77	8158.96
70155	ENSMUSG00000026158	Ogfrl1	opioid growth factor receptor-like 1	62.7428	48.471	47.2188	121.247	113.961	130.027	157.442	235.234	176.926	265.419	233.536	204.943	465.408	424.677	513.541
15043	ENSMUSG00000054128	H2-T3	histocompatibility 2, T region locus 3	0	5.81652	4.19723	0	0	0.872665	0	0	0	0	0	0	0	0	0
15051	ENSMUSG00000056116	H2-T9	histocompatibility 2, T region locus 9	462.248	563.233	502.618	969.976	935.834	950.332	718.758	741.274	775.896	664.721	763.771	609.162	566.263	469.379	542.392
15061	ENSMUSG00000039146	Ifi44l	interferon-induced protein 44 like	0	0	0	0	0	0	0	0	0	0	0	0	0	0	0
15064	ENSMUSG00000026471	Mr1	major histocompatibility complex, class I-related	382.859	257.866	325.285	285.796	273.314	251.328	262.078	265.069	261.704	294.388	355.706	317.331	383.462	375.115	363.518
15077	ENSMUSG00000093769	H3c14	H3 clustered histone 14	14.0851	16.4802	33.5778	3.71164	0	2.618	4.88951	0	2.76448	8.61241	4.15545	10.3888	18.9105	3.8872	9.61688
15078	ENSMUSG00000060743	H3f3a	H3.3 histone A	4959.24	4074.48	4002.06	3934.34	3941.32	3875.51	3813.82	4354.7	4393.67	4077.58	4349.09	4261.3	6350.77	4079.62	4771.89
15081	ENSMUSG00000016559	H3f3b	H3.3 histone B	11.5242	0	22.0355	6.18607	10.6235	10.472	12.7127	3.44245	11.0579	14.093	11.6353	18.8888	11.5564	10.6898	13.4636
15107	ENSMUSG00000027984	Hadh	hydroxyacyl-Coenzyme A dehydrogenase	517.308	816.252	512.062	755.938	855.675	1001.82	827.305	989.131	917.806	745.365	884.279	867.938	1048.48	880.451	1021.31
15108	ENSMUSG00000025260	Hsd17b10	hydroxysteroid (17-beta) dehydrogenase 10	818.217	961.665	669.458	700.263	576.567	669.334	696.266	681.605	669.003	844.799	867.657	974.66	1290.11	927.097	1053.05
15109	ENSMUSG00000020017	Hal	histidine ammonia lyase	40.9749	6.78594	14.6903	7.42329	0.965773	0	0.977902	3.44245	0	0	1.66218	4.72219	0	0.9718	2.88506
15110	ENSMUSG00000037335	Hand1	heart and neural crest derivatives expressed 1	0	0	0	0	0	0	0	0	0	0	0	0	0	0	0
15111	ENSMUSG00000038193	Hand2	heart and neural crest derivatives expressed 2	0	0	0	0	0	0	0	0	0	0	0	0	0	0	0
15112	ENSMUSG00000027261	Hao1	hydroxyacid oxidase 1, liver	0	0	1.04931	0	0	0	0	0	0	0	0	0	0	0	0
15114	ENSMUSG00000006930	Hap1	huntingtin-associated protein 1	0	0	1.04931	3.71164	4.82887	2.618	3.91161	0	2.76448	13.3101	25.7638	16.9999	1.05058	5.8308	0.961688
15115	ENSMUSG00000001380	Hars	histidyl-tRNA synthetase	1225.4	1283.51	1058.75	1900.36	1932.51	2203.48	1610.6	1614.51	1770.19	1527.53	1495.13	1502.6	1276.46	1292.49	1292.51
15116	ENSMUSG00000003665	Has1	hyaluronan synthase 1	0	0	0	0	2.89732	0	0	0	0	0	0	0	0	0	0
15117	ENSMUSG00000022367	Has2	hyaluronan synthase 2	0	0	0	0	0	0	0	0	0	0	0	0	0	0	0
15118	ENSMUSG00000031910	Has3	hyaluronan synthase 3	76.8279	55.257	66.1064	22.2699	18.3497	31.4159	41.0719	33.277	22.1158	29.752	16.6218	23.6109	9.45523	26.2386	13.4636
15122	ENSMUSG00000069919	Hba-a1	hemoglobin alpha, adult chain 1	0	5.81652	0	105.163	18.3497	4.36333	30.315	48.1943	0.921492	146.411	9.14198	11.3333	40.9727	56.3644	3.84675
15126	ENSMUSG00000055609	Hba-x	hemoglobin X, alpha-like embryonic chain in Hba complex	0	0	0	0	0	0	0	0	0	0	0	0	0	0	0
15129	ENSMUSG00000052305	Hbb-b1	hemoglobin, beta adult major chain	0	0	0	18.5582	1.93155	0	5.86741	3.44245	0	34.4496	0	0	14.7081	2.9154	9.61688
15132	ENSMUSG00000052217	Hbb-bh1	hemoglobin Z, beta-like embryonic chain	0	0	0	0	0	0	0	0	0	0	0	0	0	0	0
15135	ENSMUSG00000052187	Hbb-y	hemoglobin Y, beta-like embryonic chain	0	0	0	0	0	0	0	0	0	0	0	0	0	0	0
15139	ENSMUSG00000026874	Hc	hemolytic complement	0	2.90826	0	0	2.89732	1.74533	3.91161	2.29497	0.921492	1.56589	0	2.83331	3.15174	1.9436	1.92338
15159	ENSMUSG00000031352	Hccs	holocytochrome c synthetase	609.501	620.429	570.823	1057.82	1286.41	1280.2	1014.08	1060.27	1019.17	719.528	786.211	742.328	674.473	600.572	595.285
15160	ENSMUSG00000022766	Serpind1	serine (or cysteine) peptidase inhibitor, clade D, member 1	20.4874	30.052	22.0355	8.6605	15.4524	8.72665	7.82321	25.2446	9.21492	7.04652	14.9596	0.944438	2.10116	4.859	8.65519
15161	ENSMUSG00000031386	Hcfc1	host cell factor C1	5329.3	5110.79	6611.69	10417.3	11191.4	10840.2	9748.7	10582.1	9721.74	7780.92	7675.94	7496	3601.39	7204.93	7198.23
15162	ENSMUSG00000003283	Hck	hemopoietic cell kinase	0	0	0	35.8792	28.0074	27.9253	36.1824	52.7842	6.45044	57.938	32.4125	48.1663	10.5058	13.6052	12.5019
15163	ENSMUSG00000022831	Hcls1	hematopoietic cell specific Lyn substrate 1	4129.5	3645.02	3729.24	8015.91	7661.48	7497.07	5284.58	4859.59	5562.13	5605.11	5576.61	5807.35	4608.9	4989.22	5826.86
15165	ENSMUSG00000021730	Hcn1	hyperpolarization activated cyclic nucleotide gated potassium channel 1	0	0	0	0	0	0	0	0	0	0	0	0	0	0	0
15166	ENSMUSG00000020331	Hcn2	hyperpolarization-activated, cyclic nucleotide-gated K+ 2	7.68279	14.5413	9.44377	87.8422	85.9538	80.2852	108.547	130.813	106.893	68.8993	49.0343	52.8885	101.906	77.744	72.1266
15168	ENSMUSG00000028051	Hcn3	hyperpolarization-activated, cyclic nucleotide-gated K+ 3	321.397	537.059	363.06	27.2187	14.4866	14.8353	33.2487	20.6547	26.7233	46.1938	17.4529	41.5553	109.26	78.7158	51.9311
15170	ENSMUSG00000004266	Ptpn6	protein tyrosine phosphatase, non-receptor type 6	8259	8314.72	7566.56	5717.17	5272.16	4901.76	6991.02	6408.7	6891.84	6171.18	6654.53	6785.78	6771	6928.94	7604.06
15171	ENSMUSG00000045471	Hcrt	hypocretin	0	0	2.09861	0	0	0	0	0	0	0	0	0	0	0	0
15182	ENSMUSG00000019777	Hdac2	histone deacetylase 2	1813.14	1814.76	1806.91	1446.3	1591.59	1666.79	1647.76	1923.18	1854.96	1453.93	1376.28	1315.6	1644.16	1757.99	1669.49
15183	ENSMUSG00000024454	Hdac3	histone deacetylase 3	944.983	1159.43	964.314	1372.07	1443.83	1508.84	1291.81	1450.42	1343.54	1269.94	1232.51	1225.88	1464.51	1132.15	1166.53
212898	ENSMUSG00000039497	Dse	dermatan sulfate epimerase	1222.84	1243.77	1141.65	285.796	261.725	237.365	369.647	343.098	333.58	529.272	536.053	493.941	709.143	823.115	904.948
15185	ENSMUSG00000031161	Hdac6	histone deacetylase 6	209.996	190.976	222.453	419.416	378.583	430.224	401.918	425.716	425.729	384.427	405.572	390.053	253.19	327.497	304.855
15186	ENSMUSG00000027360	Hdc	histidine decarboxylase	15.3656	16.4802	10.4931	11.1349	17.3839	16.5806	16.6243	11.4748	7.37194	20.3566	19.9461	19.8332	10.5058	26.2386	20.1954
15191	ENSMUSG00000004897	Hdgf	heparin binding growth factor	3062.87	2407.07	2964.29	5796.35	6141.35	6880.09	5645.43	6603.77	6584.98	4148.83	4120.54	3959.08	4159.25	4156.39	4308.36
15192	ENSMUSG00000045835	Hdgfl1	HDGF like 1	0	0	0	0	0	0	0	0	0	0	0	0	0	0	0
15193	ENSMUSG00000002833	Hdgfl2	HDGF like 2	1385.46	1445.41	1623.28	1438.88	1437.07	1400.63	1305.5	1419.44	1376.71	1255.85	1262.42	1173.94	1239.69	1390.65	1244.42
15194	ENSMUSG00000029104	Htt	huntingtin	3774.81	3174.85	4227.66	3032.41	3256.59	3148.58	3605.52	3489.5	3226.14	3211.65	2801.6	3246.03	1378.36	3243.87	3249.54
15199	ENSMUSG00000042770	Hebp1	heme binding protein 1	2.56093	13.5719	0	7.42329	0.965773	2.618	2.93371	4.58993	0	18.7907	0	3.77775	8.40465	9.718	0
15200	ENSMUSG00000024486	Hbegf	heparin-binding EGF-like growth factor	0	0	0	9.89771	22.2128	11.3446	12.7127	9.17987	15.6654	0	1.66218	0	2.10116	0	0.961688
15201	ENSMUSG00000025001	Hells	helicase, lymphoid specific	252.252	185.159	219.305	2213.38	3354.13	3134.61	2556.24	2666.75	2855.7	1586.25	1417.84	1381.71	855.173	1214.75	924.182
15202	ENSMUSG00000068600	Gml2	glycosylphosphatidylinositol anchored molecule like 2	0	0.969421	0	0	0	0	0	1.14748	0.921492	0	0	0	0	0	0
15203	ENSMUSG00000031209	Heph	hephaestin	0	0	0	0	0	0.872665	0	0	0	0	0	0	0	0	0
15204	ENSMUSG00000030451	Herc2	HECT and RLD domain containing E3 ubiquitin protein ligase 2	9091.3	5422.94	9911.76	4559.13	4566.18	3673.92	4951.12	4285.85	4556.78	5077.41	4029.95	4462.47	1969.84	5299.23	5107.52
15205	ENSMUSG00000022528	Hes1	hes family bHLH transcription factor 1	1.28046	2.90826	0	19.7954	15.4524	27.0526	2.93371	5.73742	4.60746	0	0	4.72219	8.40465	7.7744	2.88506
15206	ENSMUSG00000028940	Hes2	hes family bHLH transcription factor 2	1.28046	0	0	0	0	0	0	0	0	0	1.66218	0	0	0	0
15207	ENSMUSG00000028946	Hes3	hes family bHLH transcription factor 3	2.56093	0	1.04931	0	0	0	0	0	0	0	0	0	0	0	0
15208	ENSMUSG00000048001	Hes5	hes family bHLH transcription factor 5	3.84139	0	5.24654	0	0	0	0	0	0	3.91473	4.15545	2.83331	2.10116	3.8872	4.80844
15209	ENSMUSG00000040726	Hesx1	homeobox gene expressed in ES cells	0	0	5.24654	4.94886	10.6235	1.74533	12.7127	4.58993	8.29343	15.6589	19.9461	7.5555	4.20233	8.7462	14.4253
15211	ENSMUSG00000025232	Hexa	hexosaminidase A	653.037	814.313	710.381	204.14	205.71	180.642	328.575	307.526	293.034	430.62	421.362	381.553	634.551	442.169	563.549
15212	ENSMUSG00000021665	Hexb	hexosaminidase B	1184.43	1318.41	1186.77	1884.28	1669.82	1831.72	1061.02	1129.12	1072.62	1464.11	1496.79	1434.6	1519.14	1303.18	1512.73
15213	ENSMUSG00000040289	Hey1	hairy/enhancer-of-split related with YRPW motif 1	5.12186	8.72479	16.7889	3.71164	5.79464	5.23599	0	0	0	10.1783	34.9058	11.3333	15.7587	15.5488	10.5786
15214	ENSMUSG00000019789	Hey2	hairy/enhancer-of-split related with YRPW motif 2	0	0	0	1.23721	0	0	0	0	0	0	0	0	0	0	0
15216	ENSMUSG00000006611	Hfe	homeostatic iron regulator	0	0	3.14792	7.42329	5.79464	2.618	6.84531	10.3274	3.68597	9.39536	6.64872	10.3888	10.5058	0.9718	0
15218	ENSMUSG00000002057	Foxn1	forkhead box N1	0	0	0	0	0	0	0	1.14748	0	0	0	0	0	0	0
15220	ENSMUSG00000038415	Foxq1	forkhead box Q1	0	0	0	0	1.93155	0.872665	0.977902	0	0	0.782946	0.831089	1.88888	0	0	2.88506
15221	ENSMUSG00000067261	Foxd3	forkhead box D3	0	0	0	0	0	0	0	0	0	0	0	0	0	0	0
15223	ENSMUSG00000034227	Foxj1	forkhead box J1	0	0	0	3.71164	2.89732	1.74533	16.6243	9.17987	10.1364	7.82946	9.97307	15.111	13.6576	10.6898	13.4636
15227	ENSMUSG00000042812	Foxf1	forkhead box F1	2.56093	0	0	0	0	0	0	0	0	0	0	2.83331	0	1.9436	1.92338
15228	ENSMUSG00000020950	Foxg1	forkhead box G1	0	0	0	0	0	0	0	0	0.921492	0	0	0	0	0	0
15229	ENSMUSG00000078302	Foxd1	forkhead box D1	0	0	0	0	0	0	0	0	0	0	0	0	0	0	0
15233	ENSMUSG00000022821	Hgd	homogentisate 1, 2-dioxygenase	1.28046	0	0	0	0	0.872665	0	0	0	0	0	0	1.05058	0.9718	3.84675
15234	ENSMUSG00000028864	Hgf	hepatocyte growth factor	0	0.969421	0	3.71164	0	0	12.7127	13.7698	6.45044	2.34884	4.98654	2.83331	13.6576	22.3514	21.1571
15235	ENSMUSG00000032591	Mst1	macrophage stimulating 1 (hepatocyte growth factor-like)	282.983	138.627	277.017	82.8934	88.8511	68.0679	109.525	79.1764	53.4465	126.837	92.2509	89.7216	37.8209	69.9696	12.5019
15239	ENSMUSG00000025793	Hgs	HGF-regulated tyrosine kinase substrate	1085.83	1327.14	1224.54	1064	948.389	1035.85	805.791	878.972	854.223	973.985	865.995	854.716	848.87	793.961	921.297
15242	ENSMUSG00000024986	Hhex	hematopoietically expressed homeobox	2.56093	0	1.04931	29.6931	48.2887	33.1613	38.1382	45.8993	59.897	43.845	59.8384	23.6109	21.0116	11.6616	12.5019
15245	ENSMUSG00000064325	Hhip	Hedgehog-interacting protein	0	0	0	0	0	0	0	0	0	0	0.831089	0	0	0	0
15247	ENSMUSG00000089911	Mfsd14a	major facilitator superfamily domain containing 14A	1694.06	1451.22	1521.5	1995.63	1946.03	1926.84	1798.36	1777.45	1772.03	1846.19	1762.74	1924.76	1916.26	1666.64	1711.8
15248	ENSMUSG00000043099	Hic1	hypermethylated in cancer 1	20.4874	31.0215	30.4299	950.181	1425.48	1302.89	1693.73	1206.01	2146.16	299.086	413.051	456.163	393.968	477.154	573.166
68077	ENSMUSG00000041560	Nop53	NOP53 ribosome biogenesis factor	6748.05	7998.69	7089.12	6296.18	5469.17	5779.66	6953.86	7245.21	7705.52	7073.14	7028.52	7492.22	10140.2	9671.36	11732.6
15254	ENSMUSG00000020267	Hint1	histidine triad nucleotide binding protein 1	1115.28	1020.8	1046.16	1844.69	1875.53	1937.32	2067.28	2129.73	2277.93	1652.02	1679.63	1554.54	2778.79	1626.79	1749.31
15257	ENSMUSG00000008730	Hipk1	homeodomain interacting protein kinase 1	8226.99	7313.31	8528.77	7509.89	6930.39	6843.44	5666.94	5207.28	5705.88	9212.93	8368.24	8909.83	4505.94	6867.71	7710.81
15258	ENSMUSG00000061436	Hipk2	homeodomain interacting protein kinase 2	355.969	257.866	455.399	525.816	423.009	487.82	441.034	453.256	436.787	772.768	755.46	895.327	157.587	770.638	813.588
15259	ENSMUSG00000027177	Hipk3	homeodomain interacting protein kinase 3	2714.59	2952.86	2921.27	2874.05	3081.78	2982.77	3064.74	3286.39	3167.17	3071.5	3388.35	3266.81	2294.47	3715.19	3861.18
15260	ENSMUSG00000022702	Hira	histone cell cycle regulator	1425.16	1496.79	1416.57	1673.95	1765.43	1933.83	1616.47	1791.22	1783.09	1359.98	1542.5	1578.16	1155.64	1480.05	1434.84
15267	ENSMUSG00000064220	H2ac18	H2A clustered histone 18	14.0851	2.90826	10.4931	0	4.82887	3.49066	8.80112	2.29497	9.21492	0.782946	6.64872	6.61106	11.5564	1.9436	2.88506
15270	ENSMUSG00000049932	H2ax	H2A.X variant histone	697.853	545.784	780.685	4718.73	5532.92	5413.14	4543.33	6313.45	5645.06	2917.26	3257.87	2661.43	3396.53	2629.69	2703.3
15273	ENSMUSG00000015501	Hivep2	human immunodeficiency virus type I enhancer binding protein 2	3655.73	2825.86	4136.37	3089.32	2972.65	2961.83	2961.09	2812.48	2900.86	4080.72	3806.39	4467.19	1371.01	3688.95	3713.08
15275	ENSMUSG00000037012	Hk1	hexokinase 1	3185.8	2923.77	3318.96	4821.42	4995.95	5526.59	3564.45	3763.75	3791.94	4517.6	4294.24	4448.3	3049.84	4214.7	4672.84
15277	ENSMUSG00000000628	Hk2	hexokinase 2	66.5842	91.1255	82.8953	762.124	778.413	855.212	841.973	870.94	760.231	457.241	451.282	467.497	345.641	604.46	519.311
15278	ENSMUSG00000026492	Tfb2m	transcription factor B2, mitochondrial	679.927	532.212	636.93	319.201	364.097	441.569	471.349	633.411	493.92	440.016	453.775	479.774	491.672	482.985	397.177
15284	ENSMUSG00000039377	Hlx	H2.0-like homeobox	0	15.5107	2.09861	13.6094	8.69196	11.3446	14.6685	13.7698	13.8224	5.48062	4.98654	2.83331	8.40465	3.8872	5.77013
15285	ENSMUSG00000001566	Mnx1	motor neuron and pancreas homeobox 1	0	0	0	0	0	0	0	0	0	0	0	0	0	0	0
15288	ENSMUSG00000032126	Hmbs	hydroxymethylbilane synthase	349.567	371.288	303.25	752.226	742.68	938.988	613.144	783.731	616.478	580.163	590.073	621.44	618.793	524.772	474.112
[truncated: 25,181 more rows]
