# Supplementary material for: mTOR regulates T cell exhaustion and PD-1–targeted immunotherapy response during chronic viral infection
Source: J Clin Invest. 2023 Jan 17;133(2):e160025. doi: 10.1172/JCI160025 (PMC9843061; doi:10.1172/JCI160025)
Supplement: Supplemental table 2 [file jci-133-160025-s045.xlsx]

## Sheet: Top 3000 genes
ENTREZID	ENSEMBL	SYMBOL	Description
11303	ENSMUSG00000015243	Abca1	ATP-binding cassette, sub-family A (ABC1), member 1
11307	ENSMUSG00000024030	Abcg1	ATP binding cassette subfamily G member 1
11363	ENSMUSG00000026003	Acadl	acyl-Coenzyme A dehydrogenase, long-chain
11428	ENSMUSG00000028405	Aco1	aconitase 1
11433	ENSMUSG00000001348	Acp5	acid phosphatase 5, tartrate resistant
11443	ENSMUSG00000041189	Chrnb1	cholinergic receptor, nicotinic, beta polypeptide 1 (muscle)
11461	ENSMUSG00000029580	Actb	actin, beta
11465	ENSMUSG00000062825	Actg1	actin, gamma, cytoplasmic 1
11468	ENSMUSG00000059430	Actg2	actin, gamma 2, smooth muscle, enteric
11479	ENSMUSG00000000532	Acvr1b	activin A receptor, type 1B
11486	ENSMUSG00000017697	Ada	adenosine deaminase
11491	ENSMUSG00000052593	Adam17	a disintegrin and metallopeptidase domain 17
11492	ENSMUSG00000011256	Adam19	a disintegrin and metallopeptidase domain 19 (meltrin beta)
11496	ENSMUSG00000040537	Adam22	a disintegrin and metallopeptidase domain 22
11501	ENSMUSG00000025473	Adam8	a disintegrin and metallopeptidase domain 8
11518	ENSMUSG00000029106	Add1	adducin 1 (alpha)
11534	ENSMUSG00000039197	Adk	adenosine kinase
11554	ENSMUSG00000035283	Adrb1	adrenergic receptor, beta 1
11622	ENSMUSG00000019256	Ahr	aryl-hydrocarbon receptor
11628	ENSMUSG00000040627	Aicda	activation-induced cytidine deaminase
11630	ENSMUSG00000019866	Crybg1	crystallin beta-gamma domain containing 1
11641	NA	NA	NA
11651	ENSMUSG00000001729	Akt1	thymoma viral proto-oncogene 1
11674	ENSMUSG00000030695	Aldoa	aldolase A, fructose-bisphosphate
11746	ENSMUSG00000029994	Anxa4	annexin A4
11747	ENSMUSG00000027712	Anxa5	annexin A5
11749	ENSMUSG00000018340	Anxa6	annexin A6
11757	ENSMUSG00000024997	Prdx3	peroxiredoxin 3
11777	ENSMUSG00000024480	Ap3s1	adaptor-related protein complex 3, sigma 1 subunit
11783	ENSMUSG00000019979	Apaf1	apoptotic peptidase activating factor 1
11793	ENSMUSG00000038160	Atg5	autophagy related 5
11796	ENSMUSG00000032000	Birc3	baculoviral IAP repeat-containing 3
11799	ENSMUSG00000017716	Birc5	baculoviral IAP repeat-containing 5
11803	ENSMUSG00000006651	Aplp1	amyloid beta (A4) precursor-like protein 1
11804	ENSMUSG00000031996	Aplp2	amyloid beta (A4) precursor-like protein 2
11810	ENSMUSG00000040613	Apobec1	apolipoprotein B mRNA editing enzyme, catalytic polypeptide 1
11811	ENSMUSG00000040694	Apobec2	apolipoprotein B mRNA editing enzyme, catalytic polypeptide 2
11837	ENSMUSG00000067274	Rplp0	ribosomal protein, large, P0
11842	ENSMUSG00000051853	Arf3	ADP-ribosylation factor 3
11845	ENSMUSG00000044147	Arf6	ADP-ribosylation factor 6
11852	ENSMUSG00000054364	Rhob	ras homolog family member B
11855	ENSMUSG00000035133	Arhgap5	Rho GTPase activating protein 5
11865	ENSMUSG00000055116	Arntl	aryl hydrocarbon receptor nuclear translocator-like
11871	ENSMUSG00000092517	Art2a	ADP-ribosyltransferase 2a
11872	ENSMUSG00000030651	Art2b	ADP-ribosyltransferase 2b
11881	ENSMUSG00000042082	Arsb	arylsulfatase B
11898	ENSMUSG00000076441	Ass1	argininosuccinate synthetase 1
11931	ENSMUSG00000026576	Atp1b1	ATPase, Na+/K+ transporting, beta 1 polypeptide
11938	ENSMUSG00000029467	Atp2a2	ATPase, Ca++ transporting, cardiac muscle, slow twitch 2
11941	ENSMUSG00000030302	Atp2b2	ATPase, Ca++ transporting, plasma membrane 2
11981	ENSMUSG00000027546	Atp9a	ATPase, class II, type 9A
11991	ENSMUSG00000000568	Hnrnpd	heterogeneous nuclear ribonucleoprotein D
11992	ENSMUSG00000021460	Auh	AU RNA binding protein/enoyl-coenzyme A hydratase
12006	ENSMUSG00000000142	Axin2	axin 2
12014	ENSMUSG00000040270	Bach2	BTB and CNC homology, basic leucine zipper transcription factor 2
12018	ENSMUSG00000057789	Bak1	BCL2-antagonist/killer 1
12021	ENSMUSG00000026196	Bard1	BRCA1 associated RING domain 1
12039	ENSMUSG00000060376	Bckdha	branched chain ketoacid dehydrogenase E1, alpha polypeptide
12043	ENSMUSG00000057329	Bcl2	B cell leukemia/lymphoma 2
12048	ENSMUSG00000007659	Bcl2l1	BCL2-like 1
12051	ENSMUSG00000053175	Bcl3	B cell leukemia/lymphoma 3
12053	ENSMUSG00000022508	Bcl6	B cell leukemia/lymphoma 6
12125	ENSMUSG00000027381	Bcl2l11	BCL2-like 11 (apoptosis facilitator)
12142	ENSMUSG00000038151	Prdm1	PR domain containing 1, with ZNF domain
12144	ENSMUSG00000030528	Blm	Bloom syndrome, RecQ like helicase
12145	ENSMUSG00000047880	Cxcr5	chemokine (C-X-C motif) receptor 5
12162	ENSMUSG00000008999	Bmp7	bone morphogenetic protein 7
12175	ENSMUSG00000011958	Bnip2	BCL2/adenovirus E1B interacting protein 2
12177	ENSMUSG00000022051	Bnip3l	BCL2/adenovirus E1B interacting protein 3-like
12180	ENSMUSG00000055027	Smyd1	SET and MYND domain containing 1
12182	ENSMUSG00000029082	Bst1	bone marrow stromal cell antigen 1
12183	ENSMUSG00000038871	Bpgm	2,3-bisphosphoglycerate mutase
12189	ENSMUSG00000017146	Brca1	breast cancer 1, early onset
12190	ENSMUSG00000041147	Brca2	breast cancer 2, early onset
12192	ENSMUSG00000021127	Zfp36l1	zinc finger protein 36, C3H type-like 1
12212	ENSMUSG00000031327	Chic1	cysteine-rich hydrophobic domain 1
12217	ENSMUSG00000032589	Bsn	bassoon
12226	ENSMUSG00000036478	Btg1	BTG anti-proliferation factor 1
12227	ENSMUSG00000020423	Btg2	BTG anti-proliferation factor 2
12235	ENSMUSG00000027379	Bub1	BUB1, mitotic checkpoint serine/threonine kinase
12236	ENSMUSG00000040084	Bub1b	BUB1B, mitotic checkpoint serine/threonine kinase
12282	ENSMUSG00000032115	Hyou1	hypoxia up-regulated 1
12286	ENSMUSG00000034656	Cacna1a	calcium channel, voltage-dependent, P/Q type, alpha 1A subunit
12289	ENSMUSG00000015968	Cacna1d	calcium channel, voltage-dependent, L type, alpha 1D subunit
12305	ENSMUSG00000003534	Ddr1	discoidin domain receptor family, member 1
12306	ENSMUSG00000032231	Anxa2	annexin A2
12313	ENSMUSG00000001175	Calm1	calmodulin 1
12315	ENSMUSG00000019370	Calm3	calmodulin 3
12316	ENSMUSG00000033952	Aspm	abnormal spindle microtubule assembly
12317	ENSMUSG00000003814	Calr	calreticulin
12321	ENSMUSG00000029767	Calu	calumenin
12325	ENSMUSG00000021820	Camk2g	calcium/calmodulin-dependent protein kinase II gamma
12330	ENSMUSG00000020368	Canx	calnexin
12331	ENSMUSG00000028656	Cap1	CAP, adenylate cyclase-associated protein 1 (yeast)
12332	ENSMUSG00000056737	Capg	capping protein (actin filament), gelsolin-like
12333	ENSMUSG00000024942	Capn1	calpain 1
12334	ENSMUSG00000026509	Capn2	calpain 2
12335	ENSMUSG00000079110	Capn3	calpain 3
12337	ENSMUSG00000035547	Capn5	calpain 5
12345	ENSMUSG00000028745	Capzb	capping protein (actin filament) muscle Z-line, beta
12362	ENSMUSG00000025888	Casp1	caspase 1
12363	ENSMUSG00000033538	Casp4	caspase 4, apoptosis-related cysteine peptidase
12367	ENSMUSG00000031628	Casp3	caspase 3
12369	ENSMUSG00000025076	Casp7	caspase 7
12385	ENSMUSG00000037815	Ctnna1	catenin (cadherin associated protein), alpha 1
12393	ENSMUSG00000039153	Runx2	runt related transcription factor 2
12398	ENSMUSG00000006362	Cbfa2t3	CBFA2/RUNX1 translocation partner 3
12400	ENSMUSG00000031885	Cbfb	core binding factor beta
12408	ENSMUSG00000051483	Cbr1	carbonyl reductase 1
12412	ENSMUSG00000018666	Cbx1	chromobox 1
12417	ENSMUSG00000029836	Cbx3	chromobox 3
12419	ENSMUSG00000009575	Cbx5	chromobox 5
12428	ENSMUSG00000027715	Ccna2	cyclin A2
12442	ENSMUSG00000032218	Ccnb2	cyclin B2
12444	ENSMUSG00000000184	Ccnd2	cyclin D2
12445	ENSMUSG00000034165	Ccnd3	cyclin D3
12447	ENSMUSG00000002068	Ccne1	cyclin E1
12448	ENSMUSG00000028212	Ccne2	cyclin E2
12449	ENSMUSG00000072082	Ccnf	cyclin F
12453	ENSMUSG00000063015	Ccni	cyclin I
12457	ENSMUSG00000023087	Noct	nocturnin
12458	ENSMUSG00000040899	Ccr6	chemokine (C-C motif) receptor 6
12460	ENSMUSG00000034108	Ccs	copper chaperone for superoxide dismutase
12481	ENSMUSG00000027863	Cd2	CD2 antigen
12483	ENSMUSG00000030577	Cd22	CD22 antigen
12487	ENSMUSG00000026012	Cd28	CD28 antigen
12488	ENSMUSG00000061665	Cd2ap	CD2-associated protein
12494	ENSMUSG00000029084	Cd38	CD38 antigen
12495	ENSMUSG00000048120	Entpd1	ectonucleoside triphosphate diphosphohydrolase 1
12499	ENSMUSG00000021236	Entpd5	ectonucleoside triphosphate diphosphohydrolase 5
12500	ENSMUSG00000032094	Cd3d	CD3 antigen, delta polypeptide
12505	ENSMUSG00000005087	Cd44	CD44 antigen
12506	ENSMUSG00000015355	Cd48	CD48 antigen
12507	ENSMUSG00000024669	Cd5	CD5 antigen
12508	ENSMUSG00000040747	Cd53	CD53 antigen
12511	ENSMUSG00000024670	Cd6	CD6 antigen
12514	ENSMUSG00000018774	Cd68	CD68 antigen
12515	ENSMUSG00000030156	Cd69	CD69 antigen
12516	ENSMUSG00000025163	Cd7	CD7 antigen
12517	ENSMUSG00000028459	Cd72	CD72 antigen
12519	ENSMUSG00000075122	Cd80	CD80 antigen
12520	ENSMUSG00000037706	Cd81	CD81 antigen
12521	ENSMUSG00000027215	Cd82	CD82 antigen
12522	ENSMUSG00000015396	Cd83	CD83 antigen
12523	ENSMUSG00000038147	Cd84	CD84 antigen
12524	ENSMUSG00000022901	Cd86	CD86 antigen
12527	ENSMUSG00000030342	Cd9	CD9 antigen
12530	ENSMUSG00000032477	Cdc25a	cell division cycle 25A
12532	ENSMUSG00000044201	Cdc25c	cell division cycle 25C
12534	ENSMUSG00000019942	Cdk1	cyclin-dependent kinase 1
12544	ENSMUSG00000000028	Cdc45	cell division cycle 45
12545	ENSMUSG00000029283	Cdc7	cell division cycle 7 (S. cerevisiae)
12557	ENSMUSG00000028217	Cdh17	cadherin 17
12566	ENSMUSG00000025358	Cdk2	cyclin-dependent kinase 2
12575	ENSMUSG00000023067	Cdkn1a	cyclin-dependent kinase inhibitor 1A (P21)
12578	ENSMUSG00000044303	Cdkn2a	cyclin dependent kinase inhibitor 2A
12580	ENSMUSG00000028551	Cdkn2c	cyclin dependent kinase inhibitor 2C
12581	ENSMUSG00000096472	Cdkn2d	cyclin dependent kinase inhibitor 2D
12608	ENSMUSG00000056501	Cebpb	CCAAT/enhancer binding protein (C/EBP), beta
12615	ENSMUSG00000029177	Cenpa	centromere protein A
12617	ENSMUSG00000029253	Cenpc1	centromere protein C1
12631	ENSMUSG00000056201	Cfl1	cofilin 1, non-muscle
12649	ENSMUSG00000032113	Chek1	checkpoint kinase 1
12661	ENSMUSG00000030077	Chl1	cell adhesion molecule L1-like
12672	ENSMUSG00000040495	Chrm4	cholinergic receptor, muscarinic 4
12695	ENSMUSG00000061859	Patj	PATJ, crumbs cell polarity complex component
12700	ENSMUSG00000032578	Cish	cytokine inducible SH2-containing protein
12702	ENSMUSG00000053113	Socs3	suppressor of cytokine signaling 3
12745	ENSMUSG00000002190	Clgn	calmegin
12751	ENSMUSG00000030894	Tpp1	tripeptidyl peptidase I
12763	ENSMUSG00000016756	Cmah	cytidine monophospho-N-acetylneuraminic acid hydroxylase
12766	ENSMUSG00000050232	Cxcr3	chemokine (C-X-C motif) receptor 3
12767	ENSMUSG00000045382	Cxcr4	chemokine (C-X-C motif) receptor 4
12769	ENSMUSG00000029530	Ccr9	chemokine (C-C motif) receptor 9
12772	ENSMUSG00000049103	Ccr2	chemokine (C-C motif) receptor 2
12774	ENSMUSG00000079227	Ccr5	chemokine (C-C motif) receptor 5
12775	ENSMUSG00000037944	Ccr7	chemokine (C-C motif) receptor 7
12795	ENSMUSG00000028680	Plk3	polo like kinase 3
12799	ENSMUSG00000006782	Cnp	2',3'-cyclic nucleotide 3' phosphodiesterase
12864	ENSMUSG00000014313	Cox6c	cytochrome c oxidase subunit 6C
12874	ENSMUSG00000020841	Cpd	carboxypeptidase D
12933	ENSMUSG00000029121	Crmp1	collapsin response mediator protein 1
12950	ENSMUSG00000021613	Hapln1	hyaluronan and proteoglycan link protein 1
12952	ENSMUSG00000020038	Cry1	cryptochrome 1 (photolyase-like)
12977	ENSMUSG00000014599	Csf1	colony stimulating factor 1 (macrophage)
12981	ENSMUSG00000018916	Csf2	colony stimulating factor 2 (granulocyte-macrophage)
12983	ENSMUSG00000071713	Csf2rb	colony stimulating factor 2 receptor, beta, low-affinity (granulocyte-macrophage)
13007	ENSMUSG00000026421	Csrp1	cysteine and glycine-rich protein 1
13011	ENSMUSG00000068129	Cst7	cystatin F (leukocystatin)
13016	ENSMUSG00000037373	Ctbp1	C-terminal binding protein 1
13018	ENSMUSG00000005698	Ctcf	CCCTC-binding factor
13024	ENSMUSG00000044258	Ctla2a	cytotoxic T lymphocyte-associated protein 2 alpha
13026	ENSMUSG00000005615	Pcyt1a	phosphate cytidylyltransferase 1, choline, alpha isoform
13032	ENSMUSG00000030560	Ctsc	cathepsin C
13033	ENSMUSG00000007891	Ctsd	cathepsin D
13040	ENSMUSG00000038642	Ctss	cathepsin S
13047	ENSMUSG00000029705	Cux1	cut-like homeobox 1
13051	ENSMUSG00000052336	Cx3cr1	chemokine (C-X3-C motif) receptor 1
13057	ENSMUSG00000006519	Cyba	cytochrome b-245, alpha polypeptide
13058	ENSMUSG00000015340	Cybb	cytochrome b-245, beta polypeptide
13063	ENSMUSG00000063694	Cycs	cytochrome c, somatic
13121	ENSMUSG00000001467	Cyp51	cytochrome P450, family 51
13136	ENSMUSG00000026399	Cd55	CD55 molecule, decay accelerating factor for complement
13139	ENSMUSG00000025357	Dgka	diacylglycerol kinase, alpha
13143	ENSMUSG00000032380	Dapk2	death-associated protein kinase 2
13163	ENSMUSG00000002307	Daxx	Fas death domain-associated protein
13169	ENSMUSG00000020476	Dbnl	drebrin-like
13170	ENSMUSG00000059824	Dbp	D site albumin promoter binding protein
13175	ENSMUSG00000027797	Dclk1	doublecortin-like kinase 1
13196	ENSMUSG00000022377	Asap1	ArfGAP with SH3 domain, ankyrin repeat and PH domain1
13204	ENSMUSG00000029169	Dhx15	DEAH (Asp-Glu-Ala-His) box polypeptide 15
13353	ENSMUSG00000003531	Dgcr6	DiGeorge syndrome critical region gene 6
13358	ENSMUSG00000003528	Slc25a1	solute carrier family 25 (mitochondrial carrier, citrate transporter), member 1
13361	ENSMUSG00000021707	Dhfr	dihydrofolate reductase
13371	ENSMUSG00000007682	Dio2	deiodinase, iodothyronine, type II
13401	ENSMUSG00000030410	Dmwd	dystrophia myotonica-containing WD repeat motif
13417	ENSMUSG00000033826	Dnah8	dynein, axonemal, heavy chain 8
13433	ENSMUSG00000004099	Dnmt1	DNA methyltransferase (cytosine-5) 1
13436	ENSMUSG00000027478	Dnmt3b	DNA methyltransferase 3B
13449	ENSMUSG00000022102	Dok2	docking protein 2
13476	ENSMUSG00000005873	Reep5	receptor accessory protein 5
13478	ENSMUSG00000032123	Dpagt1	dolichyl-phosphate (UDP-N-acetylglucosamine) acetylglucosaminephosphotransferase 1 (GlcNAc-1-P transferase)
13482	ENSMUSG00000035000	Dpp4	dipeptidylpeptidase 4
13496	ENSMUSG00000019564	Arid3a	AT rich interactive domain 3A (BRIGHT-like)
13498	ENSMUSG00000004263	Atn1	atrophin 1
13508	ENSMUSG00000050272	Dscam	DS cell adhesion molecule
13518	ENSMUSG00000026131	Dst	dystonin
13543	ENSMUSG00000020888	Dvl2	dishevelled segment polarity protein 2
13549	ENSMUSG00000002409	Dyrk1b	dual-specificity tyrosine-(Y)-phosphorylation regulated kinase 1b
13555	ENSMUSG00000027490	E2f1	E2F transcription factor 1
13559	ENSMUSG00000027552	E2f5	E2F transcription factor 5
13589	ENSMUSG00000027479	Mapre1	microtubule-associated protein, RP/EB family, member 1
13605	ENSMUSG00000027699	Ect2	ect2 oncogene
13609	ENSMUSG00000045092	S1pr1	sphingosine-1-phosphate receptor 1
13627	ENSMUSG00000037742	Eef1a1	eukaryotic translation elongation factor 1 alpha 1
13642	ENSMUSG00000001300	Efnb2	ephrin B2
13653	ENSMUSG00000038418	Egr1	early growth response 1
13654	ENSMUSG00000037868	Egr2	early growth response 2
13660	ENSMUSG00000024772	Ehd1	EH-domain containing 1
13666	ENSMUSG00000031668	Eif2ak3	eukaryotic translation initiation factor 2 alpha kinase 3
13681	ENSMUSG00000059796	Eif4a1	eukaryotic translation initiation factor 4A1
13713	ENSMUSG00000008398	Elk3	ELK3, member of ETS oncogene family
13723	ENSMUSG00000021728	Emb	embigin
13730	ENSMUSG00000030208	Emp1	epithelial membrane protein 1
13813	ENSMUSG00000032446	Eomes	eomesodermin
13819	ENSMUSG00000024140	Epas1	endothelial PAS domain protein 1
13849	ENSMUSG00000038776	Ephx1	epoxide hydrolase 1, microsomal
13875	ENSMUSG00000040857	Erf	Ets2 repressor factor
13929	ENSMUSG00000020610	Amz2	archaelysin family metallopeptidase 2
13998	ENSMUSG00000020021	Fgd6	FYVE, RhoGEF and PH domain containing 6
14011	ENSMUSG00000030199	Etv6	ets variant 6
14026	ENSMUSG00000021262	Evl	Ena-vasodilator stimulated phosphoprotein
14030	ENSMUSG00000009079	Ewsr1	Ewing sarcoma breakpoint region 1
14042	ENSMUSG00000061731	Ext1	exostosin glycosyltransferase 1
14056	ENSMUSG00000029687	Ezh2	enhancer of zeste 2 polycomb repressive complex 2 subunit
14062	ENSMUSG00000048376	F2r	coagulation factor II (thrombin) receptor
14063	ENSMUSG00000021678	F2rl1	coagulation factor II (thrombin) receptor-like 1
14064	ENSMUSG00000021675	F2rl2	coagulation factor II (thrombin) receptor-like 2
14065	ENSMUSG00000050147	F2rl3	coagulation factor II (thrombin) receptor-like 3
14073	ENSMUSG00000034171	Faah	fatty acid amide hydrolase
14084	ENSMUSG00000010517	Faf1	Fas-associated factor 1
14085	ENSMUSG00000030630	Fah	fumarylacetoacetate hydrolase
14087	ENSMUSG00000032815	Fanca	Fanconi anemia, complementation group A
14088	ENSMUSG00000021461	Fancc	Fanconi anemia, complementation group C
14102	ENSMUSG00000024778	Fas	Fas (TNF receptor superfamily member 6)
14103	ENSMUSG00000000817	Fasl	Fas ligand (TNF superfamily, member 6)
14109	ENSMUSG00000038274	Fau	Finkel-Biskis-Reilly murine sarcoma virus (FBR-MuSV) ubiquitously expressed (fox derived)
14123	ENSMUSG00000042423	Fbrs	fibrosin
14127	ENSMUSG00000058715	Fcer1g	Fc receptor, IgE, high affinity I, gamma polypeptide
14156	ENSMUSG00000024742	Fen1	flap structure specific endonuclease 1
14159	ENSMUSG00000053158	Fes	feline sarcoma oncogene
14168	ENSMUSG00000031137	Fgf13	fibroblast growth factor 13
14187	ENSMUSG00000029762	Akr1b8	aldo-keto reductase family 1, member B8
14190	ENSMUSG00000039899	Fgl2	fibrinogen-like protein 2
14200	ENSMUSG00000008136	Fhl2	four and a half LIM domains 2
14201	ENSMUSG00000032643	Fhl3	four and a half LIM domains 3
14211	ENSMUSG00000028312	Smc2	structural maintenance of chromosomes 2
14227	ENSMUSG00000056629	Fkbp2	FK506 binding protein 2
14229	ENSMUSG00000024222	Fkbp5	FK506 binding protein 5
14235	ENSMUSG00000001517	Foxm1	forkhead box M1
14245	ENSMUSG00000020593	Lpin1	lipin 1
14247	ENSMUSG00000016087	Fli1	Friend leukemia integration 1
14251	ENSMUSG00000059714	Flot1	flotillin 1
14252	ENSMUSG00000061981	Flot2	flotillin 2
14263	ENSMUSG00000028088	Fmo5	flavin containing monooxygenase 5
14265	ENSMUSG00000000838	Fmr1	FMRP translational regulator 1
14284	ENSMUSG00000029135	Fosl2	fos-like antigen 2
14296	ENSMUSG00000067199	Frat1	frequently rearranged in advanced T cell lymphomas
14297	ENSMUSG00000059363	Fxn	frataxin
14339	ENSMUSG00000031667	Aktip	thymoma viral proto-oncogene 1 interacting protein
14357	ENSMUSG00000029603	Dtx1	deltex 1, E3 ubiquitin ligase
14360	ENSMUSG00000019843	Fyn	Fyn proto-oncogene
14421	ENSMUSG00000006731	B4galnt1	beta-1,4-N-acetyl-galactosaminyl transferase 1
14425	ENSMUSG00000026994	Galnt3	polypeptide N-acetylgalactosaminyltransferase 3
14433	ENSMUSG00000057666	Gapdh	glyceraldehyde-3-phosphate dehydrogenase
14455	ENSMUSG00000053332	Gas5	growth arrest specific 5
14457	ENSMUSG00000033066	Gas7	growth arrest specific 7
14462	ENSMUSG00000015619	Gata3	GATA binding protein 3
14469	ENSMUSG00000028270	Gbp2	guanylate binding protein 2
14470	ENSMUSG00000003380	Rabac1	Rab acceptor 1 (prenylated)
14479	ENSMUSG00000020124	Usp15	ubiquitin specific peptidase 15
14489	ENSMUSG00000029840	Mtpn	myotrophin
14528	ENSMUSG00000037580	Gch1	GTP cyclohydrolase 1
14537	ENSMUSG00000038843	Gcnt1	glucosaminyl (N-acetyl) transferase 1, core 2
14547	ENSMUSG00000027865	Gdap2	ganglioside-induced differentiation-associated-protein 2
14569	ENSMUSG00000021218	Gdi2	guanosine diphosphate (GDP) dissociation inhibitor 2
14571	ENSMUSG00000026827	Gpd2	glycerol phosphate dehydrogenase 2, mitochondrial
14579	ENSMUSG00000028214	Gem	GTP binding protein (gene overexpressed in skeletal muscle)
14594	ENSMUSG00000035778	Ggta1	glycoprotein galactosyltransferase alpha 1, 3
14598	ENSMUSG00000006345	Ggt1	gamma-glutamyltransferase 1
14628	ENSMUSG00000038280	Ostm1	osteopetrosis associated transmembrane protein 1
14670	ENSMUSG00000024429	Gnl1	guanine nucleotide binding protein-like 1
14676	ENSMUSG00000034792	Gna15	guanine nucleotide binding protein, alpha 15
14682	ENSMUSG00000024639	Gnaq	guanine nucleotide binding protein, alpha q polypeptide
14688	ENSMUSG00000029064	Gnb1	guanine nucleotide binding protein (G protein), beta 1
14694	ENSMUSG00000020372	Rack1	receptor for activated C kinase 1
14696	ENSMUSG00000027669	Gnb4	guanine nucleotide binding protein (G protein), beta 4
14704	ENSMUSG00000071658	Gng3	guanine nucleotide binding protein (G protein), gamma 3
14718	ENSMUSG00000025190	Got1	glutamic-oxaloacetic transaminase 1, soluble
14727	ENSMUSG00000112023	Lilr4b	leukocyte immunoglobulin-like receptor, subfamily B, member 4B
14728	ENSMUSG00000062593	Lilrb4a	leukocyte immunoglobulin-like receptor, subfamily B, member 4A
14731	ENSMUSG00000022561	Gpaa1	GPI anchor attachment protein 1
14733	ENSMUSG00000034220	Gpc1	glypican 1
14744	ENSMUSG00000021886	Gpr65	G-protein coupled receptor 65
14747	ENSMUSG00000042190	Cmklr1	chemokine-like receptor 1
14756	ENSMUSG00000021340	Gpld1	glycosylphosphatidylinositol specific phospholipase D1
14758	ENSMUSG00000031342	Gpm6b	glycoprotein m6b
14766	ENSMUSG00000031785	Adgrg1	adhesion G protein-coupled receptor G1
14768	ENSMUSG00000026000	Lancl1	LanC (bacterial lantibiotic synthetase component C)-like 1
14782	ENSMUSG00000031584	Gsr	glutathione reductase
14784	ENSMUSG00000059923	Grb2	growth factor receptor bound protein 2
14786	ENSMUSG00000019312	Grb7	growth factor receptor bound protein 7
14790	ENSMUSG00000072772	Grcc10	gene rich cluster, C10 gene
14793	ENSMUSG00000023505	Cdca3	cell division cycle associated 3
14809	ENSMUSG00000003378	Grik5	glutamate receptor, ionotropic, kainate 5 (gamma 2)
14824	ENSMUSG00000034708	Grn	granulin
14827	ENSMUSG00000027248	Pdia3	protein disulfide isomerase associated 3
14841	ENSMUSG00000050107	Haspin	histone H3 associated protein kinase
14872	ENSMUSG00000033318	Gstt2	glutathione S-transferase, theta 2
14873	ENSMUSG00000025068	Gsto1	glutathione S-transferase omega 1
14886	ENSMUSG00000060261	Gtf2i	general transcription factor II I
14938	ENSMUSG00000023132	Gzma	granzyme A
14939	ENSMUSG00000015437	Gzmb	granzyme B
14945	ENSMUSG00000042385	Gzmk	granzyme K
14958	ENSMUSG00000096210	H1f0	H1.0 linker histone
14972	ENSMUSG00000061232	H2-K1	histocompatibility 2, K1, K region
15001	ENSMUSG00000024334	H2-Oa	histocompatibility 2, O region alpha locus
15002	ENSMUSG00000041538	H2-Ob	histocompatibility 2, O region beta locus
15013	ENSMUSG00000091705	H2-Q2	histocompatibility 2, Q region locus 2
15042	ENSMUSG00000053835	H2-T24	histocompatibility 2, T region locus 24
15051	ENSMUSG00000056116	H2-T9	histocompatibility 2, T region locus 9
15108	ENSMUSG00000025260	Hsd17b10	hydroxysteroid (17-beta) dehydrogenase 10
15115	ENSMUSG00000001380	Hars	histidyl-tRNA synthetase
15159	ENSMUSG00000031352	Hccs	holocytochrome c synthetase
15163	ENSMUSG00000022831	Hcls1	hematopoietic cell specific Lyn substrate 1
15184	ENSMUSG00000008855	Hdac5	histone deacetylase 5
15191	ENSMUSG00000004897	Hdgf	heparin binding growth factor
15201	ENSMUSG00000025001	Hells	helicase, lymphoid specific
15211	ENSMUSG00000025232	Hexa	hexosaminidase A
15212	ENSMUSG00000021665	Hexb	hexosaminidase B
15248	ENSMUSG00000043099	Hic1	hypermethylated in cancer 1
15251	ENSMUSG00000021109	Hif1a	hypoxia inducible factor 1, alpha subunit
15270	ENSMUSG00000049932	H2ax	H2A.X variant histone
15277	ENSMUSG00000000628	Hk2	hexokinase 2
15289	ENSMUSG00000066551	Hmgb1	high mobility group box 1
15312	ENSMUSG00000040681	Hmgn1	high mobility group nucleosomal binding domain 1
15331	ENSMUSG00000003038	Hmgn2	high mobility group nucleosomal binding domain 2
15354	ENSMUSG00000015217	Hmgb3	high mobility group box 3
15357	ENSMUSG00000021670	Hmgcr	3-hydroxy-3-methylglutaryl-Coenzyme A reductase
15366	ENSMUSG00000020330	Hmmr	hyaluronan mediated motility receptor (RHAMM)
15368	ENSMUSG00000005413	Hmox1	heme oxygenase 1
15370	ENSMUSG00000023034	Nr4a1	nuclear receptor subfamily 4, group A, member 1
15382	ENSMUSG00000046434	Hnrnpa1	heterogeneous nuclear ribonucleoprotein A1
15384	ENSMUSG00000020358	Hnrnpab	heterogeneous nuclear ribonucleoprotein A/B
15388	ENSMUSG00000015165	Hnrnpl	heterogeneous nuclear ribonucleoprotein L
15442	ENSMUSG00000035273	Hpse	heparanase
15461	ENSMUSG00000025499	Hras	Harvey rat sarcoma virus oncogene
15463	ENSMUSG00000026159	Agfg1	ArfGAP with FG repeats 1
15468	ENSMUSG00000020230	Prmt2	protein arginine N-methyltransferase 2
15483	ENSMUSG00000016194	Hsd11b1	hydroxysteroid 11-beta dehydrogenase 1
15490	ENSMUSG00000026675	Hsd17b7	hydroxysteroid (17-beta) dehydrogenase 7
15528	ENSMUSG00000073676	Hspe1	heat shock protein 1 (chaperonin 10)
15574	ENSMUSG00000020413	Hus1	HUS1 checkpoint clamp component
15893	ENSMUSG00000062995	Ica1	islet cell autoantigen 1
15898	ENSMUSG00000032174	Icam5	intercellular adhesion molecule 5, telencephalin
15900	ENSMUSG00000041515	Irf8	interferon regulatory factor 8
15902	ENSMUSG00000020644	Id2	inhibitor of DNA binding 2
15903	ENSMUSG00000007872	Id3	inhibitor of DNA binding 3
15932	ENSMUSG00000033540	Idua	iduronidase, alpha-L
15936	ENSMUSG00000053560	Ier2	immediate early response 2
15937	ENSMUSG00000003541	Ier3	immediate early response 3
15939	ENSMUSG00000056708	Ier5	immediate early response 5
15944	ENSMUSG00000046879	Irgm1	immunity-related GTPase family M member 1
15945	ENSMUSG00000034855	Cxcl10	chemokine (C-X-C motif) ligand 10
15950	ENSMUSG00000039997	Ifi203	interferon activated gene 203
15957	ENSMUSG00000034459	Ifit1	interferon-induced protein with tetratricopeptide repeats 1
15958	ENSMUSG00000045932	Ifit2	interferon-induced protein with tetratricopeptide repeats 2
15959	ENSMUSG00000074896	Ifit3	interferon-induced protein with tetratricopeptide repeats 3
15975	ENSMUSG00000022967	Ifnar1	interferon (alpha and beta) receptor 1
15976	ENSMUSG00000022971	Ifnar2	interferon (alpha and beta) receptor 2
15978	ENSMUSG00000055170	Ifng	interferon gamma
15979	ENSMUSG00000020009	Ifngr1	interferon gamma receptor 1
16001	ENSMUSG00000005533	Igf1r	insulin-like growth factor I receptor
16019	ENSMUSG00000076617	Ighm	immunoglobulin heavy constant mu
16071	ENSMUSG00000076609	Igkc	immunoglobulin kappa constant
16142	ENSMUSG00000076934	Iglv1	immunoglobulin lambda variable 1
16154	ENSMUSG00000032089	Il10ra	interleukin 10 receptor, alpha
16155	ENSMUSG00000022969	Il10rb	interleukin 10 receptor, beta
16161	ENSMUSG00000000791	Il12rb1	interleukin 12 receptor, beta 1
16162	ENSMUSG00000018341	Il12rb2	interleukin 12 receptor, beta 2
16170	ENSMUSG00000001741	Il16	interleukin 16
16178	ENSMUSG00000026073	Il1r2	interleukin 1 receptor, type II
16184	ENSMUSG00000026770	Il2ra	interleukin 2 receptor, alpha chain
16185	ENSMUSG00000068227	Il2rb	interleukin 2 receptor, beta chain
16190	ENSMUSG00000030748	Il4ra	interleukin 4 receptor, alpha
16194	ENSMUSG00000027947	Il6ra	interleukin 6 receptor, alpha
16197	ENSMUSG00000003882	Il7r	interleukin 7 receptor
16202	ENSMUSG00000030890	Ilk	integrin linked kinase
16206	ENSMUSG00000030029	Lrig1	leucine-rich repeats and immunoglobulin-like domains 1
16319	ENSMUSG00000024660	Incenp	inner centromere protein
16337	ENSMUSG00000005534	Insr	insulin receptor
16341	ENSMUSG00000022336	Eif3e	eukaryotic translation initiation factor 3, subunit E
16362	ENSMUSG00000018899	Irf1	interferon regulatory factor 1
16364	ENSMUSG00000021356	Irf4	interferon regulatory factor 4
16391	ENSMUSG00000002325	Irf9	interferon regulatory factor 9
16398	ENSMUSG00000015533	Itga2	integrin alpha 2
16404	ENSMUSG00000025348	Itga7	integrin alpha 7
16409	ENSMUSG00000030786	Itgam	integrin alpha M
16411	ENSMUSG00000030789	Itgax	integrin alpha X
16412	ENSMUSG00000025809	Itgb1	integrin beta 1 (fibronectin receptor beta)
16414	ENSMUSG00000000290	Itgb2	integrin beta 2
16419	ENSMUSG00000022817	Itgb5	integrin beta 5
16421	ENSMUSG00000001281	Itgb7	integrin beta 7
16423	ENSMUSG00000055447	Cd47	CD47 antigen (Rh-related antigen, integrin-associated signal transducer)
16430	ENSMUSG00000032116	Stt3a	STT3, subunit of the oligosaccharyltransferase complex, homolog A (S. cerevisiae)
16431	ENSMUSG00000031239	Itm2a	integral membrane protein 2A
16440	ENSMUSG00000042644	Itpr3	inositol 1,4,5-triphosphate receptor 3
16467	ENSMUSG00000034958	Atcay	ataxia, cerebellar, Cayman type
16476	ENSMUSG00000052684	Jun	jun proto-oncogene
16477	ENSMUSG00000052837	Junb	jun B proto-oncogene
16498	ENSMUSG00000028931	Kcnab2	potassium voltage-gated channel, shaker-related subfamily, beta member 2
16502	ENSMUSG00000058975	Kcnc1	potassium voltage gated channel, Shaw-related subfamily, member 1
16529	ENSMUSG00000023243	Kcnk5	potassium channel, subfamily K, member 5
16534	ENSMUSG00000054342	Kcnn4	potassium intermediate/small conductance calcium-activated channel, subfamily N, member 4
16549	ENSMUSG00000007670	Khsrp	KH-type splicing regulatory protein
16551	ENSMUSG00000012443	Kif11	kinesin family member 11
16561	ENSMUSG00000063077	Kif1b	kinesin family member 1B
16571	ENSMUSG00000034311	Kif4	kinesin family member 4
16574	ENSMUSG00000026764	Kif5c	kinesin family member 5C
16576	ENSMUSG00000050382	Kif7	kinesin family member 7
16579	ENSMUSG00000026585	Kifap3	kinesin-associated protein 3
16580	ENSMUSG00000024301	Kifc5b	kinesin family member C5B
16590	ENSMUSG00000005672	Kit	KIT proto-oncogene receptor tyrosine kinase
16593	ENSMUSG00000021288	Klc1	kinesin light chain 1
16598	ENSMUSG00000055148	Klf2	Kruppel-like factor 2 (lung)
16599	ENSMUSG00000029178	Klf3	Kruppel-like factor 3 (basic)
16600	ENSMUSG00000003032	Klf4	Kruppel-like factor 4 (gut)
16634	ENSMUSG00000067591	Klra3	killer cell lectin-like receptor, subfamily A, member 3
16637	ENSMUSG00000061769	Klra6	killer cell lectin-like receptor, subfamily A, member 6
16638	ENSMUSG00000067599	Klra7	killer cell lectin-like receptor, subfamily A, member 7
16640	ENSMUSG00000033024	Klra9	killer cell lectin-like receptor subfamily A, member 9
16641	ENSMUSG00000030167	Klrc1	killer cell lectin-like receptor subfamily C, member 1
16642	ENSMUSG00000052736	Klrc2	killer cell lectin-like receptor subfamily C, member 2
16643	ENSMUSG00000030165	Klrd1	killer cell lectin-like receptor, subfamily D, member 1
16647	ENSMUSG00000018362	Kpna2	karyopherin (importin) alpha 2
16728	ENSMUSG00000031391	L1cam	L1 cell adhesion molecule
16763	ENSMUSG00000041782	Lad1	ladinin
16764	ENSMUSG00000037138	Aff3	AF4/FMR2 family, member 3
16765	ENSMUSG00000028832	Stmn1	stathmin 1
16768	ENSMUSG00000030124	Lag3	lymphocyte-activation gene 3
16780	ENSMUSG00000026639	Lamb3	laminin, beta 3
16783	ENSMUSG00000031447	Lamp1	lysosomal-associated membrane protein 1
16785	ENSMUSG00000032518	Rpsa	ribosomal protein SA
16796	ENSMUSG00000038366	Lasp1	LIM and SH3 protein 1
16797	ENSMUSG00000030742	Lat	linker for activation of T cells
16828	ENSMUSG00000063229	Ldha	lactate dehydrogenase A
16832	ENSMUSG00000030246	Ldhb	lactate dehydrogenase B
16835	ENSMUSG00000032193	Ldlr	low density lipoprotein receptor
16842	ENSMUSG00000027985	Lef1	lymphoid enhancer binding factor 1
16848	ENSMUSG00000029570	Lfng	LFNG O-fucosylpeptide 3-beta-N-acetylglucosaminyltransferase
16852	ENSMUSG00000068220	Lgals1	lectin, galactose binding, soluble 1
16854	ENSMUSG00000050335	Lgals3	lectin, galactose binding, soluble 3
16859	ENSMUSG00000001123	Lgals9	lectin, galactose binding, soluble 9
16878	ENSMUSG00000034394	Lif	leukemia inhibitory factor
16881	ENSMUSG00000056394	Lig1	ligase I, DNA, ATP-dependent
16885	ENSMUSG00000029674	Limk1	LIM-domain containing, protein kinase
16889	ENSMUSG00000024781	Lipa	lysosomal acid lipase A
16898	ENSMUSG00000044533	Rps2	ribosomal protein S2
16905	ENSMUSG00000028063	Lmna	lamin A
16906	ENSMUSG00000024590	Lmnb1	lamin B1
16907	ENSMUSG00000062075	Lmnb2	lamin B2
16923	ENSMUSG00000042594	Sh2b3	SH2B adaptor protein 3
16952	ENSMUSG00000024659	Anxa1	annexin A1
16963	ENSMUSG00000026573	Xcl1	chemokine (C motif) ligand 1
16973	ENSMUSG00000024913	Lrp5	low density lipoprotein receptor-related protein 5
16975	ENSMUSG00000028613	Lrp8	low density lipoprotein receptor-related protein 8, apolipoprotein e receptor
16985	ENSMUSG00000018819	Lsp1	lymphocyte specific 1
16987	ENSMUSG00000033105	Lss	lanosterol synthase
16992	ENSMUSG00000024402	Lta	lymphotoxin A
16994	ENSMUSG00000024399	Ltb	lymphotoxin B
17025	ENSMUSG00000028393	Alad	aminolevulinate, delta-, dehydratase
17059	ENSMUSG00000030325	Klrb1c	killer cell lectin-like receptor subfamily B member 1C
17069	ENSMUSG00000022587	Ly6e	lymphocyte antigen 6 complex, locus E
17075	ENSMUSG00000045394	Epcam	epithelial cell adhesion molecule
17082	ENSMUSG00000026069	Il1rl1	interleukin 1 receptor-like 1
17089	ENSMUSG00000067367	Lyar	Ly1 antibody reactive clone
17096	ENSMUSG00000042228	Lyn	LYN proto-oncogene, Src family tyrosine kinase
17113	ENSMUSG00000007458	M6pr	mannose-6-phosphate receptor, cation dependent
17117	ENSMUSG00000022244	Amacr	alpha-methylacyl-CoA racemase
17119	ENSMUSG00000001156	Mxd1	MAX dimerization protein 1
17121	ENSMUSG00000021485	Mxd3	Max dimerization protein 3
17122	ENSMUSG00000037235	Mxd4	Max dimerization protein 4
17125	ENSMUSG00000031681	Smad1	SMAD family member 1
17127	ENSMUSG00000032402	Smad3	SMAD family member 3
17132	ENSMUSG00000055435	Maf	avian musculoaponeurotic fibrosarcoma oncogene homolog
17134	ENSMUSG00000051510	Mafg	v-maf musculoaponeurotic fibrosarcoma oncogene family, protein G (avian)
17135	ENSMUSG00000018143	Mafk	v-maf musculoaponeurotic fibrosarcoma oncogene family, protein K (avian)
17159	ENSMUSG00000005142	Man2b1	mannosidase 2, alpha B1
17187	ENSMUSG00000059436	Max	Max protein
17193	ENSMUSG00000030322	Mbd4	methyl-CpG binding domain protein 4
17196	ENSMUSG00000041607	Mbp	myelin basic protein
17210	ENSMUSG00000038612	Mcl1	myeloid cell leukemia sequence 1
17215	ENSMUSG00000041859	Mcm3	minichromosome maintenance complex component 3
17216	ENSMUSG00000002870	Mcm2	minichromosome maintenance complex component 2
17217	ENSMUSG00000022673	Mcm4	minichromosome maintenance complex component 4
17218	ENSMUSG00000005410	Mcm5	minichromosome maintenance complex component 5
17219	ENSMUSG00000026355	Mcm6	minichromosome maintenance complex component 6
17220	ENSMUSG00000029730	Mcm7	minichromosome maintenance complex component 7
17237	ENSMUSG00000022517	Mgrn1	mahogunin, ring finger 1
17245	ENSMUSG00000020212	Mdm1	transformed mouse 3T3 cell double minute 1
17250	ENSMUSG00000023088	Abcc1	ATP-binding cassette, sub-family C (CFTR/MRP), member 1
17260	ENSMUSG00000005583	Mef2c	myocyte enhancer factor 2C
17279	ENSMUSG00000035683	Melk	maternal embryonic leucine zipper kinase
17301	ENSMUSG00000055210	Foxd2	forkhead box D2
17345	ENSMUSG00000031004	Mki67	antigen identified by monoclonal antibody Ki 67
17347	ENSMUSG00000020190	Mknk2	MAP kinase-interacting serine/threonine kinase 2
17357	ENSMUSG00000047945	Marcksl1	MARCKS-like 1
17364	ENSMUSG00000030523	Trpm1	transient receptor potential cation channel, subfamily M, member 1
17427	ENSMUSG00000032221	Mns1	meiosis-specific nuclear structural protein 1
17454	ENSMUSG00000002227	Mov10	Mov10 RISC complex RNA helicase
17470	ENSMUSG00000022661	Cd200	CD200 antigen
17524	ENSMUSG00000031402	Mpp1	membrane protein, palmitoylated
17534	ENSMUSG00000020695	Mrc2	mannose receptor, C type 2
17537	ENSMUSG00000041420	Meis3	Meis homeobox 3
17684	ENSMUSG00000039910	Cited2	Cbp/p300-interacting transactivator, with Glu/Asp-rich carboxy-terminal domain, 2
17691	ENSMUSG00000024042	Sik1	salt inducible kinase 1
17705	ENSMUSG00000064357	ATP6	ATP synthase F0 subunit 6
17708	ENSMUSG00000064351	COX1	cytochrome c oxidase subunit I
17709	ENSMUSG00000064354	COX2	cytochrome c oxidase subunit II
17717	ENSMUSG00000064345	ND2	NADH dehydrogenase subunit 2
17719	ENSMUSG00000064363	ND4	NADH dehydrogenase subunit 4
17721	ENSMUSG00000064367	ND5	NADH dehydrogenase subunit 5
17722	ENSMUSG00000064368	ND6	NADH dehydrogenase subunit 6
17724	NA	mt-Rnr1	s-rRNA
17725	NA	mt-Rnr2	16S ribosomal RNA
17748	ENSMUSG00000031765	Mt1	metallothionein 1
17751	ENSMUSG00000031760	Mt3	metallothionein 3
17756	ENSMUSG00000015222	Map2	microtubule-associated protein 2
17761	ENSMUSG00000019996	Map7	microtubule-associated protein 7
17768	ENSMUSG00000005667	Mthfd2	methylenetetrahydrofolate dehydrogenase (NAD+ dependent), methenyltetrahydrofolate cyclohydrolase
17769	ENSMUSG00000029009	Mthfr	methylenetetrahydrofolate reductase
17857	ENSMUSG00000000386	Mx1	MX dynamin-like GTPase 1
17858	ENSMUSG00000023341	Mx2	MX dynamin-like GTPase 2
17859	ENSMUSG00000025025	Mxi1	MAX interactor 1, dimerization protein
17863	ENSMUSG00000019982	Myb	myeloblastosis oncogene
17864	ENSMUSG00000025912	Mybl1	myeloblastosis oncogene-like 1
17865	ENSMUSG00000017861	Mybl2	myeloblastosis oncogene-like 2
17869	ENSMUSG00000022346	Myc	myelocytomatosis oncogene
17873	ENSMUSG00000015312	Gadd45b	growth arrest and DNA-damage-inducible 45 beta
17874	ENSMUSG00000032508	Myd88	myeloid differentiation primary response gene 88
17876	ENSMUSG00000027201	Myef2	myelin basic protein expression factor 2, repressor
17896	ENSMUSG00000061086	Myl4	myosin, light polypeptide 4
17909	ENSMUSG00000022272	Myo10	myosin X
17916	ENSMUSG00000024300	Myo1f	myosin IF
17920	ENSMUSG00000033577	Myo6	myosin VI
17938	ENSMUSG00000061315	Naca	nascent polypeptide-associated complex alpha polypeptide
17969	ENSMUSG00000015950	Ncf1	neutrophil cytosolic factor 1
17974	ENSMUSG00000066877	Nck2	non-catalytic region of tyrosine kinase adaptor protein 2
17988	ENSMUSG00000005125	Ndrg1	N-myc downstream regulated gene 1
17996	ENSMUSG00000026950	Neb	nebulin
17997	ENSMUSG00000019988	Nedd1	neural precursor cell expressed, developmentally down-regulated gene 1
17999	ENSMUSG00000032216	Nedd4	neural precursor cell expressed, developmentally down-regulated 4
18003	ENSMUSG00000021365	Nedd9	neural precursor cell expressed, developmentally down-regulated gene 9
18005	ENSMUSG00000026622	Nek2	NIMA (never in mitosis gene a)-related expressed kinase 2
18010	ENSMUSG00000007038	Neu1	neuraminidase 1
18022	ENSMUSG00000058794	Nfe2	nuclear factor, erythroid derived 2
18027	ENSMUSG00000028565	Nfia	nuclear factor I/A
18029	ENSMUSG00000055053	Nfic	nuclear factor I/C
18033	ENSMUSG00000028163	Nfkb1	nuclear factor of kappa light polypeptide gene enhancer in B cells 1, p105
18034	ENSMUSG00000025225	Nfkb2	nuclear factor of kappa light polypeptide gene enhancer in B cells 2, p49/p100
18035	ENSMUSG00000021025	Nfkbia	nuclear factor of kappa light polypeptide gene enhancer in B cells inhibitor, alpha
18037	ENSMUSG00000023947	Nfkbie	nuclear factor of kappa light polypeptide gene enhancer in B cells inhibitor, epsilon
18044	ENSMUSG00000023994	Nfya	nuclear transcription factor-Y alpha
18045	ENSMUSG00000020248	Nfyb	nuclear transcription factor-Y beta
18081	ENSMUSG00000037966	Ninj1	ninjurin 1
18082	ENSMUSG00000034285	Nipsnap1	nipsnap homolog 1
18099	ENSMUSG00000017376	Nlk	nemo like kinase
18105	ENSMUSG00000046949	Nqo2	N-ribosyldihydronicotinamide quinone reductase 2
18106	ENSMUSG00000004709	Cd244a	CD244 molecule A
18140	ENSMUSG00000001228	Uhrf1	ubiquitin-like, containing PHD and RING finger domains, 1
18141	ENSMUSG00000016619	Nup50	nucleoporin 50
18174	ENSMUSG00000023030	Slc11a2	solute carrier family 11 (proton-coupled divalent metal ion transporters), member 2
18181	ENSMUSG00000058440	Nrf1	nuclear respiratory factor 1
18186	ENSMUSG00000025810	Nrp1	neuropilin 1
18187	ENSMUSG00000025969	Nrp2	neuropilin 2
18197	ENSMUSG00000020297	Nsg2	neuron specific gene family member 2
18213	ENSMUSG00000059146	Ntrk3	neurotrophic tyrosine kinase, receptor, type 3
18220	ENSMUSG00000030824	Nucb1	nucleobindin 1
18226	ENSMUSG00000109511	Nup62	nucleoporin 62
18230	ENSMUSG00000020844	Nxn	nucleoredoxin
18263	ENSMUSG00000011179	Odc1	ornithine decarboxylase, structural 1
18286	ENSMUSG00000026790	Odf2	outer dense fiber of sperm tails 2
18392	ENSMUSG00000028587	Orc1	origin recognition complex, subunit 1
18412	ENSMUSG00000015837	Sqstm1	sequestosome 1
18423	ENSMUSG00000005917	Otx1	orthodenticle homeobox 1
18438	ENSMUSG00000029470	P2rx4	purinergic receptor P2X, ligand-gated ion channel 4
18439	ENSMUSG00000029468	P2rx7	purinergic receptor P2X, ligand-gated ion channel, 7
18451	ENSMUSG00000019916	P4ha1	procollagen-proline, 2-oxoglutarate 4-dioxygenase (proline 4-hydroxylase), alpha 1 polypeptide
18458	ENSMUSG00000022283	Pabpc1	poly(A) binding protein, cytoplasmic 1
18484	ENSMUSG00000026335	Pam	peptidylglycine alpha-amidating monooxygenase
18519	ENSMUSG00000000708	Kat2b	K(lysine) acetyltransferase 2B
18537	ENSMUSG00000019795	Pcmt1	protein-L-isoaspartate (D-aspartate) O-methyltransferase 1
18538	ENSMUSG00000027342	Pcna	proliferating cell nuclear antigen
18548	ENSMUSG00000021587	Pcsk1	proprotein convertase subtilisin/kexin type 1
18554	ENSMUSG00000035382	Pcsk7	proprotein convertase subtilisin/kexin type 7
18559	ENSMUSG00000020553	Pctp	phosphatidylcholine transfer protein
18569	ENSMUSG00000024975	Pdcd4	programmed cell death 4
18571	ENSMUSG00000032504	Pdcd6ip	programmed cell death 6 interacting protein
18576	ENSMUSG00000030671	Pde3b	phosphodiesterase 3B, cGMP-inhibited
18577	ENSMUSG00000032177	Pde4a	phosphodiesterase 4A, cAMP specific
18578	ENSMUSG00000028525	Pde4b	phosphodiesterase 4B, cAMP specific
18584	ENSMUSG00000025584	Pde8a	phosphodiesterase 8A
18591	ENSMUSG00000000489	Pdgfb	platelet derived growth factor, B polypeptide
18600	ENSMUSG00000028927	Padi2	peptidyl arginine deiminase, type II
18604	ENSMUSG00000038967	Pdk2	pyruvate dehydrogenase kinase, isoenzyme 2
18605	ENSMUSG00000037370	Enpp1	ectonucleotide pyrophosphatase/phosphodiesterase 1
18606	ENSMUSG00000022425	Enpp2	ectonucleotide pyrophosphatase/phosphodiesterase 2
18613	ENSMUSG00000020717	Pecam1	platelet/endothelial cell adhesion molecule 1
18619	ENSMUSG00000045573	Penk	preproenkephalin
18627	ENSMUSG00000055866	Per2	period circadian clock 2
18642	ENSMUSG00000033065	Pfkm	phosphofructokinase, muscle
18645	ENSMUSG00000027805	Pfn2	profilin 2
18646	ENSMUSG00000037202	Prf1	perforin 1 (pore forming protein)
18647	ENSMUSG00000028926	Cdk14	cyclin-dependent kinase 14
18655	ENSMUSG00000062070	Pgk1	phosphoglycerate kinase 1
18669	ENSMUSG00000028970	Abcb1b	ATP-binding cassette, sub-family B (MDR/TAP), member 1B
18671	ENSMUSG00000040584	Abcb1a	ATP-binding cassette, sub-family B (MDR/TAP), member 1A
18707	ENSMUSG00000039936	Pik3cd	phosphatidylinositol-4,5-bisphosphate 3-kinase catalytic subunit delta
18708	ENSMUSG00000041417	Pik3r1	phosphoinositide-3-kinase regulatory subunit 1
18709	ENSMUSG00000031834	Pik3r2	phosphoinositide-3-kinase regulatory subunit 2
18712	ENSMUSG00000024014	Pim1	proviral integration site 1
18715	ENSMUSG00000031155	Pim2	proviral integration site 2
18717	ENSMUSG00000034902	Pip5k1c	phosphatidylinositol-4-phosphate 5-kinase, type 1 gamma
18738	ENSMUSG00000017781	Pitpna	phosphatidylinositol transfer protein, alpha
18739	ENSMUSG00000024851	Pitpnm1	phosphatidylinositol transfer protein, membrane-associated 1
18753	ENSMUSG00000021948	Prkcd	protein kinase C, delta
18762	ENSMUSG00000029053	Prkcz	protein kinase C, zeta
18796	ENSMUSG00000040061	Plcb2	phospholipase C, beta 2
18807	ENSMUSG00000003363	Pld3	phospholipase D family, member 3
18817	ENSMUSG00000030867	Plk1	polo like kinase 1
18824	ENSMUSG00000031146	Plp2	proteolipid protein 2
18826	ENSMUSG00000021998	Lcp1	lymphocyte cytosolic protein 1
18830	ENSMUSG00000017754	Pltp	phospholipid transfer protein
18846	ENSMUSG00000031398	Plxna3	plexin A3
18854	ENSMUSG00000036986	Pml	promyelocytic leukemia
18952	ENSMUSG00000020486	Septin4	septin 4
18968	ENSMUSG00000006678	Pola1	polymerase (DNA directed), alpha 1
18969	ENSMUSG00000024833	Pola2	polymerase (DNA directed), alpha 2
18971	ENSMUSG00000038644	Pold1	polymerase (DNA directed), delta 1, catalytic subunit
18973	ENSMUSG00000007080	Pole	polymerase (DNA directed), epsilon
18974	ENSMUSG00000020974	Pole2	polymerase (DNA directed), epsilon 2 (p59 subunit)
18984	ENSMUSG00000005514	Por	P450 (cytochrome) oxidoreductase
18985	ENSMUSG00000032053	Pou2af1	POU domain, class 2, associating factor 1
18987	ENSMUSG00000008496	Pou2f2	POU domain, class 2, transcription factor 2
19009	ENSMUSG00000009739	Pou6f1	POU domain, class 6, transcription factor 1
19025	ENSMUSG00000017760	Ctsa	cathepsin A
19043	ENSMUSG00000061130	Ppm1b	protein phosphatase 1B, magnesium dependent, beta isoform
19045	ENSMUSG00000040385	Ppp1ca	protein phosphatase 1 catalytic subunit alpha
19047	ENSMUSG00000004455	Ppp1cc	protein phosphatase 1 catalytic subunit gamma
19055	ENSMUSG00000028161	Ppp3ca	protein phosphatase 3, catalytic subunit, alpha isoform
19056	ENSMUSG00000021816	Ppp3cb	protein phosphatase 3, catalytic subunit, beta isoform
19057	ENSMUSG00000022092	Ppp3cc	protein phosphatase 3, catalytic subunit, gamma isoform
19069	ENSMUSG00000040667	Nup88	nucleoporin 88
19075	ENSMUSG00000025395	Prim1	DNA primase, p49 subunit
19076	ENSMUSG00000026134	Prim2	DNA primase, p58 subunit
19094	ENSMUSG00000053137	Mapk11	mitogen-activated protein kinase 11
19099	ENSMUSG00000027223	Mapk8ip1	mitogen-activated protein kinase 8 interacting protein 1
19122	ENSMUSG00000079037	Prnp	prion protein
19143	ENSMUSG00000031995	St14	suppression of tumorigenicity 14 (colon carcinoma)
19157	ENSMUSG00000017132	Cyth1	cytohesin 1
19159	ENSMUSG00000018001	Cyth3	cytohesin 3
19165	ENSMUSG00000010609	Psen2	presenilin 2
19179	ENSMUSG00000021178	Psmc1	protease (prosome, macropain) 26S subunit, ATPase 1
19181	ENSMUSG00000028932	Psmc2	proteasome (prosome, macropain) 26S subunit, ATPase 2
19183	ENSMUSG00000019303	Psmc3ip	proteasome (prosome, macropain) 26S subunit, ATPase 3, interacting protein
19200	ENSMUSG00000032322	Pstpip1	proline-serine-threonine phosphatase-interacting protein 1
19205	ENSMUSG00000006498	Ptbp1	polypyrimidine tract binding protein 1
19217	ENSMUSG00000037759	Ptger2	prostaglandin E receptor 2 (subtype EP2)
19219	ENSMUSG00000039942	Ptger4	prostaglandin E receptor 4 (subtype EP4)
19221	ENSMUSG00000027864	Ptgfrn	prostaglandin F2 receptor negative regulator
19231	ENSMUSG00000026238	Ptma	prothymosin alpha
19244	ENSMUSG00000028788	Ptp4a2	protein tyrosine phosphatase 4a2
19245	ENSMUSG00000059895	Ptp4a3	protein tyrosine phosphatase 4a3
19248	ENSMUSG00000028771	Ptpn12	protein tyrosine phosphatase, non-receptor type 12
19250	ENSMUSG00000026604	Ptpn14	protein tyrosine phosphatase, non-receptor type 14
19259	ENSMUSG00000030854	Ptpn5	protein tyrosine phosphatase, non-receptor type 5
19267	ENSMUSG00000041836	Ptpre	protein tyrosine phosphatase, receptor type, E
19272	ENSMUSG00000019889	Ptprk	protein tyrosine phosphatase, receptor type, K
19296	ENSMUSG00000097039	Pvt1	Pvt1 oncogene
19299	ENSMUSG00000028127	Abcd3	ATP-binding cassette, sub-family D (ALD), member 3
19301	ENSMUSG00000029499	Pxmp2	peroxisomal membrane protein 2
19303	ENSMUSG00000029528	Pxn	paxillin
19309	ENSMUSG00000032648	Pygm	muscle glycogen phosphorylase
19324	ENSMUSG00000020149	Rab1a	RAB1A, member RAS oncogene family
19347	ENSMUSG00000035901	Dennd5a	DENN/MADD domain containing 5A
19348	ENSMUSG00000003779	Kif20a	kinesin family member 20A
19357	ENSMUSG00000022314	Rad21	RAD21 cohesin complex component
19358	ENSMUSG00000003813	Rad23a	RAD23 homolog A, nucleotide excision repair protein
19361	ENSMUSG00000027323	Rad51	RAD51 recombinase
19362	ENSMUSG00000030346	Rad51ap1	RAD51 associated protein 1
19366	ENSMUSG00000028702	Rad54l	RAD54 like (S. cerevisiae)
19367	ENSMUSG00000024824	Rad9a	RAD9 checkpoint clamp component A
19383	ENSMUSG00000027593	Raly	hnRNP-associated with lethal yellow
19385	ENSMUSG00000005732	Ranbp1	RAN binding protein 1
19395	ENSMUSG00000032946	Rasgrp2	RAS, guanyl releasing protein 2
19414	ENSMUSG00000031453	Rasa3	RAS p21 protein activator 3
19415	ENSMUSG00000029602	Rasal1	RAS protein activator like 1 (GAP1 like)
19645	ENSMUSG00000022105	Rb1	RB transcriptional corepressor 1
19650	ENSMUSG00000027641	Rbl1	RB transcriptional corepressor like 1
19664	ENSMUSG00000039191	Rbpj	recombination signal binding protein for immunoglobulin kappa J region
19672	ENSMUSG00000005973	Rcn1	reticulocalbin 1
19684	ENSMUSG00000032050	Rdx	radixin
19691	ENSMUSG00000030243	Recql	RecQ protein-like
19698	ENSMUSG00000002983	Relb	avian reticuloendotheliosis viral (v-rel) oncogene related B
19704	ENSMUSG00000058301	Upf1	UPF1 regulator of nonsense transcripts homolog (yeast)
19713	ENSMUSG00000030110	Ret	ret proto-oncogene
19718	ENSMUSG00000023104	Rfc2	replication factor C (activator 1) 2
19725	ENSMUSG00000024206	Rfx2	regulatory factor X, 2 (influences HLA class II expression)
19730	ENSMUSG00000026821	Ralgds	ral guanine nucleotide dissociation stimulator
19821	ENSMUSG00000026484	Rnf2	ring finger protein 2
19826	ENSMUSG00000034681	Rnps1	RNA binding protein with serine rich domain 1
19881	ENSMUSG00000071648	Rom1	rod outer segment membrane protein 1
19891	ENSMUSG00000028884	Rpa2	replication protein A2
19896	ENSMUSG00000037805	Rpl10a	ribosomal protein L10A
19899	ENSMUSG00000059070	Rpl18	ribosomal protein L18
19921	ENSMUSG00000017404	Rpl19	ribosomal protein L19
19933	ENSMUSG00000041453	Rpl21	ribosomal protein L21
19934	ENSMUSG00000028936	Rpl22	ribosomal protein L22
19935	ENSMUSG00000037772	Mrpl23	mitochondrial ribosomal protein L23
19941	ENSMUSG00000060938	Rpl26	ribosomal protein L26
19942	ENSMUSG00000063316	Rpl27	ribosomal protein L27
19943	ENSMUSG00000030432	Rpl28	ribosomal protein L28
19944	ENSMUSG00000048758	Rpl29	ribosomal protein L29
19946	ENSMUSG00000058600	Rpl30	ribosomal protein L30
19951	ENSMUSG00000057841	Rpl32	ribosomal protein L32
19981	ENSMUSG00000046330	Rpl37a	ribosomal protein L37a
19982	ENSMUSG00000079435	Rpl36a	ribosomal protein L36A
19988	ENSMUSG00000029614	Rpl6	ribosomal protein L6
19989	ENSMUSG00000043716	Rpl7	ribosomal protein L7
20005	ENSMUSG00000047215	Rpl9	ribosomal protein L9
20016	ENSMUSG00000067148	Polr1c	polymerase (RNA) I polypeptide C
20042	ENSMUSG00000061983	Rps12	ribosomal protein S12
20044	ENSMUSG00000024608	Rps14	ribosomal protein S14
20054	ENSMUSG00000063457	Rps15	ribosomal protein S15
20055	ENSMUSG00000037563	Rps16	ribosomal protein S16
20068	ENSMUSG00000061787	Rps17	ribosomal protein S17
20084	ENSMUSG00000008668	Rps18	ribosomal protein S18
20085	ENSMUSG00000040952	Rps19	ribosomal protein S19
20088	ENSMUSG00000025290	Rps24	ribosomal protein S24
20090	ENSMUSG00000034892	Rps29	ribosomal protein S29
20091	ENSMUSG00000028081	Rps3a1	ribosomal protein S3A1
20102	ENSMUSG00000031320	Rps4x	ribosomal protein S4, X-linked
20103	ENSMUSG00000012848	Rps5	ribosomal protein S5
20104	ENSMUSG00000028495	Rps6	ribosomal protein S6
20111	ENSMUSG00000003644	Rps6ka1	ribosomal protein S6 kinase polypeptide 1
20115	ENSMUSG00000061477	Rps7	ribosomal protein S7
20116	ENSMUSG00000047675	Rps8	ribosomal protein S8
20128	ENSMUSG00000030921	Trim30a	tripartite motif-containing 30A
20133	ENSMUSG00000030978	Rrm1	ribonucleotide reductase M1
20135	ENSMUSG00000020649	Rrm2	ribonucleotide reductase M2
20148	ENSMUSG00000066026	Dhrs3	dehydrogenase/reductase (SDR family) member 3
20190	ENSMUSG00000030592	Ryr1	ryanodine receptor 1, skeletal muscle
20192	ENSMUSG00000057378	Ryr3	ryanodine receptor 3
20198	ENSMUSG00000001020	S100a4	S100 calcium binding protein A4
20200	ENSMUSG00000001025	S100a6	S100 calcium binding protein A6 (calcyclin)
20227	ENSMUSG00000039148	Sart1	squamous cell carcinoma antigen recognized by T cells 1
20229	ENSMUSG00000025283	Sat1	spermidine/spermine N1-acetyl transferase 1
20230	ENSMUSG00000023927	Satb1	special AT-rich sequence binding protein 1
20238	ENSMUSG00000046876	Atxn1	ataxin 1
20239	ENSMUSG00000042605	Atxn2	ataxin 2
20250	ENSMUSG00000025203	Scd2	stearoyl-Coenzyme A desaturase 2
20280	ENSMUSG00000028603	Scp2	sterol carrier protein 2, liver
20302	ENSMUSG00000000982	Ccl3	chemokine (C-C motif) ligand 3
20303	ENSMUSG00000018930	Ccl4	chemokine (C-C motif) ligand 4
20304	ENSMUSG00000035042	Ccl5	chemokine (C-C motif) ligand 5
20343	ENSMUSG00000026581	Sell	selectin, lymphocyte
20351	ENSMUSG00000028064	Sema4a	sema domain, immunoglobulin domain (Ig), transmembrane domain (TM) and short cytoplasmic domain, (semaphorin) 4A
20352	ENSMUSG00000030539	Sema4b	sema domain, immunoglobulin domain (Ig), transmembrane domain (TM) and short cytoplasmic domain, (semaphorin) 4B
20353	ENSMUSG00000026121	Sema4c	sema domain, immunoglobulin domain (Ig), transmembrane domain (TM) and short cytoplasmic domain, (semaphorin) 4C
20354	ENSMUSG00000021451	Sema4d	sema domain, immunoglobulin domain (Ig), transmembrane domain (TM) and short cytoplasmic domain, (semaphorin) 4D
20361	ENSMUSG00000038264	Sema7a	sema domain, immunoglobulin domain (Ig), and GPI membrane anchor, (semaphorin) 7A
20363	ENSMUSG00000064373	Selenop	selenoprotein P
20371	ENSMUSG00000039521	Foxp3	forkhead box P3
20382	ENSMUSG00000034120	Srsf2	serine and arginine-rich splicing factor 2
20383	ENSMUSG00000071172	Srsf3	serine and arginine-rich splicing factor 3
20393	ENSMUSG00000019970	Sgk1	serum/glucocorticoid regulated kinase 1
20400	ENSMUSG00000005696	Sh2d1a	SH2 domain containing 1A
20401	ENSMUSG00000022436	Sh3bp1	SH3-domain binding protein 1
20416	ENSMUSG00000042626	Shc1	src homology 2 domain-containing transforming protein C1
20419	ENSMUSG00000022322	Shcbp1	Shc SH2-domain binding protein 1
20439	ENSMUSG00000036432	Siah2	siah E3 ubiquitin protein ligase 2
20440	ENSMUSG00000022885	St6gal1	beta galactoside alpha 2,6 sialyltransferase 1
20444	ENSMUSG00000031749	St3gal2	ST3 beta-galactoside alpha-2,3-sialyltransferase 2
20447	ENSMUSG00000052544	St6galnac3	ST6 (alpha-N-acetyl-neuraminyl-2,3-beta-galactosyl-1,3)-N-acetylgalactosaminide alpha-2,6-sialyltransferase 3
20449	ENSMUSG00000030283	St8sia1	ST8 alpha-N-acetyl-neuraminide alpha-2,8-sialyltransferase 1
20452	ENSMUSG00000040710	St8sia4	ST8 alpha-N-acetyl-neuraminide alpha-2,8-sialyltransferase 4
20460	ENSMUSG00000028718	Stil	Scl/Tal1 interrupting locus
20463	ENSMUSG00000024248	Cox7a2l	cytochrome c oxidase subunit 7A2 like
20475	ENSMUSG00000040841	Six5	sine oculis-related homeobox 5
20491	ENSMUSG00000022372	Sla	src-like adaptor
20492	ENSMUSG00000004642	Slbp	stem-loop binding protein
20525	ENSMUSG00000028645	Slc2a1	solute carrier family 2 (facilitated glucose transporter), member 1
20527	ENSMUSG00000003153	Slc2a3	solute carrier family 2 (facilitated glucose transporter), member 3
20529	ENSMUSG00000066150	Slc31a1	solute carrier family 31, member 1
20535	ENSMUSG00000028962	Slc4a2	solute carrier family 4 (anion exchanger), member 2
20555	ENSMUSG00000078763	Slfn1	schlafen 1
20556	ENSMUSG00000072620	Slfn2	schlafen 2
20557	ENSMUSG00000018986	Slfn3	schlafen 3
20621	ENSMUSG00000037972	Snn	stannin
20637	ENSMUSG00000063511	Snrnp70	small nuclear ribonucleoprotein 70 (U1)
20652	ENSMUSG00000026600	Soat1	sterol O-acyltransferase 1
20677	ENSMUSG00000076431	Sox4	SRY (sex determining region Y)-box 4
20678	ENSMUSG00000041540	Sox5	SRY (sex determining region Y)-box 5
20684	ENSMUSG00000026222	Sp100	nuclear antigen Sp100
20688	ENSMUSG00000025323	Sp4	trans-acting transcription factor 4
20706	ENSMUSG00000021403	Serpinb9b	serine (or cysteine) peptidase inhibitor, clade B, member 9b
20708	ENSMUSG00000042842	Serpinb6b	serine (or cysteine) peptidase inhibitor, clade B, member 6b
20713	ENSMUSG00000027834	Serpini1	serine (or cysteine) peptidase inhibitor, clade I, member 1
20715	ENSMUSG00000041481	Serpina3g	serine (or cysteine) peptidase inhibitor, clade A, member 3G
20719	ENSMUSG00000060147	Serpinb6a	serine (or cysteine) peptidase inhibitor, clade B, member 6a
20720	ENSMUSG00000026249	Serpine2	serine (or cysteine) peptidase inhibitor, clade E, member 2
20723	ENSMUSG00000045827	Serpinb9	serine (or cysteine) peptidase inhibitor, clade B, member 9
20733	ENSMUSG00000074227	Spint2	serine protease inhibitor, Kunitz type 2
20737	ENSMUSG00000051457	Spn	sialophorin
20741	ENSMUSG00000021061	Sptb	spectrin beta, erythrocytic
20744	ENSMUSG00000026915	Strbp	spermatid perinuclear RNA binding protein
20750	ENSMUSG00000029304	Spp1	secreted phosphoprotein 1
20751	ENSMUSG00000033735	Spr	sepiapterin reductase
20768	ENSMUSG00000049091	Sephs2	selenophosphate synthetase 2
20775	ENSMUSG00000022351	Sqle	squalene epoxidase
20776	ENSMUSG00000049555	Tmie	transmembrane inner ear
20787	ENSMUSG00000020538	Srebf1	sterol regulatory element binding transcription factor 1
20788	ENSMUSG00000022463	Srebf2	sterol regulatory element binding factor 2
20846	ENSMUSG00000026104	Stat1	signal transducer and activator of transcription 1
20847	ENSMUSG00000040033	Stat2	signal transducer and activator of transcription 2
20873	ENSMUSG00000025758	Plk4	polo like kinase 4
20874	ENSMUSG00000025060	Slk	STE20-like kinase
20877	ENSMUSG00000020897	Aurkb	aurora kinase B
20878	ENSMUSG00000027496	Aurka	aurora kinase A
20893	ENSMUSG00000030103	Bhlhe40	basic helix-loop-helix family, member e40
20932	ENSMUSG00000014867	Surf4	surfeit gene 4
20937	ENSMUSG00000039231	Suv39h1	suppressor of variegation 3-9 1
20963	ENSMUSG00000021457	Syk	spleen tyrosine kinase
20975	ENSMUSG00000023805	Synj2	synaptojanin 2
21335	ENSMUSG00000037313	Tacc3	transforming, acidic coiled-coil containing protein 3
21346	ENSMUSG00000026547	Tagln2	transgelin 2
21353	ENSMUSG00000064289	Tank	TRAF family member-associated Nf-kappa B activator
21354	ENSMUSG00000037321	Tap1	transporter 1, ATP-binding cassette, sub-family B (MDR/TAP)
21355	ENSMUSG00000024339	Tap2	transporter 2, ATP-binding cassette, sub-family B (MDR/TAP)
21356	ENSMUSG00000024308	Tapbp	TAP binding protein
21376	ENSMUSG00000011114	Tbrg1	transforming growth factor beta regulated gene 1
21390	ENSMUSG00000034881	Tbxa2r	thromboxane A2 receptor
21402	ENSMUSG00000036309	Skp1	S-phase kinase-associated protein 1
21406	ENSMUSG00000032228	Tcf12	transcription factor 12
21413	ENSMUSG00000053477	Tcf4	transcription factor 4
21414	ENSMUSG00000000782	Tcf7	transcription factor 7, T cell specific
21415	ENSMUSG00000055799	Tcf7l1	transcription factor 7 like 1 (T cell specific, HMG box)
21422	ENSMUSG00000009733	Tfcp2	transcription factor CP2
21452	ENSMUSG00000020432	Tcn2	transcobalamin 2
21632	ENSMUSG00000076755	Trgv1	T cell receptor gamma, variable 1
21636	ENSMUSG00000076754	Trgv2	T cell receptor gamma variable 2
21665	ENSMUSG00000034674	Tdg	thymine DNA glycosylase
21681	ENSMUSG00000025134	Alyref	Aly/REF export factor
21754	ENSMUSG00000028458	Tesk1	testis specific protein kinase 1
21769	ENSMUSG00000044477	Zfand3	zinc finger, AN1-type domain 3
21781	ENSMUSG00000038482	Tfdp1	transcription factor Dp 1
21788	ENSMUSG00000027082	Tfpi	tissue factor pathway inhibitor
21807	ENSMUSG00000022010	Tsc22d1	TSC22 domain family, member 1
21813	ENSMUSG00000032440	Tgfbr2	transforming growth factor, beta receptor II
21814	ENSMUSG00000029287	Tgfbr3	transforming growth factor, beta receptor III
21815	ENSMUSG00000047407	Tgif1	TGFB-induced factor homeobox 1
21819	ENSMUSG00000053469	Tg	thyroglobulin
21822	ENSMUSG00000078922	Tgtp1	T cell specific GTPase 1
21838	ENSMUSG00000032011	Thy1	thymus cell antigen 1, theta
21844	ENSMUSG00000002489	Tiam1	T cell lymphoma invasion and metastasis 1
21848	ENSMUSG00000029833	Trim24	tripartite motif-containing 24
21853	ENSMUSG00000039994	Timeless	timeless circadian clock 1
21858	ENSMUSG00000017466	Timp2	tissue inhibitor of metalloproteinase 2
21877	ENSMUSG00000025574	Tk1	thymidine kinase 1
21887	ENSMUSG00000032280	Tle3	transducin-like enhancer of split 3
21897	ENSMUSG00000044827	Tlr1	toll-like receptor 1
21917	ENSMUSG00000019961	Tmpo	thymopoietin
21923	ENSMUSG00000028364	Tnc	tenascin C
21926	ENSMUSG00000024401	Tnf	tumor necrosis factor
21938	ENSMUSG00000028599	Tnfrsf1b	tumor necrosis factor receptor superfamily, member 1b
21940	ENSMUSG00000030336	Cd27	CD27 antigen
21943	ENSMUSG00000022015	Tnfsf11	tumor necrosis factor (ligand) superfamily, member 11
21946	ENSMUSG00000030413	Pglyrp1	peptidoglycan recognition protein 1
21949	ENSMUSG00000028362	Tnfsf8	tumor necrosis factor (ligand) superfamily, member 8
21961	ENSMUSG00000055322	Tns1	tensin 1
21968	ENSMUSG00000042870	Tom1	target of myb1 trafficking protein
21973	ENSMUSG00000020914	Top2a	topoisomerase (DNA) II alpha
21985	ENSMUSG00000027506	Tpd52	tumor protein D52
22022	ENSMUSG00000029344	Tpst2	protein-tyrosine sulfotransferase 2
22025	ENSMUSG00000005897	Nr2c1	nuclear receptor subfamily 2, group C, member 1
22027	ENSMUSG00000020048	Hsp90b1	heat shock protein 90, beta (Grp94), member 1
22029	ENSMUSG00000026875	Traf1	TNF receptor-associated factor 1
22035	ENSMUSG00000039304	Tnfsf10	tumor necrosis factor (ligand) superfamily, member 10
22036	ENSMUSG00000032586	Traip	TRAF-interacting protein
22038	ENSMUSG00000032369	Plscr1	phospholipid scramblase 1
22040	ENSMUSG00000049734	Trex1	three prime repair exonuclease 1
22057	ENSMUSG00000037573	Tob1	transducer of ErbB-2.1
22062	ENSMUSG00000029026	Trp73	transformation related protein 73
22064	ENSMUSG00000100254	Trpc2	transient receptor potential cation channel, subfamily C, member 2
22070	ENSMUSG00000060126	Tpt1	tumor protein, translationally-controlled 1
22121	ENSMUSG00000074129	Rpl13a	ribosomal protein L13A
22137	ENSMUSG00000038379	Ttk	Ttk protein kinase
22142	ENSMUSG00000072235	Tuba1a	tubulin, alpha 1A
22143	ENSMUSG00000023004	Tuba1b	tubulin, alpha 1B
22145	ENSMUSG00000026202	Tuba4a	tubulin, alpha 4A
22146	ENSMUSG00000043091	Tuba1c	tubulin, alpha 1C
22151	ENSMUSG00000058672	Tubb2a	tubulin, beta 2A class IIA
22152	ENSMUSG00000062380	Tubb3	tubulin, beta 3 class III
22154	ENSMUSG00000001525	Tubb5	tubulin, beta 5 class I
22156	ENSMUSG00000005968	Tuft1	tuftelin 1
22163	ENSMUSG00000029075	Tnfrsf4	tumor necrosis factor receptor superfamily, member 4
22164	ENSMUSG00000026700	Tnfsf4	tumor necrosis factor (ligand) superfamily, member 4
22165	ENSMUSG00000054892	Txk	TXK tyrosine kinase
22169	ENSMUSG00000020638	Cmpk2	cytidine monophosphate (UMP-CMP) kinase 2, mitochondrial
22171	ENSMUSG00000025747	Tyms	thymidylate synthase
22183	ENSMUSG00000044068	Zrsr1	zinc finger (CCCH type), RNA binding motif and serine/arginine rich 1
22185	ENSMUSG00000030435	U2af2	U2 small nuclear ribonucleoprotein auxiliary factor (U2AF) 2
22186	ENSMUSG00000090137	Uba52	ubiquitin A-52 residue ribosomal protein fusion product 1
22213	ENSMUSG00000009293	Ube2g2	ubiquitin-conjugating enzyme E2G 2
22214	ENSMUSG00000039159	Ube2h	ubiquitin-conjugating enzyme E2H
22228	ENSMUSG00000033685	Ucp2	uncoupling protein 2 (mitochondrial, proton carrier)
22234	ENSMUSG00000028381	Ugcg	UDP-glucose ceramide glucosyltransferase
22247	ENSMUSG00000022814	Umps	uridine monophosphate synthetase
22256	ENSMUSG00000029591	Ung	uracil DNA glycosylase
22323	ENSMUSG00000030403	Vasp	vasodilator-stimulated phosphoprotein
22325	ENSMUSG00000009621	Vav2	vav 2 oncogene
22340	ENSMUSG00000024962	Vegfb	vascular endothelial growth factor B
22352	ENSMUSG00000026728	Vim	vimentin
22354	ENSMUSG00000032528	Vipr1	vasoactive intestinal peptide receptor 1
22377	ENSMUSG00000030035	Wbp1	WW domain binding protein 1
22379	ENSMUSG00000023008	Fmnl3	formin-like 3
22384	ENSMUSG00000040731	Eif4h	eukaryotic translation initiation factor 4H
22388	ENSMUSG00000005103	Wdr1	WD repeat domain 1
22390	ENSMUSG00000031016	Wee1	WEE 1 homolog 1 (S. pombe)
22401	ENSMUSG00000027663	Zmat3	zinc finger matrin type 3
22409	ENSMUSG00000026167	Wnt10a	wingless-type MMTV integration site family, member 10A
22591	ENSMUSG00000030094	Xpc	xeroderma pigmentosum, complementation group C
22619	ENSMUSG00000001942	Siae	sialic acid acetylesterase
22627	ENSMUSG00000020849	Ywhae	tyrosine 3-monooxygenase/tryptophan 5-monooxygenase activation protein, epsilon polypeptide
22630	ENSMUSG00000076432	Ywhaq	tyrosine 3-monooxygenase/tryptophan 5-monooxygenase activation protein theta
22631	ENSMUSG00000022285	Ywhaz	tyrosine 3-monooxygenase/tryptophan 5-monooxygenase activation protein, zeta polypeptide
22634	ENSMUSG00000019817	Plagl1	pleiomorphic adenoma gene-like 1
22635	ENSMUSG00000079173	Zan	zonadhesin
22658	ENSMUSG00000018537	Pcgf2	polycomb group ring finger 2
22668	ENSMUSG00000024949	Sf1	splicing factor 1
22670	ENSMUSG00000024457	Trim26	tripartite motif-containing 26
22691	ENSMUSG00000038797	Zscan2	zinc finger and SCAN domain containing 2
22717	ENSMUSG00000078779	Zfp59	zinc finger protein 59
22718	ENSMUSG00000037640	Zfp60	zinc finger protein 60
22720	ENSMUSG00000046311	Zfp62	zinc finger protein 62
22724	ENSMUSG00000028042	Zbtb7b	zinc finger and BTB domain containing 7B
22756	ENSMUSG00000074282	Zfp94	zinc finger protein 94
22758	ENSMUSG00000036721	Zscan12	zinc finger and SCAN domain containing 12
22761	ENSMUSG00000049577	Zfpm1	zinc finger protein, multitype 1
22779	ENSMUSG00000025997	Ikzf2	IKAROS family zinc finger 2
22793	ENSMUSG00000029860	Zyx	zyxin
23832	ENSMUSG00000060509	Xcr1	chemokine (C motif) receptor 1
23834	ENSMUSG00000017499	Cdc6	cell division cycle 6
23849	ENSMUSG00000000078	Klf6	Kruppel-like factor 6
23859	ENSMUSG00000052572	Dlg2	discs large MAGUK scaffold protein 2
23882	ENSMUSG00000021453	Gadd45g	growth arrest and DNA-damage-inducible 45 gamma
23917	ENSMUSG00000003500	Impdh1	inosine monophosphate dehydrogenase 1
23920	ENSMUSG00000005640	Insrr	insulin receptor-related receptor
23942	ENSMUSG00000071646	Mta2	metastasis-associated gene family, member 2
23943	ENSMUSG00000025366	Esyt1	extended synaptotagmin-like protein 1
23959	ENSMUSG00000032420	Nt5e	5' nucleotidase, ecto
23962	ENSMUSG00000029561	Oasl2	2'-5' oligoadenylate synthetase-like 2
23969	ENSMUSG00000040276	Pacsin1	protein kinase C and casein kinase substrate in neurons 1
23970	ENSMUSG00000016664	Pacsin2	protein kinase C and casein kinase substrate in neurons 2
23980	ENSMUSG00000032959	Pebp1	phosphatidylethanolamine binding protein 1
23997	ENSMUSG00000025487	Psmd13	proteasome (prosome, macropain) 26S subunit, non-ATPase, 13
24018	ENSMUSG00000028274	Rngtt	RNA guanylyltransferase and 5'-phosphatase
24055	ENSMUSG00000054520	Sh3bp2	SH3-domain binding protein 2
24056	ENSMUSG00000021892	Sh3bp5	SH3-domain binding protein 5 (BTK-associated)
24058	ENSMUSG00000025494	Sigirr	single immunoglobulin and toll-interleukin 1 receptor (TIR) domain
24064	ENSMUSG00000022114	Spry2	sprouty RTK signaling antagonist 2
24083	ENSMUSG00000018931	Natd1	N-acetyltransferase domain containing 1
24088	ENSMUSG00000027995	Tlr2	toll-like receptor 2
24099	ENSMUSG00000031497	Tnfsf13b	tumor necrosis factor (ligand) superfamily, member 13b
24110	ENSMUSG00000030107	Usp18	ubiquitin specific peptidase 18
24113	ENSMUSG00000034777	Vax2	ventral anterior homeobox 2
24136	ENSMUSG00000026872	Zeb2	zinc finger E-box binding homeobox 2
26357	ENSMUSG00000029802	Abcg2	ATP binding cassette subfamily G member 2 (Junior blood group)
26362	ENSMUSG00000002602	Axl	AXL receptor tyrosine kinase
26364	ENSMUSG00000002885	Adgre5	adhesion G protein-coupled receptor E5
26377	ENSMUSG00000028159	Dapp1	dual adaptor for phosphotyrosine and 3-phosphoinositides 1
26378	ENSMUSG00000036775	Decr2	2-4-dienoyl-Coenzyme A reductase 2, peroxisomal
26384	ENSMUSG00000052102	Gnpda1	glucosamine-6-phosphate deaminase 1
26386	ENSMUSG00000033249	Hsf4	heat shock transcription factor 4
26395	ENSMUSG00000004936	Map2k1	mitogen-activated protein kinase kinase 1
26397	ENSMUSG00000018932	Map2k3	mitogen-activated protein kinase kinase 3
26417	ENSMUSG00000063065	Mapk3	mitogen-activated protein kinase 3
26419	ENSMUSG00000021936	Mapk8	mitogen-activated protein kinase 8
26432	ENSMUSG00000032374	Plod2	procollagen lysine, 2-oxoglutarate 5-dioxygenase 2
26433	ENSMUSG00000004846	Plod3	procollagen-lysine, 2-oxoglutarate 5-dioxygenase 3
26450	ENSMUSG00000027428	Rbbp9	retinoblastoma binding protein 9, serine hydrolase
26451	ENSMUSG00000046364	Rpl27a	ribosomal protein L27A
26556	ENSMUSG00000007617	Homer1	homer scaffolding protein 1
26569	ENSMUSG00000059316	Slc27a4	solute carrier family 27 (fatty acid transporter), member 4
26886	ENSMUSG00000045273	Cenph	centromere protein H
26909	ENSMUSG00000039748	Exo1	exonuclease 1
26912	ENSMUSG00000006378	Gcat	glycine C-acetyltransferase (2-amino-3-ketobutyrate-coenzyme A ligase)
26914	ENSMUSG00000015937	Macroh2a1	macroH2A.1 histone
26921	ENSMUSG00000026074	Map4k4	mitogen-activated protein kinase kinase kinase kinase 4
26934	ENSMUSG00000023015	Racgap1	Rac GTPase-activating protein 1
26943	ENSMUSG00000017707	Serinc3	serine incorporator 3
26949	ENSMUSG00000034993	Vat1	vesicle amine transport 1
26961	ENSMUSG00000003970	Rpl8	ribosomal protein L8
27007	ENSMUSG00000030149	Klrk1	killer cell lectin-like receptor subfamily K, member 1
27015	ENSMUSG00000021668	Polk	polymerase (DNA directed), kappa
27027	ENSMUSG00000000244	Tspan32	tetraspanin 32
27029	ENSMUSG00000005043	Sgsh	N-sulfoglucosamine sulfohydrolase (sulfamidase)
27050	ENSMUSG00000030744	Rps3	ribosomal protein S3
27056	ENSMUSG00000029771	Irf5	interferon regulatory factor 5
27207	ENSMUSG00000003429	Rps11	ribosomal protein S11
27214	ENSMUSG00000002297	Dbf4	DBF4 zinc finger
27215	ENSMUSG00000039285	Azi2	5-azacytidine induced gene 2
27218	ENSMUSG00000015316	Slamf1	signaling lymphocytic activation molecule family member 1
27221	ENSMUSG00000002835	Chaf1a	chromatin assembly factor 1, subunit A (p150)
27225	ENSMUSG00000041645	Ddx24	DEAD box helicase 24
27267	ENSMUSG00000010755	Cars	cysteinyl-tRNA synthetase
27280	ENSMUSG00000041801	Phlda3	pleckstrin homology like domain, family A, member 3
27354	ENSMUSG00000028224	Nbn	nibrin
27367	ENSMUSG00000060036	Rpl3	ribosomal protein L3
27369	ENSMUSG00000014554	Dguok	deoxyguanosine kinase
27370	ENSMUSG00000025362	Rps26	ribosomal protein S26
27371	ENSMUSG00000028071	Sh2d2a	SH2 domain containing 2A
27373	ENSMUSG00000022433	Csnk1e	casein kinase 1, epsilon
27375	ENSMUSG00000034917	Tjp3	tight junction protein 3
27387	ENSMUSG00000059013	Sh2d3c	SH2 domain containing 3C
27399	ENSMUSG00000032594	Ip6k1	inositol hexaphosphate kinase 1
27401	ENSMUSG00000054115	Skp2	S-phase kinase-associated protein 2
27410	ENSMUSG00000024130	Abca3	ATP-binding cassette, sub-family A (ABC1), member 3
27419	ENSMUSG00000001751	Naglu	alpha-N-acetylglucosaminidase (Sanfilippo disease IIIB)
27984	ENSMUSG00000040659	Efhd2	EF hand domain containing 2
27998	ENSMUSG00000061286	Exosc5	exosome component 5
28000	ENSMUSG00000024735	Prpf19	pre-mRNA processing factor 19
28042	ENSMUSG00000075703	Selenoi	selenoprotein I
28081	ENSMUSG00000041629	Fam104a	family with sequence similarity 104, member A
28088	ENSMUSG00000001783	Rtcb	RNA 2',3'-cyclic phosphate and 5'-OH ligase
28105	ENSMUSG00000033949	Trim36	tripartite motif-containing 36
28113	ENSMUSG00000007589	Tinf2	Terf1 (TRF1)-interacting nuclear factor 2
28146	ENSMUSG00000027808	Serp1	stress-associated endoplasmic reticulum protein 1
28199	ENSMUSG00000022214	Dcaf11	DDB1 and CUL4 associated factor 11
29809	ENSMUSG00000026721	Rabgap1l	RAB GTPase activating protein 1-like
29810	ENSMUSG00000030847	Bag3	BCL2-associated athanogene 3
29811	ENSMUSG00000004558	Ndrg2	N-myc downstream regulated gene 2
29816	ENSMUSG00000000915	Hip1r	huntingtin interacting protein 1 related
29817	ENSMUSG00000036256	Igfbp7	insulin-like growth factor binding protein 7
29856	ENSMUSG00000020439	Smtn	smoothelin
29858	ENSMUSG00000022474	Pmm1	phosphomannomutase 1
29870	ENSMUSG00000022385	Gtse1	G two S phase expressed protein 1
29871	ENSMUSG00000000085	Scmh1	sex comb on midleg homolog 1
29876	ENSMUSG00000037242	Clic4	chloride intracellular channel 4 (mitochondrial)
29877	ENSMUSG00000025104	Hdgfl3	HDGF like 3
30791	ENSMUSG00000052310	Slc39a1	solute carrier family 39 (zinc transporter), member 1
30925	ENSMUSG00000015314	Slamf6	SLAM family member 6
30927	ENSMUSG00000006587	Snai3	snail family zinc finger 3
30928	ENSMUSG00000063659	Zbtb18	zinc finger and BTB domain containing 18
30933	ENSMUSG00000009563	Tor2a	torsin family 2, member A
30935	ENSMUSG00000060519	Tor3a	torsin family 3, member A
30944	ENSMUSG00000044807	Zfp354c	zinc finger protein 354C
30945	ENSMUSG00000022280	Rnf19a	ring finger protein 19A
30955	ENSMUSG00000020573	Pik3cg	phosphatidylinositol-4,5-bisphosphate 3-kinase catalytic subunit gamma
50493	ENSMUSG00000020250	Txnrd1	thioredoxin reductase 1
50497	ENSMUSG00000051396	Hspa14	heat shock protein 14
50523	ENSMUSG00000021959	Lats2	large tumor suppressor 2
50524	ENSMUSG00000049532	Sall2	spalt like transcription factor 2
50527	ENSMUSG00000021831	Ero1a	endoplasmic reticulum oxidoreductase 1 alpha
50708	ENSMUSG00000036181	H1f2	H1.2 linker histone, cluster member
50709	ENSMUSG00000051627	H1f4	H1.4 linker histone, cluster member
50758	ENSMUSG00000023965	Fbxl17	F-box and leucine-rich repeat protein 17
50762	ENSMUSG00000055401	Fbxo6	F-box protein 6
50766	ENSMUSG00000024074	Crim1	cysteine rich transmembrane BMP regulator 1 (chordin like)
50768	ENSMUSG00000031523	Dlc1	deleted in liver cancer 1
50772	ENSMUSG00000042688	Mapk6	mitogen-activated protein kinase 6
50778	ENSMUSG00000026358	Rgs1	regulator of G-protein signaling 1
50781	ENSMUSG00000030772	Dkk3	dickkopf WNT signaling pathway inhibitor 3
50782	ENSMUSG00000024186	Rgs11	regulator of G-protein signaling 11
50875	ENSMUSG00000058587	Tmod3	tropomodulin 3
50918	ENSMUSG00000068566	Myadm	myeloid-associated differentiation marker
50927	ENSMUSG00000028693	Nasp	nuclear autoantigenic sperm protein (histone-binding)
50928	ENSMUSG00000030114	Klrg1	killer cell lectin-like receptor subfamily G, member 1
50930	ENSMUSG00000005824	Tnfsf14	tumor necrosis factor (ligand) superfamily, member 14
50931	ENSMUSG00000005465	Il27ra	interleukin 27 receptor, alpha
50995	ENSMUSG00000052997	Uba2	ubiquitin-like modifier activating enzyme 2
50997	ENSMUSG00000017314	Mpp2	membrane protein, palmitoylated 2 (MAGUK p55 subfamily member 2)
51789	ENSMUSG00000022791	Tnk2	tyrosine kinase, non-receptor, 2
51886	ENSMUSG00000028034	Fubp1	far upstream element (FUSE) binding protein 1
51944	ENSMUSG00000027331	Knstrn	kinetochore-localized astrin/SPAG5 binding
52014	ENSMUSG00000023068	Nus1	NUS1 dehydrodolichyl diphosphate synthase subunit
52033	ENSMUSG00000022033	Pbk	PDZ binding kinase
52065	ENSMUSG00000070056	Mfhas1	malignant fibrous histiocytoma amplified sequence 1
52120	ENSMUSG00000037260	Hgsnat	heparan-alpha-glucosaminide N-acetyltransferase
52123	ENSMUSG00000031467	Agpat5	1-acylglycerol-3-phosphate O-acyltransferase 5 (lysophosphatidic acid acyltransferase, epsilon)
52150	ENSMUSG00000046410	Kcnk6	potassium inwardly-rectifying channel, subfamily K, member 6
52276	ENSMUSG00000028873	Cdca8	cell division cycle associated 8
52323	ENSMUSG00000028986	Klhl7	kelch-like 7
52377	ENSMUSG00000019539	Rcn3	reticulocalbin 3, EF-hand calcium binding domain
52392	ENSMUSG00000044768	Macir	macrophage immunometabolism regulator
52398	ENSMUSG00000058013	Septin11	septin 11
52468	ENSMUSG00000078429	Ctdsp2	CTD (carboxy-terminal domain, RNA polymerase II, polypeptide A) small phosphatase 2
52502	ENSMUSG00000008393	Carhsp1	calcium regulated heat stable protein 1
52552	ENSMUSG00000021725	Parp8	poly (ADP-ribose) polymerase family, member 8
52588	ENSMUSG00000037824	Tspan14	tetraspanin 14
52589	ENSMUSG00000051359	Ncald	neurocalcin delta
52609	ENSMUSG00000053411	Cbx7	chromobox 7
52637	ENSMUSG00000037710	Cisd1	CDGSH iron sulfur domain 1
52662	ENSMUSG00000024544	Ldlrad4	low density lipoprotein receptor class A domain containing 4
52679	ENSMUSG00000020185	E2f7	E2F transcription factor 7
52683	ENSMUSG00000008690	Ncaph2	non-SMC condensin II complex, subunit H2
52705	ENSMUSG00000063334	Krr1	KRR1, small subunit (SSU) processome component, homolog (yeast)
52808	ENSMUSG00000041096	Tspyl2	TSPY-like 2
52830	ENSMUSG00000028675	Pnrc2	proline-rich nuclear receptor coactivator 2
52855	ENSMUSG00000055541	Lair1	leukocyte-associated Ig-like receptor 1
52857	ENSMUSG00000001248	Gramd1a	GRAM domain containing 1A
53310	ENSMUSG00000000881	Dlg3	discs large MAGUK scaffold protein 3
53314	ENSMUSG00000034266	Batf	basic leucine zipper transcription factor, ATF-like
53332	ENSMUSG00000015214	Mtmr1	myotubularin related protein 1
53374	ENSMUSG00000057337	Chst3	carbohydrate sulfotransferase 3
53379	ENSMUSG00000004980	Hnrnpa2b1	heterogeneous nuclear ribonucleoprotein A2/B1
53414	ENSMUSG00000023988	Bysl	bystin-like
53421	ENSMUSG00000030082	Sec61a1	Sec61 alpha 1 subunit (S. cerevisiae)
53602	ENSMUSG00000071379	Hpcal1	hippocalcin-like 1
53605	ENSMUSG00000058799	Nap1l1	nucleosome assembly protein 1-like 1
53614	ENSMUSG00000028476	Reck	reversion-inducing-cysteine-rich protein with kazal motifs
53625	ENSMUSG00000051650	B3gnt2	UDP-GlcNAc:betaGal beta-1,3-N-acetylglucosaminyltransferase 2
53860	ENSMUSG00000059248	Septin9	septin 9
53881	ENSMUSG00000089774	Slc5a3	solute carrier family 5 (inositol transporters), member 3
53902	ENSMUSG00000059713	Rcan3	regulator of calcineurin 3
53970	ENSMUSG00000005774	Rfx5	regulatory factor X, 5 (influences HLA class II expression)
53975	ENSMUSG00000027905	Ddx20	DEAD box helicase 20
54122	ENSMUSG00000043262	Uevld	UEV and lactate/malate dehyrogenase domains
54123	ENSMUSG00000025498	Irf7	interferon regulatory factor 7
54124	ENSMUSG00000028044	Cks1b	CDC28 protein kinase 1b
54127	ENSMUSG00000067288	Rps28	ribosomal protein S28
54130	ENSMUSG00000025228	Actr1a	ARP1 actin-related protein 1A, centractin alpha
54132	ENSMUSG00000055044	Pdlim1	PDZ and LIM domain 1 (elfin)
54138	ENSMUSG00000016541	Atxn10	ataxin 10
54139	ENSMUSG00000026638	Irf6	interferon regulatory factor 6
54141	ENSMUSG00000002055	Spag5	sperm associated antigen 5
54167	ENSMUSG00000026009	Icos	inducible T cell co-stimulator
54194	ENSMUSG00000002625	Akap8l	A kinase (PRKA) anchor protein 8-like
54195	ENSMUSG00000028005	Gucy1b1	guanylate cyclase 1, soluble, beta 1
54199	ENSMUSG00000043953	Ccrl2	chemokine (C-C motif) receptor-like 2
54200	ENSMUSG00000003271	Sult2b1	sulfotransferase family, cytosolic, 2B, member 1
54201	ENSMUSG00000046658	Zfp316	zinc finger protein 316
54208	ENSMUSG00000030654	Arl6ip1	ADP-ribosylation factor-like 6 interacting protein 1
54215	ENSMUSG00000038304	Cd160	CD160 antigen
54217	ENSMUSG00000057863	Rpl36	ribosomal protein L36
54219	ENSMUSG00000002308	Cd320	CD320 antigen
54324	ENSMUSG00000033542	Arhgef5	Rho guanine nucleotide exchange factor (GEF) 5
54353	ENSMUSG00000059182	Skap2	src family associated phosphoprotein 2
54354	ENSMUSG00000026430	Rassf5	Ras association (RalGDS/AF-6) domain family member 5
54373	ENSMUSG00000006179	Prss16	protease, serine 16 (thymus)
54375	ENSMUSG00000037458	Azin1	antizyme inhibitor 1
54383	ENSMUSG00000028796	Phc2	polyhomeotic 2
54392	ENSMUSG00000015880	Ncapg	non-SMC condensin I complex, subunit G
54396	ENSMUSG00000069874	Irgm2	immunity-related GTPase family M member 2
54397	ENSMUSG00000015474	Ppt2	palmitoyl-protein thioesterase 2
54445	ENSMUSG00000036908	Unc93b1	unc-93 homolog B1, TLR signaling regulator
54446	ENSMUSG00000003847	Nfat5	nuclear factor of activated T cells 5
54447	ENSMUSG00000024887	Asah2	N-acylsphingosine amidohydrolase 2
54613	ENSMUSG00000022747	St3gal6	ST3 beta-galactoside alpha-2,3-sialyltransferase 6
54614	ENSMUSG00000023007	Prpf40b	pre-mRNA processing factor 40B
54698	ENSMUSG00000032021	Crtam	cytotoxic and regulatory T cell molecule
54712	ENSMUSG00000074785	Plxnc1	plexin C1
55932	ENSMUSG00000028268	Gbp3	guanylate binding protein 3
55947	ENSMUSG00000025077	Dclre1a	DNA cross-link repair 1A
55948	ENSMUSG00000047281	Sfn	stratifin
55949	ENSMUSG00000025967	Eef1b2	eukaryotic translation elongation factor 1 beta 2
55982	ENSMUSG00000002221	Paxip1	PAX interacting (with transcription-activation domain) protein 1
55991	ENSMUSG00000031934	Panx1	pannexin 1
56018	ENSMUSG00000030688	Stard10	START domain containing 10
56040	ENSMUSG00000007892	Rplp1	ribosomal protein, large, P1
56078	ENSMUSG00000031373	Car5b	carbonic anhydrase 5b, mitochondrial
56088	ENSMUSG00000022913	Psmg1	proteasome (prosome, macropain) assembly chaperone 1
56150	ENSMUSG00000029910	Mad2l1	MAD2 mitotic arrest deficient-like 1
56176	ENSMUSG00000022940	Pigp	phosphatidylinositol glycan anchor biosynthesis, class P
56177	ENSMUSG00000026833	Olfm1	olfactomedin 1
56193	ENSMUSG00000020120	Plek	pleckstrin
56218	ENSMUSG00000020453	Patz1	POZ (BTB) and AT hook containing zinc finger 1
56220	ENSMUSG00000042063	Zfp386	zinc finger protein 386 (Kruppel-like)
56224	ENSMUSG00000028152	Tspan5	tetraspanin 5
56226	ENSMUSG00000028943	Espn	espin
56275	ENSMUSG00000006456	Rbm14	RNA binding motif protein 14
56289	ENSMUSG00000010067	Rassf1	Ras association (RalGDS/AF-6) domain family member 1
56298	ENSMUSG00000059811	Atl2	atlastin GTPase 2
56307	ENSMUSG00000036112	Metap2	methionine aminopeptidase 2
56318	ENSMUSG00000032561	Acpp	acid phosphatase, prostate
56323	ENSMUSG00000036052	Dnajb5	DnaJ heat shock protein family (Hsp40) member B5
56325	ENSMUSG00000029408	Abcb9	ATP-binding cassette, sub-family B (MDR/TAP), member 9
56332	ENSMUSG00000032531	Amotl2	angiomotin-like 2
56334	ENSMUSG00000029390	Tmed2	transmembrane p24 trafficking protein 2
56336	ENSMUSG00000017929	B4galt5	UDP-Gal:betaGlcNAc beta 1,4-galactosyltransferase, polypeptide 5
56338	ENSMUSG00000038393	Txnip	thioredoxin interacting protein
56351	ENSMUSG00000071072	Ptges3	prostaglandin E synthase 3
56357	ENSMUSG00000027332	Ivd	isovaleryl coenzyme A dehydrogenase
56371	ENSMUSG00000020235	Fzr1	fizzy and cell division cycle 20 related 1
56376	ENSMUSG00000028273	Pdlim5	PDZ and LIM domain 5
56380	ENSMUSG00000004661	Arid3b	AT rich interactive domain 3B (BRIGHT-like)
56401	ENSMUSG00000028641	P3h1	prolyl 3-hydroxylase 1
56403	ENSMUSG00000032423	Syncrip	synaptotagmin binding, cytoplasmic RNA interacting protein
56405	ENSMUSG00000018648	Dusp14	dual specificity phosphatase 14
56417	ENSMUSG00000027951	Adar	adenosine deaminase, RNA-specific
56418	ENSMUSG00000002741	Ykt6	YKT6 v-SNARE homolog (S. cerevisiae)
56419	ENSMUSG00000022021	Diaph3	diaphanous related formin 3
56421	ENSMUSG00000021196	Pfkp	phosphofructokinase, platelet
56422	ENSMUSG00000019977	Hbs1l	Hbs1-like (S. cerevisiae)
56431	ENSMUSG00000015932	Dstn	destrin
56434	ENSMUSG00000032324	Tspan3	tetraspanin 3
56444	ENSMUSG00000021076	Actr10	ARP10 actin-related protein 10
56451	ENSMUSG00000052738	Suclg1	succinate-CoA ligase, GDP-forming, alpha subunit
56452	ENSMUSG00000031697	Orc6	origin recognition complex, subunit 6
56458	ENSMUSG00000044167	Foxo1	forkhead box O1
56459	ENSMUSG00000052833	Sae1	SUMO1 activating enzyme subunit 1
56461	ENSMUSG00000079056	Kcnip3	Kv channel interacting protein 3, calsenilin
56468	ENSMUSG00000037104	Socs5	suppressor of cytokine signaling 5
56480	ENSMUSG00000020115	Tbk1	TANK-binding kinase 1
56489	ENSMUSG00000042349	Ikbke	inhibitor of kappaB kinase epsilon
56496	ENSMUSG00000067377	Tspan6	tetraspanin 6
56508	ENSMUSG00000049044	Rapgef4	Rap guanine nucleotide exchange factor (GEF) 4
56524	ENSMUSG00000038388	Mpp6	membrane protein, palmitoylated 6 (MAGUK p55 subfamily member 6)
56532	ENSMUSG00000022221	Ripk3	receptor-interacting serine-threonine kinase 3
56535	ENSMUSG00000019809	Pex3	peroxisomal biogenesis factor 3
56541	ENSMUSG00000021476	Habp4	hyaluronic acid binding protein 4
56612	ENSMUSG00000001289	Pfdn5	prefoldin 5
56632	ENSMUSG00000057342	Sphk2	sphingosine kinase 2
56699	ENSMUSG00000041598	Cdc42ep4	CDC42 effector protein (Rho GTPase binding) 4
56722	ENSMUSG00000022500	Litaf	LPS-induced TN factor
56726	ENSMUSG00000031246	Sh3bgrl	SH3-binding domain glutamic acid-rich protein like
56738	ENSMUSG00000064120	Mocs1	molybdenum cofactor synthesis 1
56742	ENSMUSG00000068744	Psrc1	proline/serine-rich coiled-coil 1
56743	ENSMUSG00000040751	Lat2	linker for activation of T cells family, member 2
56791	ENSMUSG00000027078	Ube2l6	ubiquitin-conjugating enzyme E2L 6
56792	ENSMUSG00000029254	Stap1	signal transducing adaptor family member 1
56794	ENSMUSG00000021884	Hacl1	2-hydroxyacyl-CoA lyase 1
56795	ENSMUSG00000025870	Arl10	ADP-ribosylation factor-like 10
56812	ENSMUSG00000026203	Dnajb2	DnaJ heat shock protein family (Hsp40) member B2
56857	ENSMUSG00000032122	Slc37a2	solute carrier family 37 (glycerol-3-phosphate transporter), member 2
56878	ENSMUSG00000026970	Rbms1	RNA binding motif, single stranded interacting protein 1
57259	ENSMUSG00000048546	Tob2	transducer of ERBB2, 2
57294	ENSMUSG00000090733	Rps27	ribosomal protein S27
57317	ENSMUSG00000028911	Srsf4	serine and arginine-rich splicing factor 4
57319	ENSMUSG00000019872	Smpdl3a	sphingomyelin phosphodiesterase, acid-like 3A
57321	ENSMUSG00000033430	Terf2ip	telomeric repeat binding factor 2, interacting protein
57344	ENSMUSG00000003559	As3mt	arsenite methyltransferase
57434	ENSMUSG00000028933	Xrcc2	X-ray repair complementing defective repair in Chinese hamster cells 2
57440	ENSMUSG00000024065	Ehd3	EH-domain containing 3
57441	ENSMUSG00000006715	Gmnn	geminin
57444	ENSMUSG00000039236	Isg20	interferon-stimulated protein
57740	ENSMUSG00000015981	Stk32c	serine/threonine kinase 32C
57748	ENSMUSG00000021690	Jmy	junction-mediating and regulatory protein
57757	ENSMUSG00000079563	Pglyrp2	peptidoglycan recognition protein 2
57765	ENSMUSG00000001444	Tbx21	T-box 21
57781	ENSMUSG00000022667	Cd200r1	CD200 receptor 1
57783	ENSMUSG00000020400	Tnip1	TNFAIP3 interacting protein 1
57785	ENSMUSG00000032892	Rangrf	RAN guanine nucleotide release factor
57808	ENSMUSG00000060636	Rpl35a	ribosomal protein L35A
57813	ENSMUSG00000035824	Tk2	thymidine kinase 2, mitochondrial
57815	ENSMUSG00000027722	Spata5	spermatogenesis associated 5
57875	ENSMUSG00000002289	Angptl4	angiopoietin-like 4
57895	ENSMUSG00000050786	Ccdc126	coiled-coil domain containing 126
57908	ENSMUSG00000015597	Zfp318	zinc finger protein 318
57912	ENSMUSG00000046722	Cdc42se1	CDC42 small effector 1
57913	ENSMUSG00000025507	Pidd1	p53 induced death domain protein 1
58179	ENSMUSG00000033027	Klrc3	killer cell lectin-like receptor subfamily C, member 3
58184	ENSMUSG00000026174	Cnot9	CCR4-NOT transcription complex, subunit 9
58185	ENSMUSG00000020641	Rsad2	radical S-adenosyl methionine domain containing 2
58186	ENSMUSG00000030254	Rad18	RAD18 E3 ubiquitin protein ligase
58187	ENSMUSG00000022132	Cldn10	claudin 10
58203	ENSMUSG00000027514	Zbp1	Z-DNA binding protein 1
58205	ENSMUSG00000016498	Pdcd1lg2	programmed cell death 1 ligand 2
58207	ENSMUSG00000027074	Slc43a3	solute carrier family 43, member 3
58222	ENSMUSG00000020732	Rab37	RAB37, member RAS oncogene family
58233	ENSMUSG00000032285	Dnaja4	DnaJ heat shock protein family (Hsp40) member A4
58240	ENSMUSG00000020605	Hs1bp3	HCLS1 binding protein 3
58244	ENSMUSG00000026470	Stx6	syntaxin 6
58801	ENSMUSG00000024521	Pmaip1	phorbol-12-myristate-13-acetate-induced protein 1
58875	ENSMUSG00000029776	Hibadh	3-hydroxyisobutyrate dehydrogenase
58887	ENSMUSG00000052751	Repin1	replication initiator 1
59001	ENSMUSG00000028394	Pole3	polymerase (DNA directed), epsilon 3 (p17 subunit)
59007	ENSMUSG00000021785	Ngly1	N-glycanase 1
59008	ENSMUSG00000029472	Anapc5	anaphase-promoting complex subunit 5
59015	ENSMUSG00000051329	Nup160	nucleoporin 160
59025	ENSMUSG00000047879	Usp14	ubiquitin specific peptidase 14
59028	ENSMUSG00000024785	Rcl1	RNA terminal phosphate cyclase-like 1
59033	ENSMUSG00000023032	Slc4a8	solute carrier family 4 (anion exchanger), member 8
59043	ENSMUSG00000029364	Wsb2	WD repeat and SOCS box-containing 2
59050	ENSMUSG00000060739	Nsa2	NSA2 ribosome biogenesis homolog
59069	ENSMUSG00000027940	Tpm3	tropomyosin 3, gamma
59090	ENSMUSG00000035621	Midn	midnolin
59125	ENSMUSG00000026393	Nek7	NIMA (never in mitosis gene a)-related expressed kinase 7
59126	ENSMUSG00000026749	Nek6	NIMA (never in mitosis gene a)-related expressed kinase 6
60364	ENSMUSG00000022960	Donson	downstream neighbor of SON
60406	ENSMUSG00000031609	Sap30	sin3 associated polypeptide
60411	ENSMUSG00000021714	Cenpk	centromere protein K
60440	ENSMUSG00000054072	Iigp1	interferon inducible GTPase 1
60455	ENSMUSG00000024180	Pgap6	post-glycosylphosphatidylinositol attachment to proteins 6
60530	ENSMUSG00000035455	Fignl1	fidgetin-like 1
60595	ENSMUSG00000054808	Actn4	actinin alpha 4
60596	ENSMUSG00000033910	Gucy1a1	guanylate cyclase 1, soluble, alpha 1
60599	ENSMUSG00000028211	Trp53inp1	transformation related protein 53 inducible nuclear protein 1
63872	ENSMUSG00000011267	Zfp296	zinc finger protein 296
63953	ENSMUSG00000039384	Dusp10	dual specificity phosphatase 10
63955	ENSMUSG00000040957	Cables1	CDK5 and Abl enzyme substrate 1
64010	ENSMUSG00000021067	Sav1	salvador family WW domain containing 1
64011	ENSMUSG00000053310	Nrgn	neurogranin
64058	ENSMUSG00000019851	Perp	PERP, TP53 apoptosis effector
64082	ENSMUSG00000022803	Popdc2	popeye domain containing 2
64136	ENSMUSG00000022769	Sdf2l1	stromal cell-derived factor 2-like 1
64138	ENSMUSG00000016256	Ctsz	cathepsin Z
64294	ENSMUSG00000026223	Itm2c	integral membrane protein 2C
64296	ENSMUSG00000007950	Abhd8	abhydrolase domain containing 8
64380	ENSMUSG00000024675	Ms4a4c	membrane-spanning 4-domains, subfamily A, member 4C
64383	ENSMUSG00000015149	Sirt2	sirtuin 2
64451	ENSMUSG00000020231	Dip2a	disco interacting protein 2 homolog A
64453	ENSMUSG00000049764	Zfp280b	zinc finger protein 280B
64707	ENSMUSG00000026646	Suv39h2	suppressor of variegation 3-9 2
64931	ENSMUSG00000031933	Izumo1r	IZUMO1 receptor, JUNO
65019	ENSMUSG00000071415	Rpl23	ribosomal protein L23
65107	ENSMUSG00000022175	Lrp10	low-density lipoprotein receptor-related protein 10
65111	ENSMUSG00000068921	Dap3	death associated protein 3
65221	ENSMUSG00000024737	Slc15a3	solute carrier family 15, member 3
65256	ENSMUSG00000021200	Asb2	ankyrin repeat and SOCS box-containing 2
66011	ENSMUSG00000040594	Ranbp17	RAN binding protein 17
66042	ENSMUSG00000036169	Sostdc1	sclerostin domain containing 1
66082	ENSMUSG00000025277	Abhd6	abhydrolase domain containing 6
66085	ENSMUSG00000031029	Eif3f	eukaryotic translation initiation factor 3, subunit F
66090	ENSMUSG00000042675	Ypel3	yippee like 3
66109	ENSMUSG00000020577	Tspan13	tetraspanin 13
66131	ENSMUSG00000032397	Tipin	timeless interacting protein
66140	ENSMUSG00000020492	Ska2	spindle and kinetochore associated complex subunit 2
66147	ENSMUSG00000028923	Necap2	NECAP endocytosis associated 2
66148	ENSMUSG00000022013	Dnajc15	DnaJ heat shock protein family (Hsp40) member C15
66162	ENSMUSG00000047721	Bola2	bolA-like 2 (E. coli)
66174	ENSMUSG00000002804	Nudt14	nudix (nucleoside diphosphate linked moiety X)-type motif 14
66181	ENSMUSG00000027133	Nop10	NOP10 ribonucleoprotein
66213	ENSMUSG00000020397	Med7	mediator complex subunit 7
66214	ENSMUSG00000022018	Rgcc	regulator of cell cycle
66241	ENSMUSG00000026411	Tmem9	transmembrane protein 9
66245	ENSMUSG00000063802	Hspbp1	HSPA (heat shock 70kDa) binding protein, cytoplasmic cochaperone 1
66259	ENSMUSG00000046447	Camk2n1	calcium/calmodulin-dependent protein kinase II inhibitor 1
66264	ENSMUSG00000028795	Ccdc28b	coiled coil domain containing 28B
66270	ENSMUSG00000022270	Retreg1	reticulophagy regulator 1
66302	ENSMUSG00000028229	Rmdn1	regulator of microtubule dynamics 1
66311	ENSMUSG00000075266	Cenpw	centromere protein W
66330	ENSMUSG00000035085	1700020L24Rik	RIKEN cDNA 1700020L24 gene
66336	ENSMUSG00000021391	Cenpp	centromere protein P
66350	ENSMUSG00000027999	Pla2g12a	phospholipase A2, group XIIA
66361	ENSMUSG00000039795	Zfand1	zinc finger, AN1-type domain 1
66390	ENSMUSG00000016257	Prelid3b	PRELI domain containing 3B
66396	ENSMUSG00000079084	Ccdc82	coiled-coil domain containing 82
66441	ENSMUSG00000030188	Magohb	mago homolog B, exon junction complex core component
66442	ENSMUSG00000005233	Spc25	SPC25, NDC80 kinetochore complex component, homolog (S. cerevisiae)
66461	ENSMUSG00000063235	Ptpmt1	protein tyrosine phosphatase, mitochondrial 1
66468	ENSMUSG00000036223	Ska1	spindle and kinetochore associated complex subunit 1
66471	ENSMUSG00000015749	Anp32e	acidic (leucine-rich) nuclear phosphoprotein 32 family, member E
66475	ENSMUSG00000049517	Rps23	ribosomal protein S23
66480	ENSMUSG00000012405	Rpl15	ribosomal protein L15
66481	ENSMUSG00000039001	Rps21	ribosomal protein S21
66489	ENSMUSG00000062997	Rpl35	ribosomal protein L35
66503	ENSMUSG00000097101	1810034E14Rik	RIKEN cDNA 1810034E14 gene
66515	ENSMUSG00000038545	Cul7	cullin 7
66559	ENSMUSG00000041921	Metap1d	methionyl aminopeptidase type 1D (mitochondrial)
66570	ENSMUSG00000068101	Cenpm	centromere protein M
66573	ENSMUSG00000042156	Dzip1	DAZ interacting protein 1
66576	ENSMUSG00000063882	Uqcrh	ubiquinol-cytochrome c reductase hinge protein
66597	ENSMUSG00000035235	Trim13	tripartite motif-containing 13
66610	ENSMUSG00000018381	Abi3	ABI gene family, member 3
66616	ENSMUSG00000002365	Snx9	sorting nexin 9
66626	ENSMUSG00000004071	Cdip1	cell death inducing Trp53 target 1
66632	ENSMUSG00000057147	Dph6	diphthamine biosynthesis 6
66634	ENSMUSG00000027353	Mcm8	minichromosome maintenance 8 homologous recombination repair factor
66645	ENSMUSG00000021938	Pspc1	paraspeckle protein 1
66659	ENSMUSG00000028093	Acp6	acid phosphatase 6, lysophosphatidic
66667	ENSMUSG00000022849	Hspbap1	Hspb associated protein 1
66713	ENSMUSG00000020152	Actr2	ARP2 actin-related protein 2
66725	ENSMUSG00000036273	Lrrk2	leucine-rich repeat kinase 2
66752	ENSMUSG00000097908	4933404O12Rik	RIKEN cDNA 4933404O12 gene
66771	ENSMUSG00000018415	Gid4	GID complex subunit 4, VID24 homolog
66822	ENSMUSG00000038365	Fbxo25	F-box protein 25
66824	ENSMUSG00000030793	Pycard	PYD and CARD domain containing
66860	ENSMUSG00000035168	Tanc1	tetratricopeptide repeat, ankyrin repeat and coiled-coil containing 1
66882	ENSMUSG00000051223	Bzw1	basic leucine zipper and W2 domains 1
66885	ENSMUSG00000030861	Acadsb	acyl-Coenzyme A dehydrogenase, short/branched chain
66889	ENSMUSG00000031438	Rnf128	ring finger protein 128
66890	ENSMUSG00000021484	Lman2	lectin, mannose-binding 2
66892	ENSMUSG00000093661	Eif4e3	eukaryotic translation initiation factor 4E member 3
66904	ENSMUSG00000032527	Pccb	propionyl Coenzyme A carboxylase, beta polypeptide
66905	ENSMUSG00000024197	Plin3	perilipin 3
66912	ENSMUSG00000020547	Bzw2	basic leucine zipper and W2 domains 2
66913	ENSMUSG00000079111	Kdelr2	KDEL (Lys-Asp-Glu-Leu) endoplasmic reticulum protein retention receptor 2
66922	ENSMUSG00000055723	Rras2	related RAS viral (r-ras) oncogene 2
66929	ENSMUSG00000005470	Asf1b	anti-silencing function 1B histone chaperone
66934	ENSMUSG00000027635	Dsn1	DSN1 homolog, MIS12 kinetochore complex component
66935	ENSMUSG00000041777	Cir1	corepressor interacting with RBPJ, 1
66940	ENSMUSG00000025647	Shisa5	shisa family member 5
66950	ENSMUSG00000026627	Pacc1	proton activated chloride channel 1
66953	ENSMUSG00000055612	Cdca7	cell division cycle associated 7
66960	ENSMUSG00000026767	Mindy3	MINDY lysine 48 deubiquitinase 3
66964	ENSMUSG00000030245	Golt1b	golgi transport 1B
66970	ENSMUSG00000003992	Ssbp2	single-stranded DNA binding protein 2
66972	ENSMUSG00000046329	Slc25a23	solute carrier family 25 (mitochondrial carrier; phosphate carrier), member 23
66977	ENSMUSG00000026683	Nuf2	NUF2, NDC80 kinetochore complex component
66994	ENSMUSG00000035790	Cep19	centrosomal protein 19
66995	ENSMUSG00000031428	Zcchc18	zinc finger, CCHC domain containing 18
67014	ENSMUSG00000022724	Riox2	ribosomal oxygenase 2
67015	ENSMUSG00000030301	Ccdc91	coiled-coil domain containing 91
67017	ENSMUSG00000027495	Fam210b	family with sequence similarity 210, member B
67023	ENSMUSG00000002395	Use1	unconventional SNARE in the ER 1 homolog (S. cerevisiae)
67025	ENSMUSG00000059291	Rpl11	ribosomal protein L11
67037	ENSMUSG00000028066	Pmf1	polyamine-modulated factor 1
67052	ENSMUSG00000024056	Ndc80	NDC80 kinetochore complex component
67073	ENSMUSG00000029186	Pi4k2b	phosphatidylinositol 4-kinase type 2 beta
67075	ENSMUSG00000031232	Magt1	magnesium transporter 1
67080	ENSMUSG00000043629	1700019D03Rik	RIKEN cDNA 1700019D03 gene
67091	ENSMUSG00000002043	Trappc6a	trafficking protein particle complex 6A
67096	ENSMUSG00000028690	Mmachc	methylmalonic aciduria cblC type, with homocystinuria
67097	ENSMUSG00000052146	Rps10	ribosomal protein S10
67102	ENSMUSG00000022864	D16Ertd472e	DNA segment, Chr 16, ERATO Doi 472, expressed
67103	ENSMUSG00000028378	Ptgr1	prostaglandin reductase 1
67115	ENSMUSG00000025794	Rpl14	ribosomal protein L14
67117	ENSMUSG00000031176	Dynlt3	dynein light chain Tctex-type 3
67121	ENSMUSG00000026779	Mastl	microtubule associated serine/threonine kinase-like
67122	ENSMUSG00000078202	Nrarp	Notch-regulated ankyrin repeat protein
67125	ENSMUSG00000006736	Tspan31	tetraspanin 31
67134	ENSMUSG00000027405	Nop56	NOP56 ribonucleoprotein
67138	ENSMUSG00000029798	Herc6	hect domain and RLD 6
67139	ENSMUSG00000040599	Mis12	MIS12 kinetochore complex component
67141	ENSMUSG00000019773	Fbxo5	F-box protein 5
67149	ENSMUSG00000078532	Nkain1	Na+/K+ transporting ATPase interacting 1
67153	ENSMUSG00000021932	Rnaseh2b	ribonuclease H2, subunit B
67157	ENSMUSG00000059482	2610301B20Rik	RIKEN cDNA 2610301B20 gene
67160	ENSMUSG00000071644	Eef1g	eukaryotic translation elongation factor 1 gamma
67169	ENSMUSG00000032491	Nradd	neurotrophin receptor associated death domain
67177	ENSMUSG00000006585	Cdt1	chromatin licensing and DNA replication factor 1
67186	ENSMUSG00000025508	Rplp2	ribosomal protein, large P2
67187	ENSMUSG00000026974	Zmynd19	zinc finger, MYND domain containing 19
67196	ENSMUSG00000026429	Ube2t	ubiquitin-conjugating enzyme E2T
67222	ENSMUSG00000024528	Srfbp1	serum response factor binding protein 1
67245	ENSMUSG00000020134	Peli1	pellino 1
67255	ENSMUSG00000059878	Zfp422	zinc finger protein 422
67268	ENSMUSG00000024048	Myl12a	myosin, light chain 12A, regulatory, non-sarcomeric
67276	ENSMUSG00000031527	Eri1	exoribonuclease 1
67281	ENSMUSG00000041841	Rpl37	ribosomal protein L37
67287	ENSMUSG00000025237	Parp6	poly (ADP-ribose) polymerase family, member 6
67298	ENSMUSG00000043384	Gprasp1	G protein-coupled receptor associated sorting protein 1
67333	ENSMUSG00000037885	Stk35	serine/threonine kinase 35
67378	ENSMUSG00000031755	Bbs2	Bardet-Biedl syndrome 2 (human)
67393	ENSMUSG00000046668	Cxxc5	CXXC finger 5
67416	ENSMUSG00000033436	Armcx2	armadillo repeat containing, X-linked 2
67417	ENSMUSG00000030871	Ears2	glutamyl-tRNA synthetase 2, mitochondrial
67425	ENSMUSG00000006154	Eps8l1	EPS8-like 1
67426	ENSMUSG00000026489	Coq8a	coenzyme Q8A
67427	ENSMUSG00000028234	Rps20	ribosomal protein S20
67437	ENSMUSG00000027828	Ssr3	signal sequence receptor, gamma
67441	ENSMUSG00000052605	Isoc2b	isochorismatase domain containing 2b
67448	ENSMUSG00000026748	Plxdc2	plexin domain containing 2
67456	ENSMUSG00000030304	Ergic2	ERGIC and golgi 2
67457	ENSMUSG00000024816	Frmd8	FERM domain containing 8
67460	ENSMUSG00000028223	Decr1	2,4-dienoyl CoA reductase 1, mitochondrial
67475	ENSMUSG00000057069	Ero1b	endoplasmic reticulum oxidoreductase 1 beta
67488	ENSMUSG00000023055	Calcoco1	calcium binding and coiled coil domain 1
67492	ENSMUSG00000042213	Zfand4	zinc finger, AN1-type domain 4
67509	ENSMUSG00000045107	Saysd1	SAYSVFN motif domain containing 1
67511	ENSMUSG00000058569	Tmed9	transmembrane p24 trafficking protein 9
67526	ENSMUSG00000032905	Atg12	autophagy related 12
67533	ENSMUSG00000016487	Ppfibp1	PTPRF interacting protein, binding protein 1 (liprin beta 1)
67553	ENSMUSG00000028018	Gstcd	glutathione S-transferase, C-terminal domain containing
67596	ENSMUSG00000034833	Tespa1	thymocyte expressed, positive selection associated 1
67603	ENSMUSG00000019960	Dusp6	dual specificity phosphatase 6
67605	ENSMUSG00000011096	Akt1s1	AKT1 substrate 1 (proline-rich)
67607	ENSMUSG00000074165	Zfp788	zinc finger protein 788
67608	ENSMUSG00000000056	Narf	nuclear prelamin A recognition factor
67615	ENSMUSG00000036241	Ube2r2	ubiquitin-conjugating enzyme E2R 2
67629	ENSMUSG00000074476	Spc24	SPC24, NDC80 kinetochore complex component, homolog (S. cerevisiae)
67661	ENSMUSG00000038564	Ift172	intraflagellar transport 172
67671	ENSMUSG00000057322	Rpl38	ribosomal protein L38
67702	ENSMUSG00000048234	Rnf149	ring finger protein 149
67723	NA	Cep83os	centrosomal protein 83, opposite strand
67724	ENSMUSG00000022325	Pop1	processing of precursor 1, ribonuclease P/MRP family, (S. cerevisiae)
67731	ENSMUSG00000022358	Fbxo32	F-box protein 32
67742	ENSMUSG00000022876	Samsn1	SAM domain, SH3 domain and nuclear localization signals, 1
67760	ENSMUSG00000022462	Slc38a2	solute carrier family 38, member 2
67765	ENSMUSG00000097471	5830432E09Rik	RIKEN cDNA 5830432E09 gene
67775	ENSMUSG00000033355	Rtp4	receptor transporter protein 4
67776	ENSMUSG00000023186	Vwa5a	von Willebrand factor A domain containing 5A
67784	ENSMUSG00000030123	Plxnd1	plexin D1
67792	ENSMUSG00000042671	Rgs8	regulator of G-protein signaling 8
67803	ENSMUSG00000040699	Limd2	LIM domain containing 2
67808	ENSMUSG00000029030	Tprgl	transformation related protein 63 regulated like
67826	ENSMUSG00000009894	Snap47	synaptosomal-associated protein, 47
67834	ENSMUSG00000032279	Idh3a	isocitrate dehydrogenase 3 (NAD+) alpha
67838	ENSMUSG00000004460	Dnajb11	DnaJ heat shock protein family (Hsp40) member B11
67849	ENSMUSG00000024791	Cdca5	cell division cycle associated 5
67865	ENSMUSG00000030844	Rgs10	regulator of G-protein signalling 10
67869	ENSMUSG00000037058	Paip2	polyadenylate-binding protein-interacting protein 2
67883	ENSMUSG00000057363	Uxs1	UDP-glucuronate decarboxylase 1
67884	ENSMUSG00000020284	Cfap410	cilia and flagella associated protein 410
67885	ENSMUSG00000051319	Mtln	mitoregulin
67886	ENSMUSG00000041570	Camsap2	calmodulin regulated spectrin-associated protein family, member 2
67887	ENSMUSG00000031532	Saraf	store-operated calcium entry-associated regulatory factor
67891	ENSMUSG00000032399	Rpl4	ribosomal protein L4
67896	ENSMUSG00000022665	Ccdc80	coiled-coil domain containing 80
67911	ENSMUSG00000050954	Zfp169	zinc finger protein 169
67933	ENSMUSG00000020246	Hcfc2	host cell factor C2
67941	ENSMUSG00000036781	Rps27l	ribosomal protein S27-like
67945	ENSMUSG00000093674	Rpl41	ribosomal protein L41
67946	ENSMUSG00000034401	Spata6	spermatogenesis associated 6
67948	ENSMUSG00000047539	Fbxo28	F-box protein 28
67951	ENSMUSG00000001473	Tubb6	tubulin, beta 6 class V
67956	ENSMUSG00000049327	Kmt5a	lysine methyltransferase 5A
67959	ENSMUSG00000002524	Puf60	poly-U binding splicing factor 60
67967	ENSMUSG00000030726	Pold3	polymerase (DNA-directed), delta 3, accessory subunit
68014	ENSMUSG00000032400	Zwilch	zwilch kinetochore protein
68021	ENSMUSG00000038286	Bphl	biphenyl hydrolase-like (serine hydrolase, breast epithelial mucin-associated antigen)
68024	ENSMUSG00000018102	H2bc4	H2B clustered histone 4
68026	ENSMUSG00000040204	Pclaf	PCNA clamp associated factor
68028	ENSMUSG00000039221	Rpl22l1	ribosomal protein L22 like 1
68041	ENSMUSG00000008035	Mid1ip1	Mid1 interacting protein 1 (gastrulation specific G12-like (zebrafish))
68052	ENSMUSG00000090862	Rps13	ribosomal protein S13
68066	ENSMUSG00000018677	Slc25a39	solute carrier family 25, member 39
68077	ENSMUSG00000041560	Nop53	NOP53 ribosome biogenesis factor
68089	ENSMUSG00000079426	Arpc4	actin related protein 2/3 complex, subunit 4
68097	ENSMUSG00000020483	Dynll2	dynein light chain LC8-type 2
68135	ENSMUSG00000022312	Eif3h	eukaryotic translation initiation factor 3, subunit H
68151	ENSMUSG00000028173	Wls	wntless WNT ligand secretion mediator
68152	ENSMUSG00000058503	Fam133b	family with sequence similarity 133, member B
68190	NA	Dubr	Dppa2 upstream binding RNA
68193	ENSMUSG00000098274	Rpl24	ribosomal protein L24
68201	ENSMUSG00000027160	Ccdc34	coiled-coil domain containing 34
68259	ENSMUSG00000027778	Ift80	intraflagellar transport 80
68262	ENSMUSG00000023827	Agpat4	1-acylglycerol-3-phosphate O-acyltransferase 4 (lysophosphatidic acid acyltransferase, delta)
68268	ENSMUSG00000028403	Zdhhc21	zinc finger, DHHC domain containing 21
68278	ENSMUSG00000005481	Ddx39a	DEAD box helicase 39a
68294	ENSMUSG00000001082	Mfsd10	major facilitator superfamily domain containing 10
68298	ENSMUSG00000038252	Ncapd2	non-SMC condensin I complex, subunit D2
68304	ENSMUSG00000034487	Poglut3	protein O-glucosyltransferase 3
68332	ENSMUSG00000074211	Sdhaf1	succinate dehydrogenase complex assembly factor 1
68337	ENSMUSG00000006356	Crip2	cysteine rich protein 2
68346	ENSMUSG00000054021	Sirt5	sirtuin 5
68347	ENSMUSG00000025731	Mettl26	methyltransferase like 26
68401	ENSMUSG00000034793	G6pc3	glucose 6 phosphatase, catalytic, 3
68404	ENSMUSG00000039114	Nrn1	neuritin 1
68423	ENSMUSG00000005986	Ankrd13d	ankyrin repeat domain 13 family, member D
68436	ENSMUSG00000062006	Rpl34	ribosomal protein L34
68521	ENSMUSG00000032657	Fam189b	family with sequence similarity 189, member B
68526	ENSMUSG00000041762	Gpr155	G protein-coupled receptor 155
68539	ENSMUSG00000034659	Tmem109	transmembrane protein 109
68549	ENSMUSG00000026039	Sgo2a	shugoshin 2A
68585	ENSMUSG00000020458	Rtn4	reticulon 4
68612	ENSMUSG00000001403	Ube2c	ubiquitin-conjugating enzyme E2C
68703	ENSMUSG00000039852	Rere	arginine glutamic acid dipeptide (RE) repeats
68728	ENSMUSG00000038375	Trp53inp2	transformation related protein 53 inducible nuclear protein 2
68738	ENSMUSG00000027452	Acss1	acyl-CoA synthetase short-chain family member 1
68742	ENSMUSG00000060538	Tmem219	transmembrane protein 219
68743	ENSMUSG00000036777	Anln	anillin, actin binding protein
68763	ENSMUSG00000092203	1110038B12Rik	RIKEN cDNA 1110038B12 gene
68813	ENSMUSG00000044447	Dock5	dedicator of cytokinesis 5
68816	ENSMUSG00000024007	Ppil1	peptidylprolyl isomerase (cyclophilin)-like 1
68836	ENSMUSG00000010406	Mrpl52	mitochondrial ribosomal protein L52
68839	ENSMUSG00000048307	Ankrd46	ankyrin repeat domain 46
68842	ENSMUSG00000034377	Tulp4	tubby like protein 4
68845	ENSMUSG00000003423	Pih1d1	PIH1 domain containing 1
68867	ENSMUSG00000039328	Rnf122	ring finger protein 122
68889	ENSMUSG00000041765	Ubac2	ubiquitin associated domain containing 2
68910	ENSMUSG00000068551	Zfp467	zinc finger protein 467
68911	ENSMUSG00000047824	Pygo2	pygopus 2
68943	ENSMUSG00000028756	Pink1	PTEN induced putative kinase 1
68949	ENSMUSG00000074578	Zfas1	zinc finger, NFX1-type containing 1, antisense RNA 1
68964	ENSMUSG00000020898	Ctc1	CTS telomere maintenance complex component 1
69028	ENSMUSG00000026088	Mitd1	MIT, microtubule interacting and transport, domain containing 1
69069	ENSMUSG00000041707	Tmem273	transmembrane protein 273
69090	ENSMUSG00000044475	Ascc1	activating signal cointegrator 1 complex subunit 1
69101	ENSMUSG00000041774	Ydjc	YdjC homolog (bacterial)
69106	ENSMUSG00000032333	Stoml1	stomatin-like 1
69178	ENSMUSG00000027423	Snx5	sorting nexin 5
69192	ENSMUSG00000024422	Dhx16	DEAH (Asp-Glu-Ala-His) box polypeptide 16
69195	ENSMUSG00000049036	Tmem121	transmembrane protein 121
69202	ENSMUSG00000030122	Ptms	parathymosin
69221	ENSMUSG00000086841	2410006H16Rik	RIKEN cDNA 2410006H16 gene
69227	ENSMUSG00000075700	Selenot	selenoprotein T
69270	ENSMUSG00000027454	Gins1	GINS complex subunit 1 (Psf1 homolog)
69368	ENSMUSG00000073643	Wdfy1	WD repeat and FYVE domain containing 1
69399	ENSMUSG00000032666	1700025G04Rik	RIKEN cDNA 1700025G04 gene
69546	ENSMUSG00000041775	Mapk1ip1	mitogen-activated protein kinase 1 interacting protein 1
69548	NA	2310015A10Rik	RIKEN cDNA 2310015A10 gene
69550	ENSMUSG00000046718	Bst2	bone marrow stromal cell antigen 2
69551	ENSMUSG00000031983	2310022B05Rik	RIKEN cDNA 2310022B05 gene
69554	ENSMUSG00000020978	Klhdc2	kelch domain containing 2
69601	ENSMUSG00000026883	Dab2ip	disabled 2 interacting protein
69605	ENSMUSG00000009207	Lnpk	lunapark, ER junction formation factor
69608	ENSMUSG00000039234	Sec24d	Sec24 related gene family, member D (S. cerevisiae)
69634	ENSMUSG00000025545	Clybl	citrate lyase beta like
69660	ENSMUSG00000006301	Tmbim1	transmembrane BAX inhibitor motif containing 1
69674	ENSMUSG00000020743	Mif4gd	MIF4G domain containing
69698	ENSMUSG00000027463	Slc52a3	solute carrier protein family 52, member 3
69706	ENSMUSG00000034883	Lrr1	leucine rich repeat protein 1
69716	ENSMUSG00000021569	Trip13	thyroid hormone receptor interactor 13
69727	ENSMUSG00000054814	Usp46	ubiquitin specific peptidase 46
69748	ENSMUSG00000007833	Aldh16a1	aldehyde dehydrogenase 16 family, member A1
69749	ENSMUSG00000087590	Epb41l4aos	erythrocyte membrane protein band 4.1 like 4a, opposite strand
69769	ENSMUSG00000013707	Tnfaip8l2	tumor necrosis factor, alpha-induced protein 8-like 2
69774	ENSMUSG00000024677	Ms4a6b	membrane-spanning 4-domains, subfamily A, member 6B
69780	ENSMUSG00000032870	Smap2	small ArfGAP 2
69784	ENSMUSG00000087651	1500009L16Rik	RIKEN cDNA 1500009L16 gene
69806	ENSMUSG00000041654	Slc39a11	solute carrier family 39 (metal ion transporter), member 11
69876	ENSMUSG00000039759	Thap3	THAP domain containing, apoptosis associated protein 3
69885	ENSMUSG00000078521	Aunip	aurora kinase A and ninein interacting protein
69890	ENSMUSG00000049295	Zfp219	zinc finger protein 219
69895	ENSMUSG00000104960	Snhg8	small nucleolar RNA host gene 8
69928	ENSMUSG00000073705	Cenps	centromere protein S
69953	ENSMUSG00000049881	2810025M15Rik	RIKEN cDNA 2810025M15 gene
69955	ENSMUSG00000021420	Fars2	phenylalanine-tRNA synthetase 2 (mitochondrial)
69981	ENSMUSG00000032328	Tmem30a	transmembrane protein 30A
69993	ENSMUSG00000004633	Chn2	chimerin 2
70024	ENSMUSG00000026669	Mcm10	minichromosome maintenance 10 replication initiation factor
70059	ENSMUSG00000021263	Degs2	delta(4)-desaturase, sphingolipid 2
70081	ENSMUSG00000078546	Zfp995	zinc finger protein 995
70082	ENSMUSG00000032184	Lysmd2	LysM, putative peptidoglycan-binding, domain containing 2
70083	ENSMUSG00000002274	Metrn	meteorin, glial cell differentiation regulator
70123	ENSMUSG00000086316	Nbdy	negative regulator of P-body association
70152	ENSMUSG00000054619	Mettl7a1	methyltransferase like 7A1
70155	ENSMUSG00000026158	Ogfrl1	opioid growth factor receptor-like 1
70160	ENSMUSG00000031479	Vps36	vacuolar protein sorting 36
70178	ENSMUSG00000038459	Abhd17c	abhydrolase domain containing 17C
70186	ENSMUSG00000003955	Fam162a	family with sequence similarity 162, member A
70218	ENSMUSG00000051378	Kif18b	kinesin family member 18B
70235	ENSMUSG00000023345	Poc1a	POC1 centriolar protein A
70238	ENSMUSG00000014074	Rnf168	ring finger protein 168
70239	ENSMUSG00000026816	Gtf3c5	general transcription factor IIIC, polypeptide 5
70248	ENSMUSG00000069565	Dazap1	DAZ associated protein 1
70292	ENSMUSG00000029094	Afap1	actin filament associated protein 1
70310	ENSMUSG00000019461	Plscr3	phospholipid scramblase 3
70312	ENSMUSG00000034889	Cactin	cactin, spliceosome C complex subunit
70361	ENSMUSG00000041891	Lman1	lectin, mannose-binding, 1
70385	ENSMUSG00000069910	Spdl1	spindle apparatus coiled-coil protein 1
70396	ENSMUSG00000026095	Asnsd1	asparagine synthetase domain containing 1
70425	ENSMUSG00000073563	Csnk1g3	casein kinase 1, gamma 3
70439	ENSMUSG00000020680	Taf15	TATA-box binding protein associated factor 15
70451	ENSMUSG00000020834	Dhrs13	dehydrogenase/reductase (SDR family) member 13
70454	ENSMUSG00000026708	Cenpl	centromere protein L
70458	ENSMUSG00000049916	2610318N02Rik	RIKEN cDNA 2610318N02 gene
70466	ENSMUSG00000048327	Ckap2l	cytoskeleton associated protein 2-like
70472	ENSMUSG00000022360	Atad2	ATPase family, AAA domain containing 2
70497	ENSMUSG00000030766	Arhgap17	Rho GTPase activating protein 17
70511	ENSMUSG00000022544	Eef2kmt	eukaryotic elongation factor 2 lysine methyltransferase
70533	ENSMUSG00000028568	Btf3l4	basic transcription factor 3-like 4
70551	ENSMUSG00000041594	Tmtc4	transmembrane and tetratricopeptide repeat containing 4
70560	ENSMUSG00000004233	Wars2	tryptophanyl tRNA synthetase 2 (mitochondrial)
70561	ENSMUSG00000021830	Txndc16	thioredoxin domain containing 16
70568	ENSMUSG00000028228	Cpne3	copine III
70574	ENSMUSG00000020183	Cpm	carboxypeptidase M
70598	ENSMUSG00000034898	Filip1	filamin A interacting protein 1
70603	ENSMUSG00000028687	Mutyh	mutY DNA glycosylase
70611	ENSMUSG00000035329	Fbxo33	F-box protein 33
70612	ENSMUSG00000027341	Tmem230	transmembrane protein 230
70645	ENSMUSG00000072980	Oip5	Opa interacting protein 5
70699	ENSMUSG00000038759	Nup205	nucleoporin 205
70727	ENSMUSG00000030134	Rasgef1a	RasGEF domain family, member 1A
70747	ENSMUSG00000027858	Tspan2	tetraspanin 2
70750	ENSMUSG00000009905	Kdsr	3-ketodihydrosphingosine reductase
70762	ENSMUSG00000028078	Dclk2	doublecortin-like kinase 2
70767	ENSMUSG00000015748	Prpf3	pre-mRNA processing factor 3
70779	ENSMUSG00000029913	Prdm5	PR domain containing 5
70796	ENSMUSG00000039199	Zdhhc1	zinc finger, DHHC domain containing 1
70823	ENSMUSG00000034518	Hmgxb4	HMG box domain containing 4
70839	ENSMUSG00000036353	P2ry12	purinergic receptor P2Y, G-protein coupled 12
70882	ENSMUSG00000037683	Armc3	armadillo repeat containing 3
70974	ENSMUSG00000030729	Pgm2l1	phosphoglucomutase 2-like 1
70999	ENSMUSG00000024764	Naa40	N(alpha)-acetyltransferase 40, NatD catalytic subunit
71085	ENSMUSG00000025154	Arhgap19	Rho GTPase activating protein 19
71101	ENSMUSG00000037355	Uvssa	UV stimulated scaffold protein A
71151	ENSMUSG00000030929	Eri2	exoribonuclease 2
71198	ENSMUSG00000043415	Otud1	OTU domain containing 1
71207	ENSMUSG00000020029	Nudt4	nudix (nucleoside diphosphate linked moiety X)-type motif 4
71330	ENSMUSG00000035469	Rcbtb1	regulator of chromosome condensation (RCC1) and BTB (POZ) domain containing protein 1
71514	ENSMUSG00000028820	Sfpq	splicing factor proline/glutamine rich (polypyrimidine tract binding protein associated)
71520	ENSMUSG00000004837	Grap	GRB2-related adaptor protein
71586	ENSMUSG00000026896	Ifih1	interferon induced with helicase C domain 1
71599	ENSMUSG00000051705	Senp8	SUMO/sentrin specific peptidase 8
71602	ENSMUSG00000032220	Myo1e	myosin IE
71640	ENSMUSG00000032425	Zfp949	zinc finger protein 949
71643	ENSMUSG00000051278	Zgrf1	zinc finger, GRF-type containing 1
71648	ENSMUSG00000026672	Optn	optineurin
71690	ENSMUSG00000042379	Esm1	endothelial cell-specific molecule 1
71704	ENSMUSG00000021895	Arhgef3	Rho guanine nucleotide exchange factor (GEF) 3
71706	ENSMUSG00000029650	Slc46a3	solute carrier family 46, member 3
71720	ENSMUSG00000029822	Osbpl3	oxysterol binding protein-like 3
71733	ENSMUSG00000006342	Susd2	sushi domain containing 2
71753	ENSMUSG00000016942	Tmprss6	transmembrane serine protease 6
71776	ENSMUSG00000017713	Tha1	threonine aldolase 1
71778	ENSMUSG00000054920	Klhl5	kelch-like 5
71779	ENSMUSG00000025702	Marchf8	membrane associated ring-CH-type finger 8
71790	ENSMUSG00000015702	Anxa9	annexin A9
71795	ENSMUSG00000040430	Pitpnc1	phosphatidylinositol transfer protein, cytoplasmic 1
71801	ENSMUSG00000049969	Plekhf2	pleckstrin homology domain containing, family F (with FYVE domain) member 2
71804	ENSMUSG00000019992	Mtfr2	mitochondrial fission regulator 2
71805	ENSMUSG00000032939	Nup93	nucleoporin 93
71819	ENSMUSG00000032254	Kif23	kinesin family member 23
71839	ENSMUSG00000074063	Osgin1	oxidative stress induced growth inhibitor 1
71846	ENSMUSG00000003824	Syce2	synaptonemal complex central element protein 2
71853	ENSMUSG00000020571	Pdia6	protein disulfide isomerase associated 6
71862	ENSMUSG00000037661	Gpr160	G protein-coupled receptor 160
71865	ENSMUSG00000047648	Fbxo30	F-box protein 30
71876	ENSMUSG00000031629	Cenpu	centromere protein U
71878	ENSMUSG00000027654	Fam83d	family with sequence similarity 83, member D
71883	ENSMUSG00000029319	Coq2	coenzyme Q2 4-hydroxybenzoate polyprenyltransferase
71884	ENSMUSG00000026450	Chit1	chitinase 1 (chitotriosidase)
71900	ENSMUSG00000029571	Tmem106b	transmembrane protein 106B
71904	ENSMUSG00000037348	Paqr7	progestin and adipoQ receptor family member VII
71909	ENSMUSG00000078762	Haus5	HAUS augmin-like complex, subunit 5
71911	ENSMUSG00000046598	Bdh1	3-hydroxybutyrate dehydrogenase, type 1
71924	ENSMUSG00000019845	Tube1	tubulin, epsilon 1
71946	ENSMUSG00000037419	Endod1	endonuclease domain containing 1
71962	ENSMUSG00000020424	Castor1	cytosolic arginine sensor for mTORC1 subunit 1
71974	ENSMUSG00000030505	Prmt3	protein arginine N-methyltransferase 3
71982	ENSMUSG00000038301	Snx10	sorting nexin 10
71984	ENSMUSG00000070699	Sars2	seryl-aminoacyl-tRNA synthetase 2
71985	ENSMUSG00000029456	Acad10	acyl-Coenzyme A dehydrogenase family, member 10
71986	ENSMUSG00000045538	Ddx28	DEAD box helicase 28
71988	ENSMUSG00000022034	Esco2	establishment of sister chromatid cohesion N-acetyltransferase 2
72007	ENSMUSG00000039286	Fndc3b	fibronectin type III domain containing 3B
72018	ENSMUSG00000025040	Fundc1	FUN14 domain containing 1
72022	ENSMUSG00000042195	Slc35f2	solute carrier family 35, member F2
72027	ENSMUSG00000063354	Slc39a4	solute carrier family 39 (zinc transporter), member 4
72039	ENSMUSG00000027709	Mccc1	methylcrotonoyl-Coenzyme A carboxylase 1 (alpha)
72050	ENSMUSG00000026047	Poglut2	protein O-glucosyltransferase 2
72061	ENSMUSG00000021458	Aopep	aminopeptidase O
72080	ENSMUSG00000026955	Sapcd2	suppressor APC domain containing 2
72097	ENSMUSG00000026090	Cracdl	capping protein inhibiting regulator of actin like
72106	ENSMUSG00000025736	Jmjd8	jumonji domain containing 8
72107	ENSMUSG00000022422	Dscc1	DNA replication and sister chromatid cohesion 1
72113	ENSMUSG00000021044	Adck1	aarF domain containing kinase 1
72119	ENSMUSG00000027469	Tpx2	TPX2, microtubule-associated
72121	ENSMUSG00000027901	Dennd2d	DENN/MADD domain containing 2D
72124	ENSMUSG00000079614	Seh1l	SEH1-like (S. cerevisiae
72128	ENSMUSG00000060301	2610008E11Rik	RIKEN cDNA 2610008E11 gene
72133	ENSMUSG00000025086	Trub1	TruB pseudouridine (psi) synthase family member 1
72140	ENSMUSG00000023072	Cep89	centrosomal protein 89
72148	ENSMUSG00000050052	Tdrp	testis development related protein
72151	ENSMUSG00000029363	Rfc5	replication factor C (activator 1) 5
72154	ENSMUSG00000036898	Zfp157	zinc finger protein 157
72155	ENSMUSG00000031756	Cenpn	centromere protein N
72160	ENSMUSG00000026347	Tmem163	transmembrane protein 163
72167	ENSMUSG00000024246	Thumpd2	THUMP domain containing 2
72179	ENSMUSG00000032507	Fbxl2	F-box and leucine-rich repeat protein 2
72194	ENSMUSG00000020883	Fbxl20	F-box and leucine-rich repeat protein 20
72238	ENSMUSG00000023923	Tbc1d5	TBC1 domain family, member 5
72265	ENSMUSG00000025935	Tram1	translocating chain-associating membrane protein 1
72273	ENSMUSG00000078439	Smim24	small integral membrane protein 24
72287	ENSMUSG00000074170	Plekhf1	pleckstrin homology domain containing, family F (with FYVE domain) member 1
72318	ENSMUSG00000018008	Cyth4	cytohesin 4
72324	ENSMUSG00000017417	Plxdc1	plexin domain containing 1
72368	ENSMUSG00000002345	Borcs8	BLOC-1 related complex subunit 8
72386	ENSMUSG00000087259	2610035D17Rik	RIKEN cDNA 2610035D17 gene
72391	ENSMUSG00000037628	Cdkn3	cyclin-dependent kinase inhibitor 3
72401	ENSMUSG00000027075	Slc43a1	solute carrier family 43, member 1
72415	ENSMUSG00000023940	Sgo1	shugoshin 1
72429	ENSMUSG00000070972	Dnajc25	DnaJ heat shock protein family (Hsp40) member C25
72446	ENSMUSG00000032841	Prr5l	proline rich 5 like
72472	ENSMUSG00000019838	Slc16a10	solute carrier family 16 (monocarboxylic acid transporters), member 10
72479	ENSMUSG00000028383	Hsdl2	hydroxysteroid dehydrogenase like 2
72482	ENSMUSG00000033701	Acbd6	acyl-Coenzyme A binding domain containing 6
72504	ENSMUSG00000054321	Taf4b	TATA-box binding protein associated factor 4b
72512	ENSMUSG00000024349	Sting1	stimulator of interferon response cGAMP interactor 1
72519	ENSMUSG00000028221	Pip4p2	phosphatidylinositol-4,5-bisphosphate 4-phosphatase 2
72536	ENSMUSG00000033450	Tagap	T cell activation Rho GTPase activating protein
72543	ENSMUSG00000038740	Mvb12b	multivesicular body subunit 12B
72549	ENSMUSG00000033589	Reep4	receptor accessory protein 4
72568	ENSMUSG00000058729	Lin9	lin-9 homolog (C. elegans)
72572	ENSMUSG00000051934	Spats2	spermatogenesis associated, serine-rich 2
72661	ENSMUSG00000052584	Serp2	stress-associated endoplasmic reticulum protein family member 2
72662	ENSMUSG00000033166	Dis3	DIS3 homolog, exosome endoribonuclease and 3'-5' exoribonuclease
72668	ENSMUSG00000054074	Skida1	SKI/DACH domain containing 1
72709	ENSMUSG00000022440	C1qtnf6	C1q and tumor necrosis factor related protein 6
72735	NA	Eldr	Egfr long non-coding downstream RNA
72749	ENSMUSG00000059323	Tonsl	tonsoku-like, DNA repair protein
72759	ENSMUSG00000039428	Tmem135	transmembrane protein 135
72774	ENSMUSG00000032298	Neil1	nei endonuclease VIII-like 1 (E. coli)
72776	ENSMUSG00000027959	Sass6	SAS-6 centriolar assembly protein
72787	ENSMUSG00000028614	Ndc1	NDC1 transmembrane nucleoporin
72865	ENSMUSG00000051851	Rtl8c	retrotransposon Gag like 8C
72937	NA	NA	NA
72997	ENSMUSG00000087403	Kantr	Kdm5c adjacent non-coding transcript
73016	ENSMUSG00000040680	Kremen2	kringle containing transmembrane protein 2
73062	ENSMUSG00000033819	Ppp1r16a	protein phosphatase 1, regulatory subunit 16A
73086	ENSMUSG00000021180	Rps6ka5	ribosomal protein S6 kinase, polypeptide 5
73095	ENSMUSG00000002346	Slc25a42	solute carrier family 25, member 42
73174	ENSMUSG00000038517	Tbkbp1	TBK1 binding protein 1
73225	ENSMUSG00000022434	Fam118a	family with sequence similarity 118, member A
73254	ENSMUSG00000056531	Ccdc18	coiled-coil domain containing 18
73288	ENSMUSG00000001376	Vps50	VPS50 EARP/GARPII complex subunit
73389	ENSMUSG00000002996	Hbp1	high mobility group box transcription factor 1
73390	ENSMUSG00000047669	Msl3l2	MSL3 like 2
73430	ENSMUSG00000070709	Zfp974	zinc finger protein 974
73647	ENSMUSG00000031981	Capn9	calpain 9
73680	ENSMUSG00000028807	Zbtb8a	zinc finger and BTB domain containing 8a
73690	ENSMUSG00000056888	Glipr1	GLI pathogenesis-related 1 (glioma)
73699	ENSMUSG00000032058	Ppp2r1b	protein phosphatase 2, regulatory subunit A, beta
73710	ENSMUSG00000045136	Tubb2b	tubulin, beta 2B class IIB
73723	ENSMUSG00000028843	Sh3bgrl3	SH3 domain binding glutamic acid-rich protein-like 3
73728	ENSMUSG00000037126	Psd	pleckstrin and Sec7 domain containing
73750	ENSMUSG00000039137	Whrn	whirlin
73804	ENSMUSG00000028678	Kif2c	kinesin family member 2C
73870	ENSMUSG00000108129	4930417O13Rik	RIKEN cDNA 4930417O13 gene
73916	ENSMUSG00000032965	Ift57	intraflagellar transport 57
73998	ENSMUSG00000029804	Herc3	hect domain and RLD 3
74007	ENSMUSG00000020042	Btbd11	BTB (POZ) domain containing 11
74016	ENSMUSG00000026873	Phf19	PHD finger protein 19
74041	ENSMUSG00000030641	Ddias	DNA damage-induced apoptosis suppressor
74044	ENSMUSG00000033222	Ttf2	transcription termination factor, RNA polymerase II
74080	ENSMUSG00000032456	Nmnat3	nicotinamide nucleotide adenylyltransferase 3
74096	ENSMUSG00000064267	Hvcn1	hydrogen voltage-gated channel 1
74106	ENSMUSG00000026571	Dcaf6	DDB1 and CUL4 associated factor 6
74107	ENSMUSG00000024989	Cep55	centrosomal protein 55
74114	ENSMUSG00000003623	Crot	carnitine O-octanoyltransferase
74117	ENSMUSG00000026341	Actr3	ARP3 actin-related protein 3
74121	ENSMUSG00000027380	Acoxl	acyl-Coenzyme A oxidase-like
74123	ENSMUSG00000023991	Foxp4	forkhead box P4
74136	ENSMUSG00000020823	Sec14l1	SEC14-like lipid binding 1
74147	ENSMUSG00000022853	Ehhadh	enoyl-Coenzyme A, hydratase/3-hydroxyacyl Coenzyme A dehydrogenase
74153	ENSMUSG00000032596	Uba7	ubiquitin-like modifier activating enzyme 7
74154	ENSMUSG00000015127	Unkl	unkempt family like zinc finger
74155	ENSMUSG00000028967	Errfi1	ERBB receptor feedback inhibitor 1
74178	ENSMUSG00000042608	Stk40	serine/threonine kinase 40
74191	ENSMUSG00000036362	P2ry13	purinergic receptor P2Y, G-protein coupled 13
74211	ENSMUSG00000032300	1700017B05Rik	RIKEN cDNA 1700017B05 gene
74229	ENSMUSG00000025931	Paqr8	progestin and adipoQ receptor family member VIII
74237	ENSMUSG00000025474	Tubgcp2	tubulin, gamma complex associated protein 2
74241	ENSMUSG00000032997	Chpf	chondroitin polymerizing factor
74244	ENSMUSG00000030314	Atg7	autophagy related 7
74246	ENSMUSG00000028671	Gale	galactose-4-epimerase, UDP
74255	ENSMUSG00000028409	Smu1	smu-1 suppressor of mec-8 and unc-52 homolog (C. elegans)
74270	ENSMUSG00000026854	Usp20	ubiquitin specific peptidase 20
74276	ENSMUSG00000038973	Cldnd2	claudin domain containing 2
74315	ENSMUSG00000019189	Rnf145	ring finger protein 145
74334	ENSMUSG00000037415	Ranbp10	RAN binding protein 10
74335	ENSMUSG00000021287	Xrcc3	X-ray repair complementing defective repair in Chinese hamster cells 3
74347	ENSMUSG00000034105	Meak7	MTOR associated protein , eak-7 homolog
74360	ENSMUSG00000031922	Cep57	centrosomal protein 57
74427	ENSMUSG00000021890	Eaf1	ELL associated factor 1
74443	ENSMUSG00000006675	P4htm	prolyl 4-hydroxylase, transmembrane (endoplasmic reticulum)
74504	ENSMUSG00000037339	Fam53a	family with sequence similarity 53, member A
74513	ENSMUSG00000036902	Neto2	neuropilin (NRP) and tolloid (TLL)-like 2
74533	ENSMUSG00000027439	Gzf1	GDNF-inducible zinc finger protein 1
74552	ENSMUSG00000028803	Nipal3	NIPA-like domain containing 3
74568	ENSMUSG00000012519	Mlkl	mixed lineage kinase domain-like
74616	ENSMUSG00000008226	Scrn3	secernin 3
74617	ENSMUSG00000000278	Scpep1	serine carboxypeptidase 1
74653	ENSMUSG00000037251	Pomk	protein-O-mannose kinase
74732	ENSMUSG00000039232	Stx11	syntaxin 11
74734	ENSMUSG00000029204	Rhoh	ras homolog family member H
74747	ENSMUSG00000020108	Ddit4	DNA-damage-inducible transcript 4
74754	ENSMUSG00000034926	Dhcr24	24-dehydrocholesterol reductase
74764	ENSMUSG00000003546	Klc4	kinesin light chain 4
74777	ENSMUSG00000050989	Selenon	selenoprotein N
74868	ENSMUSG00000062373	Tmem65	transmembrane protein 65
74901	ENSMUSG00000055675	Kbtbd11	kelch repeat and BTB (POZ) domain containing 11
74931	ENSMUSG00000086938	4930481A15Rik	RIKEN cDNA 4930481A15 gene
75029	ENSMUSG00000049184	Purg	purine-rich element binding protein G
75099	ENSMUSG00000043831	Lysmd4	LysM, putative peptidoglycan-binding, domain containing 4
75146	ENSMUSG00000025227	Mfsd13a	major facilitator superfamily domain containing 13a
75221	ENSMUSG00000063904	Dpp3	dipeptidylpeptidase 3
75292	ENSMUSG00000024070	Prkd3	protein kinase D3
75296	ENSMUSG00000069135	Cep43	centrosomal protein 43
75317	ENSMUSG00000035365	Parpbp	PARP1 binding protein
75423	ENSMUSG00000036093	Arl5a	ADP-ribosylation factor-like 5A
75540	ENSMUSG00000053870	Fpgt	fucose-1-phosphate guanylyltransferase
75580	ENSMUSG00000018750	Zbtb4	zinc finger and BTB domain containing 4
75605	ENSMUSG00000042207	Kdm5b	lysine (K)-specific demethylase 5B
75612	ENSMUSG00000034707	Gns	glucosamine (N-acetyl)-6-sulfatase
75617	ENSMUSG00000009927	Rps25	ribosomal protein S25
75620	ENSMUSG00000055553	Kxd1	KxDL motif containing 1
75646	ENSMUSG00000022246	Rai14	retinoic acid induced 14
75665	ENSMUSG00000041609	Bicdl1	BICD family like cargo adaptor 1
75686	ENSMUSG00000032565	Nudt16	nudix (nucleoside diphosphate linked moiety X)-type motif 16
75735	ENSMUSG00000033610	Pank1	pantothenate kinase 1
75747	ENSMUSG00000032009	Sesn3	sestrin 3
75751	ENSMUSG00000002319	Ipo4	importin 4
75785	ENSMUSG00000062901	Klhl24	kelch-like 24
75786	ENSMUSG00000040549	Ckap5	cytoskeleton associated protein 5
75805	ENSMUSG00000021710	Nln	neurolysin (metallopeptidase M3 family)
75847	ENSMUSG00000043153	Crppa	CDP-L-ribitol pyrophosphorylase A
75871	ENSMUSG00000031728	Zfp821	zinc finger protein 821
75939	ENSMUSG00000027811	4930579G24Rik	RIKEN cDNA 4930579G24 gene
75965	ENSMUSG00000021969	Zdhhc20	zinc finger, DHHC domain containing 20
76014	ENSMUSG00000017478	Zc3h18	zinc finger CCCH-type containing 18
76041	ENSMUSG00000048924	Ccdc125	coiled-coil domain containing 125
76044	ENSMUSG00000042029	Ncapg2	non-SMC condensin II complex, subunit G2
76071	ENSMUSG00000063646	Jakmip1	janus kinase and microtubule interacting protein 1
76123	ENSMUSG00000027883	Gpsm2	G-protein signalling modulator 2 (AGS3-like, C. elegans)
76131	ENSMUSG00000028175	Depdc1a	DEP domain containing 1a
76132	ENSMUSG00000028246	Faxc	failed axon connections homolog
76238	ENSMUSG00000035637	Grhpr	glyoxylate reductase/hydroxypyruvate reductase
76267	ENSMUSG00000010663	Fads1	fatty acid desaturase 1
76273	ENSMUSG00000053253	Ndfip2	Nedd4 family interacting protein 2
76281	ENSMUSG00000040158	Tax1bp3	Tax1 (human T cell leukemia virus type I) binding protein 3
76375	ENSMUSG00000030610	Det1	de-etiolated homolog 1 (Arabidopsis)
76432	ENSMUSG00000097354	2310001H17Rik	RIKEN cDNA 2310001H17 gene
76448	ENSMUSG00000034595	Ppp1r18	protein phosphatase 1, regulatory subunit 18
76464	ENSMUSG00000027326	Knl1	kinetochore scaffold 1
76469	ENSMUSG00000047419	Cmya5	cardiomyopathy associated 5
76478	ENSMUSG00000035439	Haus8	4HAUS augmin-like complex, subunit 8
76491	ENSMUSG00000042073	Abhd14b	abhydrolase domain containing 14b
76498	ENSMUSG00000023909	Paqr4	progestin and adipoQ receptor family member IV
76500	ENSMUSG00000032599	Ip6k2	inositol hexaphosphate kinase 2
76524	ENSMUSG00000032245	Cln6	ceroid-lipofuscinosis, neuronal 6
76566	ENSMUSG00000020846	Rflnb	refilin B
76580	ENSMUSG00000029060	Mib2	mindbomb E3 ubiquitin protein ligase 2
76650	ENSMUSG00000032802	Srxn1	sulfiredoxin 1 homolog (S. cerevisiae)
76681	ENSMUSG00000066258	Trim12a	tripartite motif-containing 12A
76686	ENSMUSG00000013921	Clip3	CAP-GLY domain containing linker protein 3
76737	ENSMUSG00000023272	Creld2	cysteine-rich with EGF-like domains 2
76747	ENSMUSG00000026989	Dapl1	death associated protein-like 1
76808	ENSMUSG00000045128	Rpl18a	ribosomal protein L18A
76809	ENSMUSG00000037905	Bri3bp	Bri3 binding protein
76824	ENSMUSG00000046671	Mtfr1l	mitochondrial fission regulator 1-like
76843	ENSMUSG00000037474	Dtl	denticleless E3 ubiquitin protein ligase
76846	ENSMUSG00000006333	Rps9	ribosomal protein S9
76886	ENSMUSG00000032224	Fam81a	family with sequence similarity 81, member A
76889	ENSMUSG00000003762	Coq8b	coenzyme Q8B
76895	ENSMUSG00000037933	Bicd2	BICD cargo adaptor 2
76901	ENSMUSG00000020387	Jade2	jade family PHD finger 2
76915	ENSMUSG00000033752	Mnd1	meiotic nuclear divisions 1
76933	ENSMUSG00000079017	Ifi27l2a	interferon, alpha-inducible protein 27 like 2A
76936	ENSMUSG00000059208	Hnrnpm	heterogeneous nuclear ribonucleoprotein M
77011	ENSMUSG00000046591	Ticrr	TOPBP1-interacting checkpoint and replication regulator
77035	ENSMUSG00000030752	Kdm8	lysine (K)-specific demethylase 8
77045	ENSMUSG00000029438	Bcl7a	B cell CLL/lymphoma 7A
77048	ENSMUSG00000020024	Cep83	centrosomal protein 83
77053	ENSMUSG00000036817	Sun1	Sad1 and UNC84 domain containing 1
77065	ENSMUSG00000037461	Ints7	integrator complex subunit 7
77097	ENSMUSG00000053580	Tanc2	tetratricopeptide repeat, ankyrin repeat and coiled-coil containing 2
77110	ENSMUSG00000034042	Gpbp1l1	GC-rich promoter binding protein 1-like 1
77300	ENSMUSG00000026014	Raph1	Ras association (RalGDS/AF-6) and pleckstrin homology domains 1
77371	ENSMUSG00000036391	Sec24a	Sec24 related gene family, member A (S. cerevisiae)
77407	ENSMUSG00000029518	Rab35	RAB35, member RAS oncogene family
77578	ENSMUSG00000038256	Bcl9	B cell CLL/lymphoma 9
77582	ENSMUSG00000035596	Mboat7	membrane bound O-acyltransferase domain containing 7
77593	ENSMUSG00000040455	Usp45	ubiquitin specific petidase 45
77626	ENSMUSG00000005899	Smpd4	sphingomyelin phosphodiesterase 4
77644	ENSMUSG00000006423	C330007P06Rik	RIKEN cDNA C330007P06 gene
77647	ENSMUSG00000030775	Trat1	T cell receptor associated transmembrane adaptor 1
77697	ENSMUSG00000029575	Mmab	methylmalonic aciduria (cobalamin deficiency) cblB type homolog (human)
77744	ENSMUSG00000022070	Bora	bora, aurora kinase A activator
77767	ENSMUSG00000026830	Ermn	ermin, ERM-like protein
77777	ENSMUSG00000079685	Ulbp1	UL16 binding protein 1
77782	ENSMUSG00000034206	Polq	polymerase (DNA directed), theta
77799	ENSMUSG00000027636	Sla2	Src-like-adaptor 2
77827	ENSMUSG00000042810	Krba1	KRAB-A domain containing 1
77889	ENSMUSG00000024063	Lbh	limb-bud and heart
77891	ENSMUSG00000060860	Ube2s	ubiquitin-conjugating enzyme E2S
77938	ENSMUSG00000030956	Fam53b	family with sequence similarity 53, member B
77945	ENSMUSG00000057132	Rpgrip1	retinitis pigmentosa GTPase regulator interacting protein 1
77951	ENSMUSG00000049439	Cyp20a1	cytochrome P450, family 20, subfamily a, polypeptide 1
77974	ENSMUSG00000021123	Rdh12	retinol dehydrogenase 12
77975	ENSMUSG00000022964	Tmem50b	transmembrane protein 50B
78038	ENSMUSG00000021646	Mccc2	methylcrotonoyl-Coenzyme A carboxylase 2 (beta)
78246	ENSMUSG00000018572	Phf23	PHD finger protein 23
78255	ENSMUSG00000026594	Ralgps2	Ral GEF with PH domain and SH3 binding motif 2
78294	ENSMUSG00000020460	Rps27a	ribosomal protein S27A
78309	ENSMUSG00000040327	Cul9	cullin 9
78473	ENSMUSG00000057058	Skap1	src family associated phosphoprotein 1
78586	ENSMUSG00000024135	Srbd1	S1 RNA binding domain 1
78655	ENSMUSG00000027236	Eif3j1	eukaryotic translation initiation factor 3, subunit J1
78658	ENSMUSG00000035024	Ncapd3	non-SMC condensin II complex, subunit D3
78733	ENSMUSG00000032783	Troap	trophinin associated protein
78749	ENSMUSG00000043336	Filip1l	filamin A interacting protein 1-like
78753	ENSMUSG00000056078	Lipm	lipase, family member M
78798	ENSMUSG00000032624	Eml4	echinoderm microtubule associated protein like 4
78826	ENSMUSG00000050921	P2ry10	purinergic receptor P2Y, G-protein coupled 10
78830	ENSMUSG00000027010	Slc25a12	solute carrier family 25 (mitochondrial carrier, Aralar), member 12
[truncated: 1,001 more rows]

## Sheet: Cluster_I
ENTREZID	ENSEMBL	SYMBOL	Description
11303	ENSMUSG00000015243	Abca1	ATP-binding cassette, sub-family A (ABC1), member 1
11307	ENSMUSG00000024030	Abcg1	ATP binding cassette subfamily G member 1
11443	ENSMUSG00000041189	Chrnb1	cholinergic receptor, nicotinic, beta polypeptide 1 (muscle)
11534	ENSMUSG00000039197	Adk	adenosine kinase
11628	ENSMUSG00000040627	Aicda	activation-induced cytidine deaminase
11777	ENSMUSG00000024480	Ap3s1	adaptor-related protein complex 3, sigma 1 subunit
11810	ENSMUSG00000040613	Apobec1	apolipoprotein B mRNA editing enzyme, catalytic polypeptide 1
11842	ENSMUSG00000051853	Arf3	ADP-ribosylation factor 3
11855	ENSMUSG00000035133	Arhgap5	Rho GTPase activating protein 5
11872	ENSMUSG00000030651	Art2b	ADP-ribosyltransferase 2b
11941	ENSMUSG00000030302	Atp2b2	ATPase, Ca++ transporting, plasma membrane 2
11981	ENSMUSG00000027546	Atp9a	ATPase, class II, type 9A
12014	ENSMUSG00000040270	Bach2	BTB and CNC homology, basic leucine zipper transcription factor 2
12053	ENSMUSG00000022508	Bcl6	B cell leukemia/lymphoma 6
12145	ENSMUSG00000047880	Cxcr5	chemokine (C-X-C motif) receptor 5
12162	ENSMUSG00000008999	Bmp7	bone morphogenetic protein 7
12177	ENSMUSG00000022051	Bnip3l	BCL2/adenovirus E1B interacting protein 3-like
12182	ENSMUSG00000029082	Bst1	bone marrow stromal cell antigen 1
12192	ENSMUSG00000021127	Zfp36l1	zinc finger protein 36, C3H type-like 1
12212	ENSMUSG00000031327	Chic1	cysteine-rich hydrophobic domain 1
12226	ENSMUSG00000036478	Btg1	BTG anti-proliferation factor 1
12286	ENSMUSG00000034656	Cacna1a	calcium channel, voltage-dependent, P/Q type, alpha 1A subunit
12335	ENSMUSG00000079110	Capn3	calpain 3
12362	ENSMUSG00000025888	Casp1	caspase 1
12363	ENSMUSG00000033538	Casp4	caspase 4, apoptosis-related cysteine peptidase
12398	ENSMUSG00000006362	Cbfa2t3	CBFA2/RUNX1 translocation partner 3
12408	ENSMUSG00000051483	Cbr1	carbonyl reductase 1
12444	ENSMUSG00000000184	Ccnd2	cyclin D2
12460	ENSMUSG00000034108	Ccs	copper chaperone for superoxide dismutase
12483	ENSMUSG00000030577	Cd22	CD22 antigen
12487	ENSMUSG00000026012	Cd28	CD28 antigen
12488	ENSMUSG00000061665	Cd2ap	CD2-associated protein
12505	ENSMUSG00000005087	Cd44	CD44 antigen
12508	ENSMUSG00000040747	Cd53	CD53 antigen
12515	ENSMUSG00000030156	Cd69	CD69 antigen
12521	ENSMUSG00000027215	Cd82	CD82 antigen
12522	ENSMUSG00000015396	Cd83	CD83 antigen
12523	ENSMUSG00000038147	Cd84	CD84 antigen
12524	ENSMUSG00000022901	Cd86	CD86 antigen
12527	ENSMUSG00000030342	Cd9	CD9 antigen
12581	ENSMUSG00000096472	Cdkn2d	cyclin dependent kinase inhibitor 2D
12695	ENSMUSG00000061859	Patj	PATJ, crumbs cell polarity complex component
12751	ENSMUSG00000030894	Tpp1	tripeptidyl peptidase I
12763	ENSMUSG00000016756	Cmah	cytidine monophospho-N-acetylneuraminic acid hydroxylase
12767	ENSMUSG00000045382	Cxcr4	chemokine (C-X-C motif) receptor 4
12775	ENSMUSG00000037944	Ccr7	chemokine (C-C motif) receptor 7
13040	ENSMUSG00000038642	Ctss	cathepsin S
13047	ENSMUSG00000029705	Cux1	cut-like homeobox 1
13139	ENSMUSG00000025357	Dgka	diacylglycerol kinase, alpha
13196	ENSMUSG00000022377	Asap1	ArfGAP with SH3 domain, ankyrin repeat and PH domain1
13371	ENSMUSG00000007682	Dio2	deiodinase, iodothyronine, type II
13401	ENSMUSG00000030410	Dmwd	dystrophia myotonica-containing WD repeat motif
13482	ENSMUSG00000035000	Dpp4	dipeptidylpeptidase 4
13543	ENSMUSG00000020888	Dvl2	dishevelled segment polarity protein 2
13549	ENSMUSG00000002409	Dyrk1b	dual-specificity tyrosine-(Y)-phosphorylation regulated kinase 1b
13653	ENSMUSG00000038418	Egr1	early growth response 1
13654	ENSMUSG00000037868	Egr2	early growth response 2
13713	ENSMUSG00000008398	Elk3	ELK3, member of ETS oncogene family
13813	ENSMUSG00000032446	Eomes	eomesodermin
13849	ENSMUSG00000038776	Ephx1	epoxide hydrolase 1, microsomal
14011	ENSMUSG00000030199	Etv6	ets variant 6
14026	ENSMUSG00000021262	Evl	Ena-vasodilator stimulated phosphoprotein
14042	ENSMUSG00000061731	Ext1	exostosin glycosyltransferase 1
14063	ENSMUSG00000021678	F2rl1	coagulation factor II (thrombin) receptor-like 1
14073	ENSMUSG00000034171	Faah	fatty acid amide hydrolase
14102	ENSMUSG00000024778	Fas	Fas (TNF receptor superfamily member 6)
14123	ENSMUSG00000042423	Fbrs	fibrosin
14168	ENSMUSG00000031137	Fgf13	fibroblast growth factor 13
14201	ENSMUSG00000032643	Fhl3	four and a half LIM domains 3
14263	ENSMUSG00000028088	Fmo5	flavin containing monooxygenase 5
14339	ENSMUSG00000031667	Aktip	thymoma viral proto-oncogene 1 interacting protein
14360	ENSMUSG00000019843	Fyn	Fyn proto-oncogene
14421	ENSMUSG00000006731	B4galnt1	beta-1,4-N-acetyl-galactosaminyl transferase 1
14569	ENSMUSG00000021218	Gdi2	guanosine diphosphate (GDP) dissociation inhibitor 2
14670	ENSMUSG00000024429	Gnl1	guanine nucleotide binding protein-like 1
14758	ENSMUSG00000031342	Gpm6b	glycoprotein m6b
14824	ENSMUSG00000034708	Grn	granulin
14872	ENSMUSG00000033318	Gstt2	glutathione S-transferase, theta 2
14886	ENSMUSG00000060261	Gtf2i	general transcription factor II I
14972	ENSMUSG00000061232	H2-K1	histocompatibility 2, K1, K region
15001	ENSMUSG00000024334	H2-Oa	histocompatibility 2, O region alpha locus
15013	ENSMUSG00000091705	H2-Q2	histocompatibility 2, Q region locus 2
15312	ENSMUSG00000040681	Hmgn1	high mobility group nucleosomal binding domain 1
15898	ENSMUSG00000032174	Icam5	intercellular adhesion molecule 5, telencephalin
15903	ENSMUSG00000007872	Id3	inhibitor of DNA binding 3
15932	ENSMUSG00000033540	Idua	iduronidase, alpha-L
15937	ENSMUSG00000003541	Ier3	immediate early response 3
15939	ENSMUSG00000056708	Ier5	immediate early response 5
15945	ENSMUSG00000034855	Cxcl10	chemokine (C-X-C motif) ligand 10
15950	ENSMUSG00000039997	Ifi203	interferon activated gene 203
15975	ENSMUSG00000022967	Ifnar1	interferon (alpha and beta) receptor 1
16019	ENSMUSG00000076617	Ighm	immunoglobulin heavy constant mu
16154	ENSMUSG00000032089	Il10ra	interleukin 10 receptor, alpha
16155	ENSMUSG00000022969	Il10rb	interleukin 10 receptor, beta
16170	ENSMUSG00000001741	Il16	interleukin 16
16178	ENSMUSG00000026073	Il1r2	interleukin 1 receptor, type II
16190	ENSMUSG00000030748	Il4ra	interleukin 4 receptor, alpha
16194	ENSMUSG00000027947	Il6ra	interleukin 6 receptor, alpha
16206	ENSMUSG00000030029	Lrig1	leucine-rich repeats and immunoglobulin-like domains 1
16337	ENSMUSG00000005534	Insr	insulin receptor
16412	ENSMUSG00000025809	Itgb1	integrin beta 1 (fibronectin receptor beta)
16467	ENSMUSG00000034958	Atcay	ataxia, cerebellar, Cayman type
16476	ENSMUSG00000052684	Jun	jun proto-oncogene
16477	ENSMUSG00000052837	Junb	jun B proto-oncogene
16534	ENSMUSG00000054342	Kcnn4	potassium intermediate/small conductance calcium-activated channel, subfamily N, member 4
16574	ENSMUSG00000026764	Kif5c	kinesin family member 5C
16576	ENSMUSG00000050382	Kif7	kinesin family member 7
16579	ENSMUSG00000026585	Kifap3	kinesin-associated protein 3
16590	ENSMUSG00000005672	Kit	KIT proto-oncogene receptor tyrosine kinase
16598	ENSMUSG00000055148	Klf2	Kruppel-like factor 2 (lung)
16763	ENSMUSG00000041782	Lad1	ladinin
16764	ENSMUSG00000037138	Aff3	AF4/FMR2 family, member 3
16783	ENSMUSG00000031447	Lamp1	lysosomal-associated membrane protein 1
16832	ENSMUSG00000030246	Ldhb	lactate dehydrogenase B
16842	ENSMUSG00000027985	Lef1	lymphoid enhancer binding factor 1
16859	ENSMUSG00000001123	Lgals9	lectin, galactose binding, soluble 9
16878	ENSMUSG00000034394	Lif	leukemia inhibitory factor
16885	ENSMUSG00000029674	Limk1	LIM-domain containing, protein kinase
16923	ENSMUSG00000042594	Sh2b3	SH2B adaptor protein 3
16963	ENSMUSG00000026573	Xcl1	chemokine (C motif) ligand 1
16992	ENSMUSG00000024402	Lta	lymphotoxin A
16994	ENSMUSG00000024399	Ltb	lymphotoxin B
17069	ENSMUSG00000022587	Ly6e	lymphocyte antigen 6 complex, locus E
17122	ENSMUSG00000037235	Mxd4	Max dimerization protein 4
17135	ENSMUSG00000018143	Mafk	v-maf musculoaponeurotic fibrosarcoma oncogene family, protein K (avian)
17187	ENSMUSG00000059436	Max	Max protein
17237	ENSMUSG00000022517	Mgrn1	mahogunin, ring finger 1
17364	ENSMUSG00000030523	Trpm1	transient receptor potential cation channel, subfamily M, member 1
17470	ENSMUSG00000022661	Cd200	CD200 antigen
17708	ENSMUSG00000064351	COX1	cytochrome c oxidase subunit I
17724	NA	mt-Rnr1	s-rRNA
17761	ENSMUSG00000019996	Map7	microtubule-associated protein 7
17769	ENSMUSG00000029009	Mthfr	methylenetetrahydrofolate reductase
17863	ENSMUSG00000019982	Myb	myeloblastosis oncogene
17974	ENSMUSG00000066877	Nck2	non-catalytic region of tyrosine kinase adaptor protein 2
18010	ENSMUSG00000007038	Neu1	neuraminidase 1
18027	ENSMUSG00000028565	Nfia	nuclear factor I/A
18033	ENSMUSG00000028163	Nfkb1	nuclear factor of kappa light polypeptide gene enhancer in B cells 1, p105
18034	ENSMUSG00000025225	Nfkb2	nuclear factor of kappa light polypeptide gene enhancer in B cells 2, p49/p100
18035	ENSMUSG00000021025	Nfkbia	nuclear factor of kappa light polypeptide gene enhancer in B cells inhibitor, alpha
18037	ENSMUSG00000023947	Nfkbie	nuclear factor of kappa light polypeptide gene enhancer in B cells inhibitor, epsilon
18081	ENSMUSG00000037966	Ninj1	ninjurin 1
18082	ENSMUSG00000034285	Nipsnap1	nipsnap homolog 1
18099	ENSMUSG00000017376	Nlk	nemo like kinase
18186	ENSMUSG00000025810	Nrp1	neuropilin 1
18197	ENSMUSG00000020297	Nsg2	neuron specific gene family member 2
18263	ENSMUSG00000011179	Odc1	ornithine decarboxylase, structural 1
18412	ENSMUSG00000015837	Sqstm1	sequestosome 1
18438	ENSMUSG00000029470	P2rx4	purinergic receptor P2X, ligand-gated ion channel 4
18451	ENSMUSG00000019916	P4ha1	procollagen-proline, 2-oxoglutarate 4-dioxygenase (proline 4-hydroxylase), alpha 1 polypeptide
18569	ENSMUSG00000024975	Pdcd4	programmed cell death 4
18604	ENSMUSG00000038967	Pdk2	pyruvate dehydrogenase kinase, isoenzyme 2
18606	ENSMUSG00000022425	Enpp2	ectonucleotide pyrophosphatase/phosphodiesterase 2
18613	ENSMUSG00000020717	Pecam1	platelet/endothelial cell adhesion molecule 1
18627	ENSMUSG00000055866	Per2	period circadian clock 2
18645	ENSMUSG00000027805	Pfn2	profilin 2
18709	ENSMUSG00000031834	Pik3r2	phosphoinositide-3-kinase regulatory subunit 2
18739	ENSMUSG00000024851	Pitpnm1	phosphatidylinositol transfer protein, membrane-associated 1
18762	ENSMUSG00000029053	Prkcz	protein kinase C, zeta
18846	ENSMUSG00000031398	Plxna3	plexin A3
18987	ENSMUSG00000008496	Pou2f2	POU domain, class 2, transcription factor 2
19009	ENSMUSG00000009739	Pou6f1	POU domain, class 6, transcription factor 1
19099	ENSMUSG00000027223	Mapk8ip1	mitogen-activated protein kinase 8 interacting protein 1
19122	ENSMUSG00000079037	Prnp	prion protein
19157	ENSMUSG00000017132	Cyth1	cytohesin 1
19159	ENSMUSG00000018001	Cyth3	cytohesin 3
19221	ENSMUSG00000027864	Ptgfrn	prostaglandin F2 receptor negative regulator
19244	ENSMUSG00000028788	Ptp4a2	protein tyrosine phosphatase 4a2
19272	ENSMUSG00000019889	Ptprk	protein tyrosine phosphatase, receptor type, K
19301	ENSMUSG00000029499	Pxmp2	peroxisomal membrane protein 2
19698	ENSMUSG00000002983	Relb	avian reticuloendotheliosis viral (v-rel) oncogene related B
19821	ENSMUSG00000026484	Rnf2	ring finger protein 2
20148	ENSMUSG00000066026	Dhrs3	dehydrogenase/reductase (SDR family) member 3
20229	ENSMUSG00000025283	Sat1	spermidine/spermine N1-acetyl transferase 1
20239	ENSMUSG00000042605	Atxn2	ataxin 2
20343	ENSMUSG00000026581	Sell	selectin, lymphocyte
20353	ENSMUSG00000026121	Sema4c	sema domain, immunoglobulin domain (Ig), transmembrane domain (TM) and short cytoplasmic domain, (semaphorin) 4C
20439	ENSMUSG00000036432	Siah2	siah E3 ubiquitin protein ligase 2
20447	ENSMUSG00000052544	St6galnac3	ST6 (alpha-N-acetyl-neuraminyl-2,3-beta-galactosyl-1,3)-N-acetylgalactosaminide alpha-2,6-sialyltransferase 3
20452	ENSMUSG00000040710	St8sia4	ST8 alpha-N-acetyl-neuraminide alpha-2,8-sialyltransferase 4
20556	ENSMUSG00000072620	Slfn2	schlafen 2
20677	ENSMUSG00000076431	Sox4	SRY (sex determining region Y)-box 4
20678	ENSMUSG00000041540	Sox5	SRY (sex determining region Y)-box 5
20744	ENSMUSG00000026915	Strbp	spermatid perinuclear RNA binding protein
20751	ENSMUSG00000033735	Spr	sepiapterin reductase
20776	ENSMUSG00000049555	Tmie	transmembrane inner ear
21353	ENSMUSG00000064289	Tank	TRAF family member-associated Nf-kappa B activator
21376	ENSMUSG00000011114	Tbrg1	transforming growth factor beta regulated gene 1
21390	ENSMUSG00000034881	Tbxa2r	thromboxane A2 receptor
21402	ENSMUSG00000036309	Skp1	S-phase kinase-associated protein 1
21406	ENSMUSG00000032228	Tcf12	transcription factor 12
21414	ENSMUSG00000000782	Tcf7	transcription factor 7, T cell specific
21769	ENSMUSG00000044477	Zfand3	zinc finger, AN1-type domain 3
21807	ENSMUSG00000022010	Tsc22d1	TSC22 domain family, member 1
21848	ENSMUSG00000029833	Trim24	tripartite motif-containing 24
21887	ENSMUSG00000032280	Tle3	transducin-like enhancer of split 3
21897	ENSMUSG00000044827	Tlr1	toll-like receptor 1
21923	ENSMUSG00000028364	Tnc	tenascin C
21943	ENSMUSG00000022015	Tnfsf11	tumor necrosis factor (ligand) superfamily, member 11
21949	ENSMUSG00000028362	Tnfsf8	tumor necrosis factor (ligand) superfamily, member 8
21961	ENSMUSG00000055322	Tns1	tensin 1
21968	ENSMUSG00000042870	Tom1	target of myb1 trafficking protein
21985	ENSMUSG00000027506	Tpd52	tumor protein D52
22029	ENSMUSG00000026875	Traf1	TNF receptor-associated factor 1
22038	ENSMUSG00000032369	Plscr1	phospholipid scramblase 1
22163	ENSMUSG00000029075	Tnfrsf4	tumor necrosis factor receptor superfamily, member 4
22183	ENSMUSG00000044068	Zrsr1	zinc finger (CCCH type), RNA binding motif and serine/arginine rich 1
22228	ENSMUSG00000033685	Ucp2	uncoupling protein 2 (mitochondrial, proton carrier)
22325	ENSMUSG00000009621	Vav2	vav 2 oncogene
22377	ENSMUSG00000030035	Wbp1	WW domain binding protein 1
22379	ENSMUSG00000023008	Fmnl3	formin-like 3
22409	ENSMUSG00000026167	Wnt10a	wingless-type MMTV integration site family, member 10A
22619	ENSMUSG00000001942	Siae	sialic acid acetylesterase
22634	ENSMUSG00000019817	Plagl1	pleiomorphic adenoma gene-like 1
22670	ENSMUSG00000024457	Trim26	tripartite motif-containing 26
22691	ENSMUSG00000038797	Zscan2	zinc finger and SCAN domain containing 2
22717	ENSMUSG00000078779	Zfp59	zinc finger protein 59
22720	ENSMUSG00000046311	Zfp62	zinc finger protein 62
22758	ENSMUSG00000036721	Zscan12	zinc finger and SCAN domain containing 12
22761	ENSMUSG00000049577	Zfpm1	zinc finger protein, multitype 1
22779	ENSMUSG00000025997	Ikzf2	IKAROS family zinc finger 2
23959	ENSMUSG00000032420	Nt5e	5' nucleotidase, ecto
23969	ENSMUSG00000040276	Pacsin1	protein kinase C and casein kinase substrate in neurons 1
24056	ENSMUSG00000021892	Sh3bp5	SH3-domain binding protein 5 (BTK-associated)
24088	ENSMUSG00000027995	Tlr2	toll-like receptor 2
24110	ENSMUSG00000030107	Usp18	ubiquitin specific peptidase 18
26362	ENSMUSG00000002602	Axl	AXL receptor tyrosine kinase
26378	ENSMUSG00000036775	Decr2	2-4-dienoyl-Coenzyme A reductase 2, peroxisomal
26419	ENSMUSG00000021936	Mapk8	mitogen-activated protein kinase 8
26450	ENSMUSG00000027428	Rbbp9	retinoblastoma binding protein 9, serine hydrolase
26556	ENSMUSG00000007617	Homer1	homer scaffolding protein 1
27027	ENSMUSG00000000244	Tspan32	tetraspanin 32
27029	ENSMUSG00000005043	Sgsh	N-sulfoglucosamine sulfohydrolase (sulfamidase)
27225	ENSMUSG00000041645	Ddx24	DEAD box helicase 24
27354	ENSMUSG00000028224	Nbn	nibrin
27399	ENSMUSG00000032594	Ip6k1	inositol hexaphosphate kinase 1
27410	ENSMUSG00000024130	Abca3	ATP-binding cassette, sub-family A (ABC1), member 3
28081	ENSMUSG00000041629	Fam104a	family with sequence similarity 104, member A
28146	ENSMUSG00000027808	Serp1	stress-associated endoplasmic reticulum protein 1
28199	ENSMUSG00000022214	Dcaf11	DDB1 and CUL4 associated factor 11
29877	ENSMUSG00000025104	Hdgfl3	HDGF like 3
30925	ENSMUSG00000015314	Slamf6	SLAM family member 6
30933	ENSMUSG00000009563	Tor2a	torsin family 2, member A
30945	ENSMUSG00000022280	Rnf19a	ring finger protein 19A
50524	ENSMUSG00000049532	Sall2	spalt like transcription factor 2
50758	ENSMUSG00000023965	Fbxl17	F-box and leucine-rich repeat protein 17
50762	ENSMUSG00000055401	Fbxo6	F-box protein 6
50782	ENSMUSG00000024186	Rgs11	regulator of G-protein signaling 11
50930	ENSMUSG00000005824	Tnfsf14	tumor necrosis factor (ligand) superfamily, member 14
50931	ENSMUSG00000005465	Il27ra	interleukin 27 receptor, alpha
52120	ENSMUSG00000037260	Hgsnat	heparan-alpha-glucosaminide N-acetyltransferase
52123	ENSMUSG00000031467	Agpat5	1-acylglycerol-3-phosphate O-acyltransferase 5 (lysophosphatidic acid acyltransferase, epsilon)
52468	ENSMUSG00000078429	Ctdsp2	CTD (carboxy-terminal domain, RNA polymerase II, polypeptide A) small phosphatase 2
52552	ENSMUSG00000021725	Parp8	poly (ADP-ribose) polymerase family, member 8
52808	ENSMUSG00000041096	Tspyl2	TSPY-like 2
53310	ENSMUSG00000000881	Dlg3	discs large MAGUK scaffold protein 3
53374	ENSMUSG00000057337	Chst3	carbohydrate sulfotransferase 3
53602	ENSMUSG00000071379	Hpcal1	hippocalcin-like 1
53614	ENSMUSG00000028476	Reck	reversion-inducing-cysteine-rich protein with kazal motifs
53625	ENSMUSG00000051650	B3gnt2	UDP-GlcNAc:betaGal beta-1,3-N-acetylglucosaminyltransferase 2
53970	ENSMUSG00000005774	Rfx5	regulatory factor X, 5 (influences HLA class II expression)
54132	ENSMUSG00000055044	Pdlim1	PDZ and LIM domain 1 (elfin)
54167	ENSMUSG00000026009	Icos	inducible T cell co-stimulator
54195	ENSMUSG00000028005	Gucy1b1	guanylate cyclase 1, soluble, beta 1
54354	ENSMUSG00000026430	Rassf5	Ras association (RalGDS/AF-6) domain family member 5
54383	ENSMUSG00000028796	Phc2	polyhomeotic 2
54445	ENSMUSG00000036908	Unc93b1	unc-93 homolog B1, TLR signaling regulator
54614	ENSMUSG00000023007	Prpf40b	pre-mRNA processing factor 40B
54698	ENSMUSG00000032021	Crtam	cytotoxic and regulatory T cell molecule
54712	ENSMUSG00000074785	Plxnc1	plexin C1
56088	ENSMUSG00000022913	Psmg1	proteasome (prosome, macropain) assembly chaperone 1
56220	ENSMUSG00000042063	Zfp386	zinc finger protein 386 (Kruppel-like)
56226	ENSMUSG00000028943	Espn	espin
56323	ENSMUSG00000036052	Dnajb5	DnaJ heat shock protein family (Hsp40) member B5
56357	ENSMUSG00000027332	Ivd	isovaleryl coenzyme A dehydrogenase
56401	ENSMUSG00000028641	P3h1	prolyl 3-hydroxylase 1
56434	ENSMUSG00000032324	Tspan3	tetraspanin 3
56451	ENSMUSG00000052738	Suclg1	succinate-CoA ligase, GDP-forming, alpha subunit
56458	ENSMUSG00000044167	Foxo1	forkhead box O1
56489	ENSMUSG00000042349	Ikbke	inhibitor of kappaB kinase epsilon
56541	ENSMUSG00000021476	Habp4	hyaluronic acid binding protein 4
56699	ENSMUSG00000041598	Cdc42ep4	CDC42 effector protein (Rho GTPase binding) 4
56738	ENSMUSG00000064120	Mocs1	molybdenum cofactor synthesis 1
56794	ENSMUSG00000021884	Hacl1	2-hydroxyacyl-CoA lyase 1
56857	ENSMUSG00000032122	Slc37a2	solute carrier family 37 (glycerol-3-phosphate transporter), member 2
57321	ENSMUSG00000033430	Terf2ip	telomeric repeat binding factor 2, interacting protein
57440	ENSMUSG00000024065	Ehd3	EH-domain containing 3
57748	ENSMUSG00000021690	Jmy	junction-mediating and regulatory protein
57783	ENSMUSG00000020400	Tnip1	TNFAIP3 interacting protein 1
57785	ENSMUSG00000032892	Rangrf	RAN guanine nucleotide release factor
57895	ENSMUSG00000050786	Ccdc126	coiled-coil domain containing 126
58187	ENSMUSG00000022132	Cldn10	claudin 10
58205	ENSMUSG00000016498	Pdcd1lg2	programmed cell death 1 ligand 2
58222	ENSMUSG00000020732	Rab37	RAB37, member RAS oncogene family
58233	ENSMUSG00000032285	Dnaja4	DnaJ heat shock protein family (Hsp40) member A4
58240	ENSMUSG00000020605	Hs1bp3	HCLS1 binding protein 3
58244	ENSMUSG00000026470	Stx6	syntaxin 6
63872	ENSMUSG00000011267	Zfp296	zinc finger protein 296
64294	ENSMUSG00000026223	Itm2c	integral membrane protein 2C
64296	ENSMUSG00000007950	Abhd8	abhydrolase domain containing 8
64380	ENSMUSG00000024675	Ms4a4c	membrane-spanning 4-domains, subfamily A, member 4C
64931	ENSMUSG00000031933	Izumo1r	IZUMO1 receptor, JUNO
65111	ENSMUSG00000068921	Dap3	death associated protein 3
66090	ENSMUSG00000042675	Ypel3	yippee like 3
66174	ENSMUSG00000002804	Nudt14	nudix (nucleoside diphosphate linked moiety X)-type motif 14
66214	ENSMUSG00000022018	Rgcc	regulator of cell cycle
66264	ENSMUSG00000028795	Ccdc28b	coiled coil domain containing 28B
66270	ENSMUSG00000022270	Retreg1	reticulophagy regulator 1
66302	ENSMUSG00000028229	Rmdn1	regulator of microtubule dynamics 1
66350	ENSMUSG00000027999	Pla2g12a	phospholipase A2, group XIIA
66503	ENSMUSG00000097101	1810034E14Rik	RIKEN cDNA 1810034E14 gene
66573	ENSMUSG00000042156	Dzip1	DAZ interacting protein 1
66626	ENSMUSG00000004071	Cdip1	cell death inducing Trp53 target 1
66822	ENSMUSG00000038365	Fbxo25	F-box protein 25
66935	ENSMUSG00000041777	Cir1	corepressor interacting with RBPJ, 1
66940	ENSMUSG00000025647	Shisa5	shisa family member 5
66972	ENSMUSG00000046329	Slc25a23	solute carrier family 25 (mitochondrial carrier; phosphate carrier), member 23
66995	ENSMUSG00000031428	Zcchc18	zinc finger, CCHC domain containing 18
67017	ENSMUSG00000027495	Fam210b	family with sequence similarity 210, member B
67080	ENSMUSG00000043629	1700019D03Rik	RIKEN cDNA 1700019D03 gene
67091	ENSMUSG00000002043	Trappc6a	trafficking protein particle complex 6A
67125	ENSMUSG00000006736	Tspan31	tetraspanin 31
67157	ENSMUSG00000059482	2610301B20Rik	RIKEN cDNA 2610301B20 gene
67245	ENSMUSG00000020134	Peli1	pellino 1
67287	ENSMUSG00000025237	Parp6	poly (ADP-ribose) polymerase family, member 6
67416	ENSMUSG00000033436	Armcx2	armadillo repeat containing, X-linked 2
67426	ENSMUSG00000026489	Coq8a	coenzyme Q8A
67441	ENSMUSG00000052605	Isoc2b	isochorismatase domain containing 2b
67448	ENSMUSG00000026748	Plxdc2	plexin domain containing 2
67460	ENSMUSG00000028223	Decr1	2,4-dienoyl CoA reductase 1, mitochondrial
67488	ENSMUSG00000023055	Calcoco1	calcium binding and coiled coil domain 1
67509	ENSMUSG00000045107	Saysd1	SAYSVFN motif domain containing 1
67526	ENSMUSG00000032905	Atg12	autophagy related 12
67533	ENSMUSG00000016487	Ppfibp1	PTPRF interacting protein, binding protein 1 (liprin beta 1)
67596	ENSMUSG00000034833	Tespa1	thymocyte expressed, positive selection associated 1
67661	ENSMUSG00000038564	Ift172	intraflagellar transport 172
67731	ENSMUSG00000022358	Fbxo32	F-box protein 32
67765	ENSMUSG00000097471	5830432E09Rik	RIKEN cDNA 5830432E09 gene
67776	ENSMUSG00000023186	Vwa5a	von Willebrand factor A domain containing 5A
67803	ENSMUSG00000040699	Limd2	LIM domain containing 2
67826	ENSMUSG00000009894	Snap47	synaptosomal-associated protein, 47
67865	ENSMUSG00000030844	Rgs10	regulator of G-protein signalling 10
67884	ENSMUSG00000020284	Cfap410	cilia and flagella associated protein 410
67887	ENSMUSG00000031532	Saraf	store-operated calcium entry-associated regulatory factor
67946	ENSMUSG00000034401	Spata6	spermatogenesis associated 6
67948	ENSMUSG00000047539	Fbxo28	F-box protein 28
68021	ENSMUSG00000038286	Bphl	biphenyl hydrolase-like (serine hydrolase, breast epithelial mucin-associated antigen)
68259	ENSMUSG00000027778	Ift80	intraflagellar transport 80
68346	ENSMUSG00000054021	Sirt5	sirtuin 5
68423	ENSMUSG00000005986	Ankrd13d	ankyrin repeat domain 13 family, member D
68521	ENSMUSG00000032657	Fam189b	family with sequence similarity 189, member B
68585	ENSMUSG00000020458	Rtn4	reticulon 4
68738	ENSMUSG00000027452	Acss1	acyl-CoA synthetase short-chain family member 1
68839	ENSMUSG00000048307	Ankrd46	ankyrin repeat domain 46
68842	ENSMUSG00000034377	Tulp4	tubby like protein 4
68867	ENSMUSG00000039328	Rnf122	ring finger protein 122
68889	ENSMUSG00000041765	Ubac2	ubiquitin associated domain containing 2
68943	ENSMUSG00000028756	Pink1	PTEN induced putative kinase 1
69106	ENSMUSG00000032333	Stoml1	stomatin-like 1
69195	ENSMUSG00000049036	Tmem121	transmembrane protein 121
69546	ENSMUSG00000041775	Mapk1ip1	mitogen-activated protein kinase 1 interacting protein 1
69548	NA	2310015A10Rik	RIKEN cDNA 2310015A10 gene
69634	ENSMUSG00000025545	Clybl	citrate lyase beta like
69769	ENSMUSG00000013707	Tnfaip8l2	tumor necrosis factor, alpha-induced protein 8-like 2
69774	ENSMUSG00000024677	Ms4a6b	membrane-spanning 4-domains, subfamily A, member 6B
69806	ENSMUSG00000041654	Slc39a11	solute carrier family 39 (metal ion transporter), member 11
69876	ENSMUSG00000039759	Thap3	THAP domain containing, apoptosis associated protein 3
69955	ENSMUSG00000021420	Fars2	phenylalanine-tRNA synthetase 2 (mitochondrial)
70059	ENSMUSG00000021263	Degs2	delta(4)-desaturase, sphingolipid 2
70081	ENSMUSG00000078546	Zfp995	zinc finger protein 995
70082	ENSMUSG00000032184	Lysmd2	LysM, putative peptidoglycan-binding, domain containing 2
70178	ENSMUSG00000038459	Abhd17c	abhydrolase domain containing 17C
70292	ENSMUSG00000029094	Afap1	actin filament associated protein 1
70310	ENSMUSG00000019461	Plscr3	phospholipid scramblase 3
70425	ENSMUSG00000073563	Csnk1g3	casein kinase 1, gamma 3
70533	ENSMUSG00000028568	Btf3l4	basic transcription factor 3-like 4
70560	ENSMUSG00000004233	Wars2	tryptophanyl tRNA synthetase 2 (mitochondrial)
70568	ENSMUSG00000028228	Cpne3	copine III
70611	ENSMUSG00000035329	Fbxo33	F-box protein 33
70727	ENSMUSG00000030134	Rasgef1a	RasGEF domain family, member 1A
71520	ENSMUSG00000004837	Grap	GRB2-related adaptor protein
71640	ENSMUSG00000032425	Zfp949	zinc finger protein 949
71704	ENSMUSG00000021895	Arhgef3	Rho guanine nucleotide exchange factor (GEF) 3
71733	ENSMUSG00000006342	Susd2	sushi domain containing 2
71776	ENSMUSG00000017713	Tha1	threonine aldolase 1
71862	ENSMUSG00000037661	Gpr160	G protein-coupled receptor 160
71900	ENSMUSG00000029571	Tmem106b	transmembrane protein 106B
71904	ENSMUSG00000037348	Paqr7	progestin and adipoQ receptor family member VII
71962	ENSMUSG00000020424	Castor1	cytosolic arginine sensor for mTORC1 subunit 1
71985	ENSMUSG00000029456	Acad10	acyl-Coenzyme A dehydrogenase family, member 10
72022	ENSMUSG00000042195	Slc35f2	solute carrier family 35, member F2
72027	ENSMUSG00000063354	Slc39a4	solute carrier family 39 (zinc transporter), member 4
72039	ENSMUSG00000027709	Mccc1	methylcrotonoyl-Coenzyme A carboxylase 1 (alpha)
72121	ENSMUSG00000027901	Dennd2d	DENN/MADD domain containing 2D
72148	ENSMUSG00000050052	Tdrp	testis development related protein
72167	ENSMUSG00000024246	Thumpd2	THUMP domain containing 2
72368	ENSMUSG00000002345	Borcs8	BLOC-1 related complex subunit 8
72512	ENSMUSG00000024349	Sting1	stimulator of interferon response cGAMP interactor 1
72536	ENSMUSG00000033450	Tagap	T cell activation Rho GTPase activating protein
72774	ENSMUSG00000032298	Neil1	nei endonuclease VIII-like 1 (E. coli)
72937	NA	NA	NA
73062	ENSMUSG00000033819	Ppp1r16a	protein phosphatase 1, regulatory subunit 16A
73095	ENSMUSG00000002346	Slc25a42	solute carrier family 25, member 42
73430	ENSMUSG00000070709	Zfp974	zinc finger protein 974
73647	ENSMUSG00000031981	Capn9	calpain 9
73728	ENSMUSG00000037126	Psd	pleckstrin and Sec7 domain containing
73750	ENSMUSG00000039137	Whrn	whirlin
73870	ENSMUSG00000108129	4930417O13Rik	RIKEN cDNA 4930417O13 gene
73916	ENSMUSG00000032965	Ift57	intraflagellar transport 57
74007	ENSMUSG00000020042	Btbd11	BTB (POZ) domain containing 11
74080	ENSMUSG00000032456	Nmnat3	nicotinamide nucleotide adenylyltransferase 3
74096	ENSMUSG00000064267	Hvcn1	hydrogen voltage-gated channel 1
74106	ENSMUSG00000026571	Dcaf6	DDB1 and CUL4 associated factor 6
74229	ENSMUSG00000025931	Paqr8	progestin and adipoQ receptor family member VIII
74347	ENSMUSG00000034105	Meak7	MTOR associated protein , eak-7 homolog
74504	ENSMUSG00000037339	Fam53a	family with sequence similarity 53, member A
74533	ENSMUSG00000027439	Gzf1	GDNF-inducible zinc finger protein 1
74653	ENSMUSG00000037251	Pomk	protein-O-mannose kinase
74868	ENSMUSG00000062373	Tmem65	transmembrane protein 65
74901	ENSMUSG00000055675	Kbtbd11	kelch repeat and BTB (POZ) domain containing 11
74931	ENSMUSG00000086938	4930481A15Rik	RIKEN cDNA 4930481A15 gene
75029	ENSMUSG00000049184	Purg	purine-rich element binding protein G
75296	ENSMUSG00000069135	Cep43	centrosomal protein 43
75580	ENSMUSG00000018750	Zbtb4	zinc finger and BTB domain containing 4
75605	ENSMUSG00000042207	Kdm5b	lysine (K)-specific demethylase 5B
75665	ENSMUSG00000041609	Bicdl1	BICD family like cargo adaptor 1
75686	ENSMUSG00000032565	Nudt16	nudix (nucleoside diphosphate linked moiety X)-type motif 16
75735	ENSMUSG00000033610	Pank1	pantothenate kinase 1
75747	ENSMUSG00000032009	Sesn3	sestrin 3
75847	ENSMUSG00000043153	Crppa	CDP-L-ribitol pyrophosphorylase A
75871	ENSMUSG00000031728	Zfp821	zinc finger protein 821
75965	ENSMUSG00000021969	Zdhhc20	zinc finger, DHHC domain containing 20
76041	ENSMUSG00000048924	Ccdc125	coiled-coil domain containing 125
76432	ENSMUSG00000097354	2310001H17Rik	RIKEN cDNA 2310001H17 gene
76469	ENSMUSG00000047419	Cmya5	cardiomyopathy associated 5
76566	ENSMUSG00000020846	Rflnb	refilin B
76681	ENSMUSG00000066258	Trim12a	tripartite motif-containing 12A
76686	ENSMUSG00000013921	Clip3	CAP-GLY domain containing linker protein 3
76809	ENSMUSG00000037905	Bri3bp	Bri3 binding protein
76901	ENSMUSG00000020387	Jade2	jade family PHD finger 2
76933	ENSMUSG00000079017	Ifi27l2a	interferon, alpha-inducible protein 27 like 2A
77110	ENSMUSG00000034042	Gpbp1l1	GC-rich promoter binding protein 1-like 1
77578	ENSMUSG00000038256	Bcl9	B cell CLL/lymphoma 9
77582	ENSMUSG00000035596	Mboat7	membrane bound O-acyltransferase domain containing 7
77647	ENSMUSG00000030775	Trat1	T cell receptor associated transmembrane adaptor 1
77827	ENSMUSG00000042810	Krba1	KRAB-A domain containing 1
77889	ENSMUSG00000024063	Lbh	limb-bud and heart
77938	ENSMUSG00000030956	Fam53b	family with sequence similarity 53, member B
77945	ENSMUSG00000057132	Rpgrip1	retinitis pigmentosa GTPase regulator interacting protein 1
77974	ENSMUSG00000021123	Rdh12	retinol dehydrogenase 12
78038	ENSMUSG00000021646	Mccc2	methylcrotonoyl-Coenzyme A carboxylase 2 (beta)
78246	ENSMUSG00000018572	Phf23	PHD finger protein 23
78473	ENSMUSG00000057058	Skap1	src family associated phosphoprotein 1
78753	ENSMUSG00000056078	Lipm	lipase, family member M
78798	ENSMUSG00000032624	Eml4	echinoderm microtubule associated protein like 4
78826	ENSMUSG00000050921	P2ry10	purinergic receptor P2Y, G-protein coupled 10
78834	ENSMUSG00000050846	Zfp623	zinc finger protein 623
78908	ENSMUSG00000042035	Igsf3	immunoglobulin superfamily, member 3
79201	ENSMUSG00000037613	Tnfrsf23	tumor necrosis factor receptor superfamily, member 23
79202	ENSMUSG00000010751	Tnfrsf22	tumor necrosis factor receptor superfamily, member 22
79560	ENSMUSG00000041231	Ublcp1	ubiquitin-like domain containing CTD phosphatase 1
79565	ENSMUSG00000040557	Mettl27	methyltransferase like 27
80280	ENSMUSG00000018669	Cdk5rap3	CDK5 regulatory subunit associated protein 3
80981	ENSMUSG00000034936	Arl4d	ADP-ribosylation factor-like 4D
81896	ENSMUSG00000030323	Ift122	intraflagellar transport 122
85030	ENSMUSG00000024793	Tnfrsf25	tumor necrosis factor receptor superfamily, member 25
93675	ENSMUSG00000030365	Clec2i	C-type lectin domain family 2, member i
93679	ENSMUSG00000025034	Trim8	tripartite motif-containing 8
94094	ENSMUSG00000056144	Trim34a	tripartite motif-containing 34A
94214	ENSMUSG00000058297	Spock2	sparc/osteonectin, cwcv and kazal-like domains proteoglycan 2
94280	ENSMUSG00000025212	Sfxn3	sideroflexin 3
97086	ENSMUSG00000037994	Slc9b2	solute carrier family 9, subfamily B (NHA2, cation proton antiporter 2), member 2
98193	ENSMUSG00000026554	Dcaf8	DDB1 and CUL4 associated factor 8
98682	ENSMUSG00000041439	Mfsd6	major facilitator superfamily domain containing 6
99899	ENSMUSG00000028037	Ifi44	interferon-induced protein 44
100017	ENSMUSG00000037295	Ldlrap1	low density lipoprotein receptor adaptor protein 1
100732	ENSMUSG00000029166	Mapre3	microtubule-associated protein, RP/EB family, member 3
101148	ENSMUSG00000042742	Bmt2	base methyltransferase of 25S rRNA 2
101883	ENSMUSG00000036826	Igflr1	IGF-like family receptor 1
102632	ENSMUSG00000090150	Acad11	acyl-Coenzyme A dehydrogenase family, member 11
102693	ENSMUSG00000048537	Phldb1	pleckstrin homology like domain, family B, member 1
102774	ENSMUSG00000025235	Bbs4	Bardet-Biedl syndrome 4 (human)
103140	ENSMUSG00000001665	Gstt3	glutathione S-transferase, theta 3
103213	ENSMUSG00000019842	Traf3ip2	TRAF3 interacting protein 2
103537	ENSMUSG00000059474	Mbtd1	mbt domain containing 1
103711	ENSMUSG00000018659	Pnpo	pyridoxine 5'-phosphate oxidase
103712	ENSMUSG00000018451	6330403K07Rik	RIKEN cDNA 6330403K07 gene
104027	ENSMUSG00000043079	Synpo	synaptopodin
104418	ENSMUSG00000040479	Dgkz	diacylglycerol kinase zeta
105005	ENSMUSG00000020607	Lratd1	LRAT domain containing 1
105501	ENSMUSG00000040997	Abhd4	abhydrolase domain containing 4
105559	ENSMUSG00000022139	Mbnl2	muscleblind like splicing factor 2
106042	ENSMUSG00000036158	Prickle1	prickle planar cell polarity protein 1
106059	ENSMUSG00000116220	A430088P11Rik	RIKEN cDNA A430088P11 gene
106763	ENSMUSG00000015599	Ttbk1	tau tubulin kinase 1
106878	ENSMUSG00000038059	Smim3	small integral membrane protein 3
106931	ENSMUSG00000036225	Kctd1	potassium channel tetramerisation domain containing 1
107767	ENSMUSG00000021687	Scamp1	secretory carrier membrane protein 1
108058	ENSMUSG00000053819	Camk2d	calcium/calmodulin-dependent protein kinase II, delta
108097	ENSMUSG00000038205	Prkab2	protein kinase, AMP-activated, beta 2 non-catalytic subunit
108105	ENSMUSG00000022686	B3gnt5	UDP-GlcNAc:betaGal beta-1,3-N-acetylglucosaminyltransferase 5
108657	ENSMUSG00000026269	Rnpepl1	arginyl aminopeptidase (aminopeptidase B)-like 1
108672	ENSMUSG00000033906	Zdhhc15	zinc finger, DHHC domain containing 15
108735	ENSMUSG00000040848	Sft2d2	SFT2 domain containing 2
108755	ENSMUSG00000045854	Lyrm2	LYR motif containing 2
108767	ENSMUSG00000040128	Pnrc1	proline-rich nuclear receptor coactivator 1
108902	ENSMUSG00000047379	B4gat1	beta-1,4-glucuronyltransferase 1
109032	ENSMUSG00000070034	Sp110	Sp110 nuclear body protein
109305	ENSMUSG00000049686	Orai1	ORAI calcium release-activated calcium modulator 1
109711	ENSMUSG00000015143	Actn1	actinin, alpha 1
109979	ENSMUSG00000034842	Art3	ADP-ribosyltransferase 3
110168	ENSMUSG00000050350	Gpr18	G protein-coupled receptor 18
110948	ENSMUSG00000040820	Hlcs	holocarboxylase synthetase (biotin- [propriony-Coenzyme A-carboxylase (ATP-hydrolysing)] ligase)
114643	ENSMUSG00000001166	Oas1c	2'-5' oligoadenylate synthetase 1C
114664	ENSMUSG00000029311	Hsd17b11	hydroxysteroid (17-beta) dehydrogenase 11
121022	ENSMUSG00000039680	Mrps6	mitochondrial ribosomal protein S6
140742	ENSMUSG00000038332	Sesn1	sestrin 1
142688	ENSMUSG00000033781	Asb13	ankyrin repeat and SOCS box-containing 13
170716	ENSMUSG00000024055	Cyp4f13	cytochrome P450, family 4, subfamily f, polypeptide 13
170743	ENSMUSG00000044583	Tlr7	toll-like receptor 7
170787	ENSMUSG00000062906	Hdac10	histone deacetylase 10
170822	ENSMUSG00000025437	Usp33	ubiquitin specific peptidase 33
170833	ENSMUSG00000052566	Hook2	hook microtubule tethering protein 2
171171	ENSMUSG00000035513	Ntng2	netrin G2
192285	ENSMUSG00000058318	Phf21a	PHD finger protein 21A
193796	ENSMUSG00000024201	Kdm4b	lysine (K)-specific demethylase 4B
207182	ENSMUSG00000027603	Ggt7	gamma-glutamyltransferase 7
207278	ENSMUSG00000030691	Fchsd2	FCH and double SH3 domains 2
208154	ENSMUSG00000052013	Btla	B and T lymphocyte associated
208846	ENSMUSG00000034574	Daam1	dishevelled associated activator of morphogenesis 1
209131	ENSMUSG00000028385	Snx30	sorting nexin family member 30
209225	ENSMUSG00000048897	Zfp710	zinc finger protein 710
209387	ENSMUSG00000057596	Trim30d	tripartite motif-containing 30D
210789	ENSMUSG00000033083	Tbc1d4	TBC1 domain family, member 4
211329	ENSMUSG00000039697	Ncoa7	nuclear receptor coactivator 7
211401	ENSMUSG00000022353	Mtss1	MTSS I-BAR domain containing 1
211666	ENSMUSG00000074604	Mgst2	microsomal glutathione S-transferase 2
211914	ENSMUSG00000052632	Asap2	ArfGAP with SH3 domain, ankyrin repeat and PH domain 2
212632	ENSMUSG00000041025	Iffo2	intermediate filament family orphan 2
212647	ENSMUSG00000028737	Aldh4a1	aldehyde dehydrogenase 4 family, member A1
213081	ENSMUSG00000037890	Wdr19	WD repeat domain 19
213439	ENSMUSG00000073008	Gpr174	G protein-coupled receptor 174
213452	ENSMUSG00000042046	Dstyk	dual serine/threonine and tyrosine protein kinase
213582	ENSMUSG00000033900	Map9	microtubule-associated protein 9
214048	ENSMUSG00000025762	Larp1b	La ribonucleoprotein domain family, member 1B
214855	ENSMUSG00000037447	Arid5a	AT rich interactive domain 5A (MRF1-like)
215445	ENSMUSG00000037098	Rab11fip3	RAB11 family interacting protein 3 (class II)
215512	ENSMUSG00000038893	Fam117a	family with sequence similarity 117, member A
215653	ENSMUSG00000027339	Rassf2	Ras association (RalGDS/AF-6) domain family member 2
215707	ENSMUSG00000037979	Ccdc92	coiled-coil domain containing 92
216134	ENSMUSG00000032788	Pdxk	pyridoxal (pyridoxine, vitamin B6) kinase
216197	ENSMUSG00000046841	Ckap4	cytoskeleton-associated protein 4
216198	ENSMUSG00000020034	Tcp11l2	t-complex 11 (mouse) like 2
216363	ENSMUSG00000064181	Rab3ip	RAB3A interacting protein
216438	ENSMUSG00000040502	Marchf9	membrane associated ring-CH-type finger 9
216505	ENSMUSG00000034614	Pik3ip1	phosphoinositide-3-kinase interacting protein 1
216516	ENSMUSG00000051427	Ccdc157	coiled-coil domain containing 157
216618	ENSMUSG00000020462	Cfap36	cilia and flagella associated protein 36
217119	ENSMUSG00000020868	Xylt2	xylosyltransferase II
217124	ENSMUSG00000038976	Ppp1r9b	protein phosphatase 1, regulatory subunit 9B
217151	ENSMUSG00000038352	Arl5c	ADP-ribosylation factor-like 5C
217340	ENSMUSG00000052949	Rnf157	ring finger protein 157
217378	ENSMUSG00000020657	Dnajc27	DnaJ heat shock protein family (Hsp40) member C27
217410	ENSMUSG00000020601	Trib2	tribbles pseudokinase 2
217716	ENSMUSG00000021245	Mlh3	mutL homolog 3
218121	ENSMUSG00000038732	Mboat1	membrane bound O-acyltransferase domain containing 1
223732	ENSMUSG00000055745	Rtl6	retrotransposon Gag like 6
224250	ENSMUSG00000022744	Cldnd1	claudin domain containing 1
224807	ENSMUSG00000036026	Tmem63b	transmembrane protein 63b
224938	ENSMUSG00000024083	Pja2	praja ring finger ubiquitin ligase 2
225028	ENSMUSG00000024242	Map4k3	mitogen-activated protein kinase kinase kinase kinase 3
225651	ENSMUSG00000062526	Mppe1	metallophosphoesterase 1
225884	ENSMUSG00000058216	Gstp3	glutathione S-transferase pi 3
226098	ENSMUSG00000041180	Hectd2	HECT domain E3 ubiquitin protein ligase 2
226970	ENSMUSG00000037509	Arhgef4	Rho guanine nucleotide exchange factor (GEF) 4
227095	ENSMUSG00000041426	Hibch	3-hydroxyisobutyryl-Coenzyme A hydrolase
227102	ENSMUSG00000026097	Ormdl1	ORM1-like 1 (S. cerevisiae)
227659	ENSMUSG00000036067	Slc2a6	solute carrier family 2 (facilitated glucose transporter), member 6
227937	ENSMUSG00000026991	Pkp4	plakophilin 4
228356	ENSMUSG00000040591	1110051M20Rik	RIKEN cDNA 1110051M20 gene
228607	ENSMUSG00000037523	Mavs	mitochondrial antiviral signaling protein
229488	ENSMUSG00000051000	Fam160a1	family with sequence similarity 160, member A1
229521	ENSMUSG00000068923	Syt11	synaptotagmin XI
230259	ENSMUSG00000045071	E130308A19Rik	RIKEN cDNA E130308A19 gene
230738	ENSMUSG00000042677	Zc3h12a	zinc finger CCCH type containing 12A
230752	ENSMUSG00000050212	Eva1b	eva-1 homolog B (C. elegans)
230761	ENSMUSG00000028799	Zfp362	zinc finger protein 362
230979	ENSMUSG00000042333	Tnfrsf14	tumor necrosis factor receptor superfamily, member 14 (herpesvirus entry mediator)
231549	ENSMUSG00000046079	Lrrc8d	leucine rich repeat containing 8D
231646	ENSMUSG00000066952	Myo1h	myosin 1H
231717	ENSMUSG00000044134	Pheta1	PH domain containing endocytic trafficking adaptor 1
231931	ENSMUSG00000047867	Gimap6	GTPase, IMAP family member 6
231986	ENSMUSG00000063568	Jazf1	JAZF zinc finger 1
232408	ENSMUSG00000030154	Klrb1f	killer cell lectin-like receptor subfamily B member 1F
232934	ENSMUSG00000048481	Mypop	Myb-related transcription factor, partner of profilin
234852	ENSMUSG00000000743	Chmp1a	charged multivesicular body protein 1A
235380	ENSMUSG00000041268	Dmxl2	Dmx-like 2
235406	ENSMUSG00000032733	Snx33	sorting nexin 33
235493	ENSMUSG00000034858	Fam214a	family with sequence similarity 214, member A
235587	ENSMUSG00000023249	Parp3	poly (ADP-ribose) polymerase family, member 3
236848	ENSMUSG00000073139	Tmem185a	transmembrane protein 185A
237221	ENSMUSG00000040621	Gemin8	gem nuclear organelle associated protein 8
237256	ENSMUSG00000039981	Zc3h12d	zinc finger CCCH type containing 12D
237860	ENSMUSG00000037926	Ssh2	slingshot protein phosphatase 2
239099	ENSMUSG00000057156	Homez	homeodomain leucine zipper-encoding gene
239319	ENSMUSG00000041849	Card6	caspase recruitment domain family, member 6
239743	ENSMUSG00000043008	Klhl6	kelch-like 6
240174	ENSMUSG00000024251	Thada	thyroid adenoma associated
240754	ENSMUSG00000051998	Lax1	lymphocyte transmembrane adaptor 1
242126	ENSMUSG00000033147	Slc22a15	solute carrier family 22 (organic anion/cation transporter), member 15
243983	ENSMUSG00000030471	Zdhhc13	zinc finger, DHHC domain containing 13
244237	ENSMUSG00000045362	Tnfrsf26	tumor necrosis factor receptor superfamily, member 26
244668	ENSMUSG00000001995	Sipa1l2	signal-induced proliferation-associated 1 like 2
244694	ENSMUSG00000053914	Kdm4d	lysine (K)-specific demethylase 4D
245622	ENSMUSG00000042595	Fam199x	family with sequence similarity 199, X-linked
268288	ENSMUSG00000051354	Samd3	sterile alpha motif domain containing 3
268297	ENSMUSG00000044770	Scml4	Scm polycomb group protein like 4
268445	ENSMUSG00000037907	Ankrd13b	ankyrin repeat domain 13b
268512	ENSMUSG00000039908	Slc26a11	solute carrier family 26, member 11
269717	ENSMUSG00000039747	Orai2	ORAI calcium release-activated calcium modulator 2
270110	ENSMUSG00000051495	Irf2bp2	interferon regulatory factor 2 binding protein 2
270192	ENSMUSG00000032549	Rab6b	RAB6B, member RAS oncogene family
276950	ENSMUSG00000035208	Slfn8	schlafen 8
319236	ENSMUSG00000057143	Trim12c	tripartite motif-containing 12C
319481	ENSMUSG00000031959	Wdr59	WD repeat domain 59
319604	ENSMUSG00000029461	Fam168a	family with sequence similarity 168, member A
319625	ENSMUSG00000035473	Galm	galactose mutarotase
319638	ENSMUSG00000039480	Nt5dc1	5'-nucleotidase domain containing 1
319734	ENSMUSG00000041460	Cacna2d4	calcium channel, voltage-dependent, alpha 2/delta subunit 4
320007	ENSMUSG00000022696	Sidt1	SID1 transmembrane family, member 1
320119	ENSMUSG00000089872	Rps6kc1	ribosomal protein S6 kinase polypeptide 1
320226	ENSMUSG00000052407	Ccdc171	coiled-coil domain containing 171
320267	ENSMUSG00000026843	Fubp3	far upstream element (FUSE) binding protein 3
320717	ENSMUSG00000038582	Pptc7	PTC7 protein phosphatase homolog
320951	ENSMUSG00000023452	Pisd	phosphatidylserine decarboxylase
321019	ENSMUSG00000051212	Gpr183	G protein-coupled receptor 183
328833	ENSMUSG00000071068	Treml2	triggering receptor expressed on myeloid cells-like 2
329003	ENSMUSG00000058881	Zfp516	zinc finger protein 516
329421	ENSMUSG00000042064	Myo3b	myosin IIIB
329659	ENSMUSG00000048581	E130311K13Rik	RIKEN cDNA E130311K13 gene
330319	ENSMUSG00000086040	Wipf3	WAS/WASL interacting protein family, member 3
331004	ENSMUSG00000031129	Slc9a9	solute carrier family 9 (sodium/hydrogen exchanger), member 9
338337	ENSMUSG00000034893	Cog3	component of oligomeric golgi complex 3
380686	ENSMUSG00000044629	Cnrip1	cannabinoid receptor interacting protein 1
380712	ENSMUSG00000038217	Tlcd2	TLC domain containing 2
380718	ENSMUSG00000034121	Mks1	MKS transition zone complex subunit 1
380969	ENSMUSG00000023009	Nckap5l	NCK-associated protein 5-like
381101	ENSMUSG00000040658	Dnph1	2'-deoxynucleoside 5'-phosphate N-hydrolase 1
381308	ENSMUSG00000026536	Ifi211	interferon activated gene 211
381417	ENSMUSG00000079071	Slc28a2b	solute carrier family 28 member 2b
382062	ENSMUSG00000057191	AB124611	cDNA sequence AB124611
382864	ENSMUSG00000057606	Colq	collagen-like tail subunit (single strand of homotrimer) of asymmetric acetylcholinesterase
383295	ENSMUSG00000039770	Ypel5	yippee like 5
383619	ENSMUSG00000037860	Aim2	absent in melanoma 2
384763	ENSMUSG00000054893	Zfp667	zinc finger protein 667
387609	ENSMUSG00000071757	Zhx2	zinc fingers and homeoboxes 2
399566	ENSMUSG00000002803	Btbd6	BTB (POZ) domain containing 6
399633	NA	A630014C17Rik	RIKEN cDNA A630014C17 gene
407803	ENSMUSG00000092564	BC051226	cDNA sequence BC051226
407823	ENSMUSG00000026987	Baz2b	bromodomain adjacent to zinc finger domain, 2B
432488	NA	Gm17745	predicted gene, 17745
432763	ENSMUSG00000034686	Prr7	proline rich 7 (synaptic)
433100	NA	AA388235	expressed sequence AA388235
433323	ENSMUSG00000032908	Sgpp2	sphingosine-1-phosphate phosphatase 2
433940	ENSMUSG00000041930	Fam222a	family with sequence similarity 222, member A
435684	ENSMUSG00000033256	Shf	Src homology 2 domain containing F
553127	ENSMUSG00000067924	Rtl8b	retrotransposon Gag like 8B
622070	ENSMUSG00000087175	Gm15133	predicted gene 15133
622675	ENSMUSG00000071064	Zfp827	zinc finger protein 827
625360	ENSMUSG00000094796	BC147527	cDNA sequence BC147527
626578	ENSMUSG00000105096	Gbp10	guanylate-binding protein 10
631624	ENSMUSG00000117284	Gm7072	predicted gene 7072
100040462	ENSMUSG00000090272	Mndal	myeloid nuclear differentiation antigen like
100043272	ENSMUSG00000074918	Inafm2	InaF motif containing 2
100043757	ENSMUSG00000050600	Zfp831	zinc finger protein 831
100124674	ENSMUSG00000094525	Trbv12-2	T cell receptor beta, variable 12-2
100502869	NA	Gm19422	predicted gene, 19422
100503659	ENSMUSG00000035640	Cbarp	calcium channel, voltage-dependent, beta subunit associated regulatory protein
100503873	NA	Gm19937	predicted gene, 19937
100503956	NA	NA	NA

## Sheet: Cluster_II
ENTREZID	ENSEMBL	SYMBOL	Description
11461	ENSMUSG00000029580	Actb	actin, beta
11465	ENSMUSG00000062825	Actg1	actin, gamma, cytoplasmic 1
11486	ENSMUSG00000017697	Ada	adenosine deaminase
11491	ENSMUSG00000052593	Adam17	a disintegrin and metallopeptidase domain 17
11492	ENSMUSG00000011256	Adam19	a disintegrin and metallopeptidase domain 19 (meltrin beta)
11674	ENSMUSG00000030695	Aldoa	aldolase A, fructose-bisphosphate
11746	ENSMUSG00000029994	Anxa4	annexin A4
11747	ENSMUSG00000027712	Anxa5	annexin A5
11749	ENSMUSG00000018340	Anxa6	annexin A6
11803	ENSMUSG00000006651	Aplp1	amyloid beta (A4) precursor-like protein 1
11804	ENSMUSG00000031996	Aplp2	amyloid beta (A4) precursor-like protein 2
11871	ENSMUSG00000092517	Art2a	ADP-ribosyltransferase 2a
12018	ENSMUSG00000057789	Bak1	BCL2-antagonist/killer 1
12180	ENSMUSG00000055027	Smyd1	SET and MYND domain containing 1
12217	ENSMUSG00000032589	Bsn	bassoon
12306	ENSMUSG00000032231	Anxa2	annexin A2
12331	ENSMUSG00000028656	Cap1	CAP, adenylate cyclase-associated protein 1 (yeast)
12385	ENSMUSG00000037815	Ctnna1	catenin (cadherin associated protein), alpha 1
12481	ENSMUSG00000027863	Cd2	CD2 antigen
12499	ENSMUSG00000021236	Entpd5	ectonucleoside triphosphate diphosphohydrolase 5
12631	ENSMUSG00000056201	Cfl1	cofilin 1, non-muscle
12672	ENSMUSG00000040495	Chrm4	cholinergic receptor, muscarinic 4
12702	ENSMUSG00000053113	Socs3	suppressor of cytokine signaling 3
12769	ENSMUSG00000029530	Ccr9	chemokine (C-C motif) receptor 9
12772	ENSMUSG00000049103	Ccr2	chemokine (C-C motif) receptor 2
12952	ENSMUSG00000020038	Cry1	cryptochrome 1 (photolyase-like)
13033	ENSMUSG00000007891	Ctsd	cathepsin D
13057	ENSMUSG00000006519	Cyba	cytochrome b-245, alpha polypeptide
13121	ENSMUSG00000001467	Cyp51	cytochrome P450, family 51
13169	ENSMUSG00000020476	Dbnl	drebrin-like
13476	ENSMUSG00000005873	Reep5	receptor accessory protein 5
13609	ENSMUSG00000045092	S1pr1	sphingosine-1-phosphate receptor 1
13819	ENSMUSG00000024140	Epas1	endothelial PAS domain protein 1
13998	ENSMUSG00000020021	Fgd6	FYVE, RhoGEF and PH domain containing 6
14065	ENSMUSG00000050147	F2rl3	coagulation factor II (thrombin) receptor-like 3
14187	ENSMUSG00000029762	Akr1b8	aldo-keto reductase family 1, member B8
14229	ENSMUSG00000024222	Fkbp5	FK506 binding protein 5
14245	ENSMUSG00000020593	Lpin1	lipin 1
14284	ENSMUSG00000029135	Fosl2	fos-like antigen 2
14357	ENSMUSG00000029603	Dtx1	deltex 1, E3 ubiquitin ligase
14433	ENSMUSG00000057666	Gapdh	glyceraldehyde-3-phosphate dehydrogenase
14457	ENSMUSG00000033066	Gas7	growth arrest specific 7
14537	ENSMUSG00000038843	Gcnt1	glucosaminyl (N-acetyl) transferase 1, core 2
14547	ENSMUSG00000027865	Gdap2	ganglioside-induced differentiation-associated-protein 2
14598	ENSMUSG00000006345	Ggt1	gamma-glutamyltransferase 1
14628	ENSMUSG00000038280	Ostm1	osteopetrosis associated transmembrane protein 1
14676	ENSMUSG00000034792	Gna15	guanine nucleotide binding protein, alpha 15
14727	ENSMUSG00000112023	Lilr4b	leukocyte immunoglobulin-like receptor, subfamily B, member 4B
14747	ENSMUSG00000042190	Cmklr1	chemokine-like receptor 1
14786	ENSMUSG00000019312	Grb7	growth factor receptor bound protein 7
14945	ENSMUSG00000042385	Gzmk	granzyme K
14958	ENSMUSG00000096210	H1f0	H1.0 linker histone
15051	ENSMUSG00000056116	H2-T9	histocompatibility 2, T region locus 9
15163	ENSMUSG00000022831	Hcls1	hematopoietic cell specific Lyn substrate 1
15212	ENSMUSG00000021665	Hexb	hexosaminidase B
15357	ENSMUSG00000021670	Hmgcr	3-hydroxy-3-methylglutaryl-Coenzyme A reductase
15368	ENSMUSG00000005413	Hmox1	heme oxygenase 1
15483	ENSMUSG00000016194	Hsd11b1	hydroxysteroid 11-beta dehydrogenase 1
15490	ENSMUSG00000026675	Hsd17b7	hydroxysteroid (17-beta) dehydrogenase 7
15958	ENSMUSG00000045932	Ifit2	interferon-induced protein with tetratricopeptide repeats 2
16161	ENSMUSG00000000791	Il12rb1	interleukin 12 receptor, beta 1
16362	ENSMUSG00000018899	Irf1	interferon regulatory factor 1
16409	ENSMUSG00000030786	Itgam	integrin alpha M
16411	ENSMUSG00000030789	Itgax	integrin alpha X
16421	ENSMUSG00000001281	Itgb7	integrin beta 7
16423	ENSMUSG00000055447	Cd47	CD47 antigen (Rh-related antigen, integrin-associated signal transducer)
16440	ENSMUSG00000042644	Itpr3	inositol 1,4,5-triphosphate receptor 3
16498	ENSMUSG00000028931	Kcnab2	potassium voltage-gated channel, shaker-related subfamily, beta member 2
16780	ENSMUSG00000026639	Lamb3	laminin, beta 3
16828	ENSMUSG00000063229	Ldha	lactate dehydrogenase A
16835	ENSMUSG00000032193	Ldlr	low density lipoprotein receptor
16848	ENSMUSG00000029570	Lfng	LFNG O-fucosylpeptide 3-beta-N-acetylglucosaminyltransferase
16854	ENSMUSG00000050335	Lgals3	lectin, galactose binding, soluble 3
16973	ENSMUSG00000024913	Lrp5	low density lipoprotein receptor-related protein 5
16975	ENSMUSG00000028613	Lrp8	low density lipoprotein receptor-related protein 8, apolipoprotein e receptor
16985	ENSMUSG00000018819	Lsp1	lymphocyte specific 1
17119	ENSMUSG00000001156	Mxd1	MAX dimerization protein 1
17159	ENSMUSG00000005142	Man2b1	mannosidase 2, alpha B1
17301	ENSMUSG00000055210	Foxd2	forkhead box D2
17347	ENSMUSG00000020190	Mknk2	MAP kinase-interacting serine/threonine kinase 2
17427	ENSMUSG00000032221	Mns1	meiosis-specific nuclear structural protein 1
17684	ENSMUSG00000039910	Cited2	Cbp/p300-interacting transactivator, with Glu/Asp-rich carboxy-terminal domain, 2
17748	ENSMUSG00000031765	Mt1	metallothionein 1
17751	ENSMUSG00000031760	Mt3	metallothionein 3
17768	ENSMUSG00000005667	Mthfd2	methylenetetrahydrofolate dehydrogenase (NAD+ dependent), methenyltetrahydrofolate cyclohydrolase
17874	ENSMUSG00000032508	Myd88	myeloid differentiation primary response gene 88
17916	ENSMUSG00000024300	Myo1f	myosin IF
18045	ENSMUSG00000020248	Nfyb	nuclear transcription factor-Y beta
18141	ENSMUSG00000016619	Nup50	nucleoporin 50
18230	ENSMUSG00000020844	Nxn	nucleoredoxin
18554	ENSMUSG00000035382	Pcsk7	proprotein convertase subtilisin/kexin type 7
18584	ENSMUSG00000025584	Pde8a	phosphodiesterase 8A
18591	ENSMUSG00000000489	Pdgfb	platelet derived growth factor, B polypeptide
18646	ENSMUSG00000037202	Prf1	perforin 1 (pore forming protein)
18655	ENSMUSG00000062070	Pgk1	phosphoglycerate kinase 1
18738	ENSMUSG00000017781	Pitpna	phosphatidylinositol transfer protein, alpha
18753	ENSMUSG00000021948	Prkcd	protein kinase C, delta
18830	ENSMUSG00000017754	Pltp	phospholipid transfer protein
18952	ENSMUSG00000020486	Septin4	septin 4
18984	ENSMUSG00000005514	Por	P450 (cytochrome) oxidoreductase
19045	ENSMUSG00000040385	Ppp1ca	protein phosphatase 1 catalytic subunit alpha
19047	ENSMUSG00000004455	Ppp1cc	protein phosphatase 1 catalytic subunit gamma
19179	ENSMUSG00000021178	Psmc1	protease (prosome, macropain) 26S subunit, ATPase 1
19181	ENSMUSG00000028932	Psmc2	proteasome (prosome, macropain) 26S subunit, ATPase 2
19200	ENSMUSG00000032322	Pstpip1	proline-serine-threonine phosphatase-interacting protein 1
19303	ENSMUSG00000029528	Pxn	paxillin
19309	ENSMUSG00000032648	Pygm	muscle glycogen phosphorylase
19395	ENSMUSG00000032946	Rasgrp2	RAS, guanyl releasing protein 2
19414	ENSMUSG00000031453	Rasa3	RAS p21 protein activator 3
19415	ENSMUSG00000029602	Rasal1	RAS protein activator like 1 (GAP1 like)
19725	ENSMUSG00000024206	Rfx2	regulatory factor X, 2 (influences HLA class II expression)
19881	ENSMUSG00000071648	Rom1	rod outer segment membrane protein 1
19891	ENSMUSG00000028884	Rpa2	replication protein A2
20190	ENSMUSG00000030592	Ryr1	ryanodine receptor 1, skeletal muscle
20198	ENSMUSG00000001020	S100a4	S100 calcium binding protein A4
20200	ENSMUSG00000001025	S100a6	S100 calcium binding protein A6 (calcyclin)
20227	ENSMUSG00000039148	Sart1	squamous cell carcinoma antigen recognized by T cells 1
20354	ENSMUSG00000021451	Sema4d	sema domain, immunoglobulin domain (Ig), transmembrane domain (TM) and short cytoplasmic domain, (semaphorin) 4D
20361	ENSMUSG00000038264	Sema7a	sema domain, immunoglobulin domain (Ig), and GPI membrane anchor, (semaphorin) 7A
20416	ENSMUSG00000042626	Shc1	src homology 2 domain-containing transforming protein C1
20525	ENSMUSG00000028645	Slc2a1	solute carrier family 2 (facilitated glucose transporter), member 1
20529	ENSMUSG00000066150	Slc31a1	solute carrier family 31, member 1
20713	ENSMUSG00000027834	Serpini1	serine (or cysteine) peptidase inhibitor, clade I, member 1
20737	ENSMUSG00000051457	Spn	sialophorin
20775	ENSMUSG00000022351	Sqle	squalene epoxidase
20787	ENSMUSG00000020538	Srebf1	sterol regulatory element binding transcription factor 1
20788	ENSMUSG00000022463	Srebf2	sterol regulatory element binding factor 2
20932	ENSMUSG00000014867	Surf4	surfeit gene 4
21346	ENSMUSG00000026547	Tagln2	transgelin 2
21354	ENSMUSG00000037321	Tap1	transporter 1, ATP-binding cassette, sub-family B (MDR/TAP)
21355	ENSMUSG00000024339	Tap2	transporter 2, ATP-binding cassette, sub-family B (MDR/TAP)
21415	ENSMUSG00000055799	Tcf7l1	transcription factor 7 like 1 (T cell specific, HMG box)
21665	ENSMUSG00000034674	Tdg	thymine DNA glycosylase
21813	ENSMUSG00000032440	Tgfbr2	transforming growth factor, beta receptor II
21819	ENSMUSG00000053469	Tg	thyroglobulin
21838	ENSMUSG00000032011	Thy1	thymus cell antigen 1, theta
21858	ENSMUSG00000017466	Timp2	tissue inhibitor of metalloproteinase 2
22022	ENSMUSG00000029344	Tpst2	protein-tyrosine sulfotransferase 2
22040	ENSMUSG00000049734	Trex1	three prime repair exonuclease 1
22142	ENSMUSG00000072235	Tuba1a	tubulin, alpha 1A
22145	ENSMUSG00000026202	Tuba4a	tubulin, alpha 4A
22152	ENSMUSG00000062380	Tubb3	tubulin, beta 3 class III
22213	ENSMUSG00000009293	Ube2g2	ubiquitin-conjugating enzyme E2G 2
22323	ENSMUSG00000030403	Vasp	vasodilator-stimulated phosphoprotein
22384	ENSMUSG00000040731	Eif4h	eukaryotic translation initiation factor 4H
22388	ENSMUSG00000005103	Wdr1	WD repeat domain 1
22631	ENSMUSG00000022285	Ywhaz	tyrosine 3-monooxygenase/tryptophan 5-monooxygenase activation protein, zeta polypeptide
22724	ENSMUSG00000028042	Zbtb7b	zinc finger and BTB domain containing 7B
23917	ENSMUSG00000003500	Impdh1	inosine monophosphate dehydrogenase 1
23942	ENSMUSG00000071646	Mta2	metastasis-associated gene family, member 2
23997	ENSMUSG00000025487	Psmd13	proteasome (prosome, macropain) 26S subunit, non-ATPase, 13
24113	ENSMUSG00000034777	Vax2	ventral anterior homeobox 2
26386	ENSMUSG00000033249	Hsf4	heat shock transcription factor 4
26397	ENSMUSG00000018932	Map2k3	mitogen-activated protein kinase kinase 3
26569	ENSMUSG00000059316	Slc27a4	solute carrier family 27 (fatty acid transporter), member 4
26912	ENSMUSG00000006378	Gcat	glycine C-acetyltransferase (2-amino-3-ketobutyrate-coenzyme A ligase)
27267	ENSMUSG00000010755	Cars	cysteinyl-tRNA synthetase
27375	ENSMUSG00000034917	Tjp3	tight junction protein 3
29858	ENSMUSG00000022474	Pmm1	phosphomannomutase 1
30927	ENSMUSG00000006587	Snai3	snail family zinc finger 3
50709	ENSMUSG00000051627	H1f4	H1.4 linker histone, cluster member
50918	ENSMUSG00000068566	Myadm	myeloid-associated differentiation marker
50928	ENSMUSG00000030114	Klrg1	killer cell lectin-like receptor subfamily G, member 1
50997	ENSMUSG00000017314	Mpp2	membrane protein, palmitoylated 2 (MAGUK p55 subfamily member 2)
52150	ENSMUSG00000046410	Kcnk6	potassium inwardly-rectifying channel, subfamily K, member 6
52377	ENSMUSG00000019539	Rcn3	reticulocalbin 3, EF-hand calcium binding domain
52502	ENSMUSG00000008393	Carhsp1	calcium regulated heat stable protein 1
52589	ENSMUSG00000051359	Ncald	neurocalcin delta
52855	ENSMUSG00000055541	Lair1	leukocyte-associated Ig-like receptor 1
53421	ENSMUSG00000030082	Sec61a1	Sec61 alpha 1 subunit (S. cerevisiae)
53860	ENSMUSG00000059248	Septin9	septin 9
54130	ENSMUSG00000025228	Actr1a	ARP1 actin-related protein 1A, centractin alpha
54200	ENSMUSG00000003271	Sult2b1	sulfotransferase family, cytosolic, 2B, member 1
54373	ENSMUSG00000006179	Prss16	protease, serine 16 (thymus)
55948	ENSMUSG00000047281	Sfn	stratifin
55991	ENSMUSG00000031934	Panx1	pannexin 1
56018	ENSMUSG00000030688	Stard10	START domain containing 10
56078	ENSMUSG00000031373	Car5b	carbonic anhydrase 5b, mitochondrial
56334	ENSMUSG00000029390	Tmed2	transmembrane p24 trafficking protein 2
56336	ENSMUSG00000017929	B4galt5	UDP-Gal:betaGlcNAc beta 1,4-galactosyltransferase, polypeptide 5
56376	ENSMUSG00000028273	Pdlim5	PDZ and LIM domain 5
56418	ENSMUSG00000002741	Ykt6	YKT6 v-SNARE homolog (S. cerevisiae)
56421	ENSMUSG00000021196	Pfkp	phosphofructokinase, platelet
56431	ENSMUSG00000015932	Dstn	destrin
56480	ENSMUSG00000020115	Tbk1	TANK-binding kinase 1
56532	ENSMUSG00000022221	Ripk3	receptor-interacting serine-threonine kinase 3
56722	ENSMUSG00000022500	Litaf	LPS-induced TN factor
56791	ENSMUSG00000027078	Ube2l6	ubiquitin-conjugating enzyme E2L 6
57740	ENSMUSG00000015981	Stk32c	serine/threonine kinase 32C
57912	ENSMUSG00000046722	Cdc42se1	CDC42 small effector 1
59007	ENSMUSG00000021785	Ngly1	N-glycanase 1
59033	ENSMUSG00000023032	Slc4a8	solute carrier family 4 (anion exchanger), member 8
59069	ENSMUSG00000027940	Tpm3	tropomyosin 3, gamma
64058	ENSMUSG00000019851	Perp	PERP, TP53 apoptosis effector
64136	ENSMUSG00000022769	Sdf2l1	stromal cell-derived factor 2-like 1
64383	ENSMUSG00000015149	Sirt2	sirtuin 2
64451	ENSMUSG00000020231	Dip2a	disco interacting protein 2 homolog A
66147	ENSMUSG00000028923	Necap2	NECAP endocytosis associated 2
66148	ENSMUSG00000022013	Dnajc15	DnaJ heat shock protein family (Hsp40) member C15
66259	ENSMUSG00000046447	Camk2n1	calcium/calmodulin-dependent protein kinase II inhibitor 1
66713	ENSMUSG00000020152	Actr2	ARP2 actin-related protein 2
66752	ENSMUSG00000097908	4933404O12Rik	RIKEN cDNA 4933404O12 gene
66824	ENSMUSG00000030793	Pycard	PYD and CARD domain containing
66890	ENSMUSG00000021484	Lman2	lectin, mannose-binding 2
67122	ENSMUSG00000078202	Nrarp	Notch-regulated ankyrin repeat protein
67268	ENSMUSG00000024048	Myl12a	myosin, light chain 12A, regulatory, non-sarcomeric
67437	ENSMUSG00000027828	Ssr3	signal sequence receptor, gamma
67457	ENSMUSG00000024816	Frmd8	FERM domain containing 8
67511	ENSMUSG00000058569	Tmed9	transmembrane p24 trafficking protein 9
67838	ENSMUSG00000004460	Dnajb11	DnaJ heat shock protein family (Hsp40) member B11
67896	ENSMUSG00000022665	Ccdc80	coiled-coil domain containing 80
68041	ENSMUSG00000008035	Mid1ip1	Mid1 interacting protein 1 (gastrulation specific G12-like (zebrafish))
68089	ENSMUSG00000079426	Arpc4	actin related protein 2/3 complex, subunit 4
68337	ENSMUSG00000006356	Crip2	cysteine rich protein 2
69192	ENSMUSG00000024422	Dhx16	DEAH (Asp-Glu-Ala-His) box polypeptide 16
69227	ENSMUSG00000075700	Selenot	selenoprotein T
69601	ENSMUSG00000026883	Dab2ip	disabled 2 interacting protein
69608	ENSMUSG00000039234	Sec24d	Sec24 related gene family, member D (S. cerevisiae)
69780	ENSMUSG00000032870	Smap2	small ArfGAP 2
70561	ENSMUSG00000021830	Txndc16	thioredoxin domain containing 16
70974	ENSMUSG00000030729	Pgm2l1	phosphoglucomutase 2-like 1
71648	ENSMUSG00000026672	Optn	optineurin
71690	ENSMUSG00000042379	Esm1	endothelial cell-specific molecule 1
71884	ENSMUSG00000026450	Chit1	chitinase 1 (chitotriosidase)
71982	ENSMUSG00000038301	Snx10	sorting nexin 10
72179	ENSMUSG00000032507	Fbxl2	F-box and leucine-rich repeat protein 2
72265	ENSMUSG00000025935	Tram1	translocating chain-associating membrane protein 1
72273	ENSMUSG00000078439	Smim24	small integral membrane protein 24
72318	ENSMUSG00000018008	Cyth4	cytohesin 4
72324	ENSMUSG00000017417	Plxdc1	plexin domain containing 1
72661	ENSMUSG00000052584	Serp2	stress-associated endoplasmic reticulum protein family member 2
73016	ENSMUSG00000040680	Kremen2	kringle containing transmembrane protein 2
74155	ENSMUSG00000028967	Errfi1	ERBB receptor feedback inhibitor 1
74178	ENSMUSG00000042608	Stk40	serine/threonine kinase 40
74246	ENSMUSG00000028671	Gale	galactose-4-epimerase, UDP
74617	ENSMUSG00000000278	Scpep1	serine carboxypeptidase 1
74754	ENSMUSG00000034926	Dhcr24	24-dehydrocholesterol reductase
74777	ENSMUSG00000050989	Selenon	selenoprotein N
75221	ENSMUSG00000063904	Dpp3	dipeptidylpeptidase 3
75646	ENSMUSG00000022246	Rai14	retinoic acid induced 14
76123	ENSMUSG00000027883	Gpsm2	G-protein signalling modulator 2 (AGS3-like, C. elegans)
76267	ENSMUSG00000010663	Fads1	fatty acid desaturase 1
76281	ENSMUSG00000040158	Tax1bp3	Tax1 (human T cell leukemia virus type I) binding protein 3
76448	ENSMUSG00000034595	Ppp1r18	protein phosphatase 1, regulatory subunit 18
76478	ENSMUSG00000035439	Haus8	4HAUS augmin-like complex, subunit 8
76498	ENSMUSG00000023909	Paqr4	progestin and adipoQ receptor family member IV
77053	ENSMUSG00000036817	Sun1	Sad1 and UNC84 domain containing 1
77407	ENSMUSG00000029518	Rab35	RAB35, member RAS oncogene family
78903	ENSMUSG00000021400	Wrnip1	Werner helicase interacting protein 1
80750	ENSMUSG00000031652	N4bp1	NEDD4 binding protein 1
80879	ENSMUSG00000025161	Slc16a3	solute carrier family 16 (monocarboxylic acid transporters), member 3
93707	ENSMUSG00000023036	Pcdhgc4	protocadherin gamma subfamily C, 4
94212	ENSMUSG00000027508	Pag1	phosphoprotein associated with glycosphingolipid microdomains 1
94226	ENSMUSG00000045087	S1pr5	sphingosine-1-phosphate receptor 5
98238	ENSMUSG00000020869	Lrrc59	leucine rich repeat containing 59
98952	ENSMUSG00000039157	Fam102a	family with sequence similarity 102, member A
99929	ENSMUSG00000034640	Tiparp	TCDD-inducible poly(ADP-ribose) polymerase
100340	ENSMUSG00000028885	Smpdl3b	sphingomyelin phosphodiesterase, acid-like 3B
103468	ENSMUSG00000052798	Nup107	nucleoporin 107
105245	ENSMUSG00000038991	Txndc5	thioredoxin domain containing 5
105246	ENSMUSG00000057649	Brd9	bromodomain containing 9
105348	ENSMUSG00000021556	Golm1	golgi membrane protein 1
108077	ENSMUSG00000040356	Skiv2l	superkiller viralicidic activity 2-like (S. cerevisiae)
108089	ENSMUSG00000020642	Rnf144a	ring finger protein 144A
108100	ENSMUSG00000025372	Baiap2	brain-specific angiogenesis inhibitor 1-associated protein 2
108116	ENSMUSG00000025790	Slco3a1	solute carrier organic anion transporter family, member 3a1
108670	ENSMUSG00000022014	Epsti1	epithelial stromal interaction 1 (breast)
108800	ENSMUSG00000020961	Ston2	stonin 2
109620	ENSMUSG00000054889	Dsp	desmoplakin
109815	ENSMUSG00000075701	Selenos	selenoprotein S
110196	ENSMUSG00000059743	Fdps	farnesyl diphosphate synthetase
110460	ENSMUSG00000023832	Acat2	acetyl-Coenzyme A acetyltransferase 2
114584	ENSMUSG00000007041	Clic1	chloride intracellular channel 1
114601	ENSMUSG00000024937	Ehbp1l1	EH domain binding protein 1-like 1
140500	ENSMUSG00000029033	Acap3	ArfGAP with coiled-coil, ankyrin repeat and PH domains 3
171212	ENSMUSG00000020520	Galnt10	polypeptide N-acetylgalactosaminyltransferase 10
192156	ENSMUSG00000006517	Mvd	mevalonate (diphospho) decarboxylase
207839	ENSMUSG00000037280	Galnt6	polypeptide N-acetylgalactosaminyltransferase 6
208715	ENSMUSG00000093930	Hmgcs1	3-hydroxy-3-methylglutaryl-Coenzyme A synthase 1
212139	ENSMUSG00000036686	Cc2d1a	coiled-coil and C2 domain containing 1A
213233	ENSMUSG00000038213	Tapbpl	TAP binding protein-like
214531	ENSMUSG00000037129	Tmprss13	transmembrane protease, serine 13
215449	ENSMUSG00000052681	Rap1b	RAS related protein 1b
216150	ENSMUSG00000020307	Cdc34	cell division cycle 34
216439	ENSMUSG00000025422	Agap2	ArfGAP with GTPase domain, ankyrin repeat and PH domain 2
217310	ENSMUSG00000034586	Hid1	HID1 domain containing
217337	ENSMUSG00000020780	Srp68	signal recognition particle 68
217344	ENSMUSG00000020806	Rhbdf2	rhomboid 5 homolog 2
217430	ENSMUSG00000045679	Pqlc3	PQ loop repeat containing
217578	ENSMUSG00000035021	Baz1a	bromodomain adjacent to zinc finger domain 1A
217664	ENSMUSG00000043998	Mgat2	mannoside acetylglucosaminyltransferase 2
217837	ENSMUSG00000057963	Itpk1	inositol 1,3,4-triphosphate 5/6 kinase
223918	ENSMUSG00000036966	Spryd3	SPRY domain containing 3
224829	ENSMUSG00000064043	Trerf1	transcriptional regulating factor 1
225898	ENSMUSG00000071647	Eml3	echinoderm microtubule associated protein like 3
226422	ENSMUSG00000026433	Rab29	RAB29, member RAS oncogene family
227326	ENSMUSG00000049608	Gpr55	G protein-coupled receptor 55
227613	ENSMUSG00000036752	Tubb4b	tubulin, beta 4B class IVB
227737	ENSMUSG00000026796	Niban2	niban apoptosis regulator 2
228765	ENSMUSG00000027456	Sdcbp2	syndecan binding protein (syntenin) 2
229900	ENSMUSG00000040253	Gbp7	guanylate binding protein 7
230587	ENSMUSG00000034762	Glis1	GLIS family zinc finger 1
230787	ENSMUSG00000037731	Themis2	thymocyte selection associated family member 2
230936	ENSMUSG00000047777	Phf13	PHD finger protein 13
231070	ENSMUSG00000045294	Insig1	insulin induced gene 1
231207	ENSMUSG00000039782	Cpeb2	cytoplasmic polyadenylation element binding protein 2
231801	ENSMUSG00000029722	Agfg2	ArfGAP with FG repeats 2
231887	ENSMUSG00000029623	Pdap1	PDGFA associated protein 1
233038	ENSMUSG00000047586	Nccrp1	non-specific cytotoxic cell receptor protein 1 homolog (zebrafish)
233781	ENSMUSG00000030657	Xylt1	xylosyltransferase 1
233908	ENSMUSG00000030795	Fus	fused in sarcoma
234734	ENSMUSG00000031960	Aars	alanyl-tRNA synthetase
235040	ENSMUSG00000002820	Atg4d	autophagy related 4D, cysteine peptidase
235442	ENSMUSG00000036943	Rab8b	RAB8B, member RAS oncogene family
235505	ENSMUSG00000046186	Cd109	CD109 antigen
235584	ENSMUSG00000053716	Dusp7	dual specificity phosphatase 7
237847	ENSMUSG00000045287	Rtn4rl1	reticulon 4 receptor-like 1
238377	ENSMUSG00000047415	Gpr68	G protein-coupled receptor 68
239122	ENSMUSG00000071350	Setdb2	SET domain, bifurcated 2
239556	ENSMUSG00000022416	Cacna1i	calcium channel, voltage-dependent, alpha 1I subunit
240505	ENSMUSG00000024769	Cdc42bpg	CDC42 binding protein kinase gamma (DMPK-like)
240752	ENSMUSG00000026447	Pik3c2b	phosphatidylinositol-4-phosphate 3-kinase catalytic subunit type 2 beta
242705	ENSMUSG00000018983	E2f2	E2F transcription factor 2
243300	ENSMUSG00000045348	Nyap1	neuronal tyrosine-phosphorylated phosphoinositide 3-kinase adaptor 1
245877	ENSMUSG00000028849	Map7d1	MAP7 domain containing 1
245945	ENSMUSG00000070780	Rbm47	RNA binding motif protein 47
271305	ENSMUSG00000016624	Phf21b	PHD finger protein 21B
272009	ENSMUSG00000054679	Srsf12	serine and arginine-rich splicing factor 12
277360	ENSMUSG00000039621	Prex1	phosphatidylinositol-3,4,5-trisphosphate-dependent Rac exchange factor 1
277414	ENSMUSG00000068735	Trp53i11	transformation related protein 53 inducible protein 11
319554	ENSMUSG00000058258	Idi1	isopentenyl-diphosphate delta isomerase
320982	ENSMUSG00000049866	Arl4c	ADP-ribosylation factor-like 4C
329154	ENSMUSG00000052331	Ankrd44	ankyrin repeat domain 44
330166	ENSMUSG00000097767	Miat	myocardial infarction associated transcript (non-protein coding)
380711	ENSMUSG00000038807	Rap1gap2	RAP1 GTPase activating protein 2
381232	NA	Mirt1	myocardial infarction associated transcript 1
381693	ENSMUSG00000029658	Wdr95	WD40 repeat domain 95
381983	ENSMUSG00000062044	Lmtk3	lemur tyrosine kinase 3
384009	ENSMUSG00000028480	Glipr2	GLI pathogenesis-related 2
386612	ENSMUSG00000041319	Thoc6	THO complex 6
407243	ENSMUSG00000090213	Tmem189	transmembrane protein 189
432572	ENSMUSG00000042331	Specc1	sperm antigen with calponin homology and coiled-coil domains 1
545192	ENSMUSG00000047507	Baiap3	BAI1-associated protein 3
546643	NA	Ly6a2	lymphocyte antigen 6 complex, locus A2
606496	ENSMUSG00000057177	Gsk3a	glycogen synthase kinase 3 alpha
624784	NA	Tdg-ps2	thymine DNA glycosylase, pseudogene 2
664862	NA	Gpr137b-ps	G protein-coupled receptor 137B, pseudogene
100503552	NA	NA	NA

## Sheet: Cluster_III
ENTREZID	ENSEMBL	SYMBOL	Description
11496	ENSMUSG00000040537	Adam22	a disintegrin and metallopeptidase domain 22
11554	ENSMUSG00000035283	Adrb1	adrenergic receptor, beta 1
11622	ENSMUSG00000019256	Ahr	aryl-hydrocarbon receptor
11992	ENSMUSG00000021460	Auh	AU RNA binding protein/enoyl-coenzyme A hydratase
12125	ENSMUSG00000027381	Bcl2l11	BCL2-like 11 (apoptosis facilitator)
12190	ENSMUSG00000041147	Brca2	breast cancer 2, early onset
12337	ENSMUSG00000035547	Capn5	calpain 5
12367	ENSMUSG00000031628	Casp3	caspase 3
12519	ENSMUSG00000075122	Cd80	CD80 antigen
12617	ENSMUSG00000029253	Cenpc1	centromere protein C1
12649	ENSMUSG00000032113	Chek1	checkpoint kinase 1
12661	ENSMUSG00000030077	Chl1	cell adhesion molecule L1-like
12983	ENSMUSG00000071713	Csf2rb	colony stimulating factor 2 receptor, beta, low-affinity (granulocyte-macrophage)
13136	ENSMUSG00000026399	Cd55	CD55 molecule, decay accelerating factor for complement
13143	ENSMUSG00000032380	Dapk2	death-associated protein kinase 2
13436	ENSMUSG00000027478	Dnmt3b	DNA methyltransferase 3B
13681	ENSMUSG00000059796	Eif4a1	eukaryotic translation initiation factor 4A1
14088	ENSMUSG00000021461	Fancc	Fanconi anemia, complementation group C
14159	ENSMUSG00000053158	Fes	feline sarcoma oncogene
14190	ENSMUSG00000039899	Fgl2	fibrinogen-like protein 2
14252	ENSMUSG00000061981	Flot2	flotillin 2
14571	ENSMUSG00000026827	Gpd2	glycerol phosphate dehydrogenase 2, mitochondrial
14594	ENSMUSG00000035778	Ggta1	glycoprotein galactosyltransferase alpha 1, 3
14731	ENSMUSG00000022561	Gpaa1	GPI anchor attachment protein 1
14733	ENSMUSG00000034220	Gpc1	glypican 1
14744	ENSMUSG00000021886	Gpr65	G-protein coupled receptor 65
14756	ENSMUSG00000021340	Gpld1	glycosylphosphatidylinositol specific phospholipase D1
14873	ENSMUSG00000025068	Gsto1	glutathione S-transferase omega 1
14938	ENSMUSG00000023132	Gzma	granzyme A
15248	ENSMUSG00000043099	Hic1	hypermethylated in cancer 1
15382	ENSMUSG00000046434	Hnrnpa1	heterogeneous nuclear ribonucleoprotein A1
15574	ENSMUSG00000020413	Hus1	HUS1 checkpoint clamp component
15900	ENSMUSG00000041515	Irf8	interferon regulatory factor 8
15978	ENSMUSG00000055170	Ifng	interferon gamma
16162	ENSMUSG00000018341	Il12rb2	interleukin 12 receptor, beta 2
16184	ENSMUSG00000026770	Il2ra	interleukin 2 receptor, alpha chain
16364	ENSMUSG00000021356	Irf4	interferon regulatory factor 4
16634	ENSMUSG00000067591	Klra3	killer cell lectin-like receptor, subfamily A, member 3
16637	ENSMUSG00000061769	Klra6	killer cell lectin-like receptor, subfamily A, member 6
16638	ENSMUSG00000067599	Klra7	killer cell lectin-like receptor, subfamily A, member 7
16640	ENSMUSG00000033024	Klra9	killer cell lectin-like receptor subfamily A, member 9
16641	ENSMUSG00000030167	Klrc1	killer cell lectin-like receptor subfamily C, member 1
16642	ENSMUSG00000052736	Klrc2	killer cell lectin-like receptor subfamily C, member 2
16643	ENSMUSG00000030165	Klrd1	killer cell lectin-like receptor, subfamily D, member 1
16907	ENSMUSG00000062075	Lmnb2	lamin B2
17025	ENSMUSG00000028393	Alad	aminolevulinate, delta-, dehydratase
17059	ENSMUSG00000030325	Klrb1c	killer cell lectin-like receptor subfamily B member 1C
17096	ENSMUSG00000042228	Lyn	LYN proto-oncogene, Src family tyrosine kinase
17869	ENSMUSG00000022346	Myc	myelocytomatosis oncogene
17909	ENSMUSG00000022272	Myo10	myosin X
17999	ENSMUSG00000032216	Nedd4	neural precursor cell expressed, developmentally down-regulated 4
18044	ENSMUSG00000023994	Nfya	nuclear transcription factor-Y alpha
18106	ENSMUSG00000004709	Cd244a	CD244 molecule A
18220	ENSMUSG00000030824	Nucb1	nucleobindin 1
18484	ENSMUSG00000026335	Pam	peptidylglycine alpha-amidating monooxygenase
18571	ENSMUSG00000032504	Pdcd6ip	programmed cell death 6 interacting protein
18577	ENSMUSG00000032177	Pde4a	phosphodiesterase 4A, cAMP specific
18578	ENSMUSG00000028525	Pde4b	phosphodiesterase 4B, cAMP specific
18647	ENSMUSG00000028926	Cdk14	cyclin-dependent kinase 14
18669	ENSMUSG00000028970	Abcb1b	ATP-binding cassette, sub-family B (MDR/TAP), member 1B
18708	ENSMUSG00000041417	Pik3r1	phosphoinositide-3-kinase regulatory subunit 1
18796	ENSMUSG00000040061	Plcb2	phospholipase C, beta 2
18824	ENSMUSG00000031146	Plp2	proteolipid protein 2
19043	ENSMUSG00000061130	Ppm1b	protein phosphatase 1B, magnesium dependent, beta isoform
19057	ENSMUSG00000022092	Ppp3cc	protein phosphatase 3, catalytic subunit, gamma isoform
19143	ENSMUSG00000031995	St14	suppression of tumorigenicity 14 (colon carcinoma)
19219	ENSMUSG00000039942	Ptger4	prostaglandin E receptor 4 (subtype EP4)
19245	ENSMUSG00000059895	Ptp4a3	protein tyrosine phosphatase 4a3
19250	ENSMUSG00000026604	Ptpn14	protein tyrosine phosphatase, non-receptor type 14
19259	ENSMUSG00000030854	Ptpn5	protein tyrosine phosphatase, non-receptor type 5
19296	ENSMUSG00000097039	Pvt1	Pvt1 oncogene
19645	ENSMUSG00000022105	Rb1	RB transcriptional corepressor 1
19664	ENSMUSG00000039191	Rbpj	recombination signal binding protein for immunoglobulin kappa J region
19672	ENSMUSG00000005973	Rcn1	reticulocalbin 1
20393	ENSMUSG00000019970	Sgk1	serum/glucocorticoid regulated kinase 1
20440	ENSMUSG00000022885	St6gal1	beta galactoside alpha 2,6 sialyltransferase 1
20706	ENSMUSG00000021403	Serpinb9b	serine (or cysteine) peptidase inhibitor, clade B, member 9b
20708	ENSMUSG00000042842	Serpinb6b	serine (or cysteine) peptidase inhibitor, clade B, member 6b
20720	ENSMUSG00000026249	Serpine2	serine (or cysteine) peptidase inhibitor, clade E, member 2
20750	ENSMUSG00000029304	Spp1	secreted phosphoprotein 1
20893	ENSMUSG00000030103	Bhlhe40	basic helix-loop-helix family, member e40
20963	ENSMUSG00000021457	Syk	spleen tyrosine kinase
21636	ENSMUSG00000076754	Trgv2	T cell receptor gamma variable 2
22035	ENSMUSG00000039304	Tnfsf10	tumor necrosis factor (ligand) superfamily, member 10
22062	ENSMUSG00000029026	Trp73	transformation related protein 73
22064	ENSMUSG00000100254	Trpc2	transient receptor potential cation channel, subfamily C, member 2
22165	ENSMUSG00000054892	Txk	TXK tyrosine kinase
22234	ENSMUSG00000028381	Ugcg	UDP-glucose ceramide glucosyltransferase
22256	ENSMUSG00000029591	Ung	uracil DNA glycosylase
23920	ENSMUSG00000005640	Insrr	insulin receptor-related receptor
24055	ENSMUSG00000054520	Sh3bp2	SH3-domain binding protein 2
24099	ENSMUSG00000031497	Tnfsf13b	tumor necrosis factor (ligand) superfamily, member 13b
24136	ENSMUSG00000026872	Zeb2	zinc finger E-box binding homeobox 2
26417	ENSMUSG00000063065	Mapk3	mitogen-activated protein kinase 3
26433	ENSMUSG00000004846	Plod3	procollagen-lysine, 2-oxoglutarate 5-dioxygenase 3
27015	ENSMUSG00000021668	Polk	polymerase (DNA directed), kappa
27280	ENSMUSG00000041801	Phlda3	pleckstrin homology like domain, family A, member 3
27371	ENSMUSG00000028071	Sh2d2a	SH2 domain containing 2A
28000	ENSMUSG00000024735	Prpf19	pre-mRNA processing factor 19
28105	ENSMUSG00000033949	Trim36	tripartite motif-containing 36
50768	ENSMUSG00000031523	Dlc1	deleted in liver cancer 1
51886	ENSMUSG00000028034	Fubp1	far upstream element (FUSE) binding protein 1
52014	ENSMUSG00000023068	Nus1	NUS1 dehydrodolichyl diphosphate synthase subunit
52857	ENSMUSG00000001248	Gramd1a	GRAM domain containing 1A
53605	ENSMUSG00000058799	Nap1l1	nucleosome assembly protein 1-like 1
54122	ENSMUSG00000043262	Uevld	UEV and lactate/malate dehyrogenase domains
54138	ENSMUSG00000016541	Atxn10	ataxin 10
54199	ENSMUSG00000043953	Ccrl2	chemokine (C-C motif) receptor-like 2
54215	ENSMUSG00000038304	Cd160	CD160 antigen
54613	ENSMUSG00000022747	St3gal6	ST3 beta-galactoside alpha-2,3-sialyltransferase 6
55947	ENSMUSG00000025077	Dclre1a	DNA cross-link repair 1A
56177	ENSMUSG00000026833	Olfm1	olfactomedin 1
56742	ENSMUSG00000068744	Psrc1	proline/serine-rich coiled-coil 1
56743	ENSMUSG00000040751	Lat2	linker for activation of T cells family, member 2
56792	ENSMUSG00000029254	Stap1	signal transducing adaptor family member 1
57781	ENSMUSG00000022667	Cd200r1	CD200 receptor 1
57815	ENSMUSG00000027722	Spata5	spermatogenesis associated 5
57875	ENSMUSG00000002289	Angptl4	angiopoietin-like 4
57913	ENSMUSG00000025507	Pidd1	p53 induced death domain protein 1
58179	ENSMUSG00000033027	Klrc3	killer cell lectin-like receptor subfamily C, member 3
59025	ENSMUSG00000047879	Usp14	ubiquitin specific peptidase 14
59126	ENSMUSG00000026749	Nek6	NIMA (never in mitosis gene a)-related expressed kinase 6
60406	ENSMUSG00000031609	Sap30	sin3 associated polypeptide
60411	ENSMUSG00000021714	Cenpk	centromere protein K
64453	ENSMUSG00000049764	Zfp280b	zinc finger protein 280B
66213	ENSMUSG00000020397	Med7	mediator complex subunit 7
66245	ENSMUSG00000063802	Hspbp1	HSPA (heat shock 70kDa) binding protein, cytoplasmic cochaperone 1
66441	ENSMUSG00000030188	Magohb	mago homolog B, exon junction complex core component
66570	ENSMUSG00000068101	Cenpm	centromere protein M
66597	ENSMUSG00000035235	Trim13	tripartite motif-containing 13
66610	ENSMUSG00000018381	Abi3	ABI gene family, member 3
66632	ENSMUSG00000057147	Dph6	diphthamine biosynthesis 6
66634	ENSMUSG00000027353	Mcm8	minichromosome maintenance 8 homologous recombination repair factor
66922	ENSMUSG00000055723	Rras2	related RAS viral (r-ras) oncogene 2
66953	ENSMUSG00000055612	Cdca7	cell division cycle associated 7
67073	ENSMUSG00000029186	Pi4k2b	phosphatidylinositol 4-kinase type 2 beta
67102	ENSMUSG00000022864	D16Ertd472e	DNA segment, Chr 16, ERATO Doi 472, expressed
67134	ENSMUSG00000027405	Nop56	NOP56 ribonucleoprotein
67553	ENSMUSG00000028018	Gstcd	glutathione S-transferase, C-terminal domain containing
67742	ENSMUSG00000022876	Samsn1	SAM domain, SH3 domain and nuclear localization signals, 1
67792	ENSMUSG00000042671	Rgs8	regulator of G-protein signaling 8
67883	ENSMUSG00000057363	Uxs1	UDP-glucuronate decarboxylase 1
67941	ENSMUSG00000036781	Rps27l	ribosomal protein S27-like
67951	ENSMUSG00000001473	Tubb6	tubulin, beta 6 class V
68024	ENSMUSG00000018102	H2bc4	H2B clustered histone 4
68152	ENSMUSG00000058503	Fam133b	family with sequence similarity 133, member B
68294	ENSMUSG00000001082	Mfsd10	major facilitator superfamily domain containing 10
68304	ENSMUSG00000034487	Poglut3	protein O-glucosyltransferase 3
68964	ENSMUSG00000020898	Ctc1	CTS telomere maintenance complex component 1
69178	ENSMUSG00000027423	Snx5	sorting nexin 5
69660	ENSMUSG00000006301	Tmbim1	transmembrane BAX inhibitor motif containing 1
69706	ENSMUSG00000034883	Lrr1	leucine rich repeat protein 1
69953	ENSMUSG00000049881	2810025M15Rik	RIKEN cDNA 2810025M15 gene
69993	ENSMUSG00000004633	Chn2	chimerin 2
70451	ENSMUSG00000020834	Dhrs13	dehydrogenase/reductase (SDR family) member 13
70497	ENSMUSG00000030766	Arhgap17	Rho GTPase activating protein 17
70551	ENSMUSG00000041594	Tmtc4	transmembrane and tetratricopeptide repeat containing 4
70598	ENSMUSG00000034898	Filip1	filamin A interacting protein 1
70762	ENSMUSG00000028078	Dclk2	doublecortin-like kinase 2
70839	ENSMUSG00000036353	P2ry12	purinergic receptor P2Y, G-protein coupled 12
71643	ENSMUSG00000051278	Zgrf1	zinc finger, GRF-type containing 1
71779	ENSMUSG00000025702	Marchf8	membrane associated ring-CH-type finger 8
71790	ENSMUSG00000015702	Anxa9	annexin A9
71795	ENSMUSG00000040430	Pitpnc1	phosphatidylinositol transfer protein, cytoplasmic 1
71846	ENSMUSG00000003824	Syce2	synaptonemal complex central element protein 2
71876	ENSMUSG00000031629	Cenpu	centromere protein U
72097	ENSMUSG00000026090	Cracdl	capping protein inhibiting regulator of actin like
72124	ENSMUSG00000079614	Seh1l	SEH1-like (S. cerevisiae
72662	ENSMUSG00000033166	Dis3	DIS3 homolog, exosome endoribonuclease and 3'-5' exoribonuclease
72735	NA	Eldr	Egfr long non-coding downstream RNA
72759	ENSMUSG00000039428	Tmem135	transmembrane protein 135
73254	ENSMUSG00000056531	Ccdc18	coiled-coil domain containing 18
73288	ENSMUSG00000001376	Vps50	VPS50 EARP/GARPII complex subunit
73699	ENSMUSG00000032058	Ppp2r1b	protein phosphatase 2, regulatory subunit A, beta
73723	ENSMUSG00000028843	Sh3bgrl3	SH3 domain binding glutamic acid-rich protein-like 3
74016	ENSMUSG00000026873	Phf19	PHD finger protein 19
74121	ENSMUSG00000027380	Acoxl	acyl-Coenzyme A oxidase-like
74191	ENSMUSG00000036362	P2ry13	purinergic receptor P2Y, G-protein coupled 13
74241	ENSMUSG00000032997	Chpf	chondroitin polymerizing factor
74568	ENSMUSG00000012519	Mlkl	mixed lineage kinase domain-like
75292	ENSMUSG00000024070	Prkd3	protein kinase D3
75612	ENSMUSG00000034707	Gns	glucosamine (N-acetyl)-6-sulfatase
75805	ENSMUSG00000021710	Nln	neurolysin (metallopeptidase M3 family)
76132	ENSMUSG00000028246	Faxc	failed axon connections homolog
76843	ENSMUSG00000037474	Dtl	denticleless E3 ubiquitin protein ligase
76915	ENSMUSG00000033752	Mnd1	meiotic nuclear divisions 1
77300	ENSMUSG00000026014	Raph1	Ras association (RalGDS/AF-6) and pleckstrin homology domains 1
77767	ENSMUSG00000026830	Ermn	ermin, ERM-like protein
77777	ENSMUSG00000079685	Ulbp1	UL16 binding protein 1
78655	ENSMUSG00000027236	Eif3j1	eukaryotic translation initiation factor 3, subunit J1
80294	ENSMUSG00000020260	Pofut2	protein O-fucosyltransferase 2
80782	ENSMUSG00000079298	Klrb1b	killer cell lectin-like receptor subfamily B member 1B
83383	ENSMUSG00000005718	Tfap4	transcription factor AP4
93730	ENSMUSG00000025245	Lztfl1	leucine zipper transcription factor-like 1
101476	ENSMUSG00000040268	Plekha1	pleckstrin homology domain containing, family A (phosphoinositide binding specific) member 1
102442	ENSMUSG00000053641	Dennd4a	DENN/MADD domain containing 4A
103268	ENSMUSG00000019813	Cep57l1	centrosomal protein 57-like 1
103967	ENSMUSG00000040265	Dnm3	dynamin 3
104681	ENSMUSG00000041920	Slc16a6	solute carrier family 16 (monocarboxylic acid transporters), member 6
104709	ENSMUSG00000046207	Pik3r6	phosphoinositide-3-kinase regulatory subunit 5
105298	ENSMUSG00000002808	Epdr1	ependymin related protein 1 (zebrafish)
105352	ENSMUSG00000069255	Dusp22	dual specificity phosphatase 22
105377	ENSMUSG00000021597	Slf1	SMC5-SMC6 complex localization factor 1
107574	ENSMUSG00000076752	Trgc2	T cell receptor gamma, constant 2
109212	ENSMUSG00000020808	Pimreg	PICALM interacting mitotic regulator
109637	ENSMUSG00000006313	Upk1a	uroplakin 1A
110829	ENSMUSG00000019920	Lims1	LIM and senescent cell antigen-like domains 1
140780	ENSMUSG00000034663	Bmp2k	BMP2 inducible kinase
192657	ENSMUSG00000001542	Ell2	elongation factor for RNA polymerase II 2
193736	ENSMUSG00000049823	Zbtb12	zinc finger and BTB domain containing 12
194655	ENSMUSG00000020653	Klf11	Kruppel-like factor 11
207781	ENSMUSG00000045975	C2cd2	C2 calcium-dependent domain containing 2
209032	ENSMUSG00000047749	Zc3hav1l	zinc finger CCCH-type, antiviral 1-like
209212	ENSMUSG00000041153	Osgin2	oxidative stress induced growth inhibitor family member 2
209378	ENSMUSG00000025780	Itih5	inter-alpha (globulin) inhibitor H5
211378	ENSMUSG00000072066	6720489N17Rik	RIKEN cDNA 6720489N17 gene
211484	ENSMUSG00000060771	Tsga10	testis specific 10
216742	ENSMUSG00000035992	Fnip1	folliculin interacting protein 1
216867	ENSMUSG00000040938	Slc16a11	solute carrier family 16 (monocarboxylic acid transporters), member 11
217364	ENSMUSG00000033857	Engase	endo-beta-N-acetylglucosaminidase
217946	ENSMUSG00000021175	Cdca7l	cell division cycle associated 7 like
223775	ENSMUSG00000035828	Pim3	proviral integration site 3
223920	ENSMUSG00000023045	Soat2	sterol O-acyltransferase 2
224273	ENSMUSG00000022723	Crybg3	beta-gamma crystallin domain containing 3
224794	ENSMUSG00000023961	Enpp4	ectonucleotide pyrophosphatase/phosphodiesterase 4
226026	ENSMUSG00000024943	Smc5	structural maintenance of chromosomes 5
226409	ENSMUSG00000036086	Zranb3	zinc finger, RAN-binding domain containing 3
226525	ENSMUSG00000070565	Rasal2	RAS protein activator like 2
226551	ENSMUSG00000040297	Suco	SUN domain containing ossification factor
226610	ENSMUSG00000060568	Fam78b	family with sequence similarity 78, member B
226830	ENSMUSG00000026603	Smyd2	SET and MYND domain containing 2
226922	ENSMUSG00000028033	Kcnq5	potassium voltage-gated channel, subfamily Q, member 5
227333	ENSMUSG00000070738	Dgkd	diacylglycerol kinase, delta
227929	ENSMUSG00000026832	Cytip	cytohesin 1 interacting protein
229279	ENSMUSG00000059005	Hnrnpa3	heterogeneous nuclear ribonucleoprotein A3
229699	ENSMUSG00000027896	Slc16a4	solute carrier family 16 (monocarboxylic acid transporters), member 4
229776	ENSMUSG00000033502	Cdc14a	CDC14 cell division cycle 14A
230908	ENSMUSG00000041459	Tardbp	TAR DNA binding protein
230917	ENSMUSG00000044700	Tmem201	transmembrane protein 201
231507	ENSMUSG00000029322	Plac8	placenta-specific 8
231570	NA	NA	NA
232406	ENSMUSG00000090164	BC035044	cDNA sequence BC035044
234407	ENSMUSG00000034807	Colgalt1	collagen beta(1-O)galactosyltransferase 1
234582	ENSMUSG00000063605	Ccdc102a	coiled-coil domain containing 102A
234779	ENSMUSG00000034330	Plcg2	phospholipase C, gamma 2
237823	ENSMUSG00000020899	Pfas	phosphoribosylformylglycinamidine synthase (FGAR amidotransferase)
238328	ENSMUSG00000021256	Vash1	vasohibin 1
238673	ENSMUSG00000044934	Zfp367	zinc finger protein 367
239217	ENSMUSG00000098557	Kctd12	potassium channel tetramerisation domain containing 12
239554	ENSMUSG00000016552	Foxred2	FAD-dependent oxidoreductase domain containing 2
239839	ENSMUSG00000022833	Ccdc14	coiled-coil domain containing 14
240726	ENSMUSG00000025938	Slco5a1	solute carrier organic anion transporter family, member 5A1
243219	ENSMUSG00000051339	2900026A02Rik	RIKEN cDNA 2900026A02 gene
243655	ENSMUSG00000050241	Klre1	killer cell lectin-like receptor family E member 1
244049	ENSMUSG00000032776	Mctp2	multiple C2 domains, transmembrane 2
244238	ENSMUSG00000048965	Mrgpre	MAS-related GPR, member E
244418	ENSMUSG00000050271	Prag1	PEAK1 related kinase activating pseudokinase 1
244646	ENSMUSG00000048827	Pkd1l3	polycystic kidney disease 1 like 3
244871	ENSMUSG00000035164	Zc3h12c	zinc finger CCCH type containing 12C
259302	ENSMUSG00000030257	Srgap3	SLIT-ROBO Rho GTPase activating protein 3
269033	ENSMUSG00000044906	4930503L19Rik	RIKEN cDNA 4930503L19 gene
269181	ENSMUSG00000026110	Mgat4a	mannoside acetylglucosaminyltransferase 4, isoenzyme A
269424	ENSMUSG00000025764	Jade1	jade family PHD finger 1
277973	ENSMUSG00000014786	Slc9a5	solute carrier family 9 (sodium/hydrogen exchanger), member 5
319545	ENSMUSG00000112980	D430020J02Rik	RIKEN cDNA D430020J02 gene
319622	ENSMUSG00000095115	Itpripl2	inositol 1,4,5-triphosphate receptor interacting protein-like 2
319651	ENSMUSG00000033364	Usp37	ubiquitin specific peptidase 37
319701	ENSMUSG00000044966	Fbxo48	F-box protein 48
319743	NA	9630013D21Rik	RIKEN cDNA 9630013D21 gene
320209	ENSMUSG00000035842	Ddx11	DEAD/H box helicase 11
320394	ENSMUSG00000036672	Cenpt	centromere protein T
321006	ENSMUSG00000040325	Dcaf1	DDB1 and CUL4 associated factor 1
329540	ENSMUSG00000061411	Nol4l	nucleolar protein 4-like
329650	ENSMUSG00000056476	Med12l	mediator complex subunit 12-like
330050	ENSMUSG00000047221	Fam185a	family with sequence similarity 185, member A
338362	ENSMUSG00000047712	Ust	uronyl-2-sulfotransferase
380850	ENSMUSG00000091183	Gm5141	predicted gene 5141
380912	ENSMUSG00000034522	Zfp395	zinc finger protein 395
381511	ENSMUSG00000049225	Pdp1	pyruvate dehyrogenase phosphatase catalytic subunit 1
381903	ENSMUSG00000035704	Alg8	asparagine-linked glycosylation 8 (alpha-1,3-glucosyltransferase)
399548	ENSMUSG00000046480	Scn4b	sodium channel, type IV, beta
434234	ENSMUSG00000030924	Rexo5	RNA exonuclease 5
545389	ENSMUSG00000057335	Cep170	centrosomal protein 170
666907	ENSMUSG00000101389	Ms4a4a	membrane-spanning 4-domains, subfamily A, member 4A
100038746	ENSMUSG00000066057	Gm1976	predicted gene 1976
100124684	ENSMUSG00000076475	Trbv19	T cell receptor beta, variable 19
100503190	ENSMUSG00000100150	Gm19585	predicted gene, 19585
100861712	NA	NA	NA

## Sheet: Cluster_IV
ENTREZID	ENSEMBL	SYMBOL	Description
11757	ENSMUSG00000024997	Prdx3	peroxiredoxin 3
11837	ENSMUSG00000067274	Rplp0	ribosomal protein, large, P0
11852	ENSMUSG00000054364	Rhob	ras homolog family member B
12039	ENSMUSG00000060376	Bckdha	branched chain ketoacid dehydrogenase E1, alpha polypeptide
12043	ENSMUSG00000057329	Bcl2	B cell leukemia/lymphoma 2
12332	ENSMUSG00000056737	Capg	capping protein (actin filament), gelsolin-like
12453	ENSMUSG00000063015	Ccni	cyclin I
12500	ENSMUSG00000032094	Cd3d	CD3 antigen, delta polypeptide
12517	ENSMUSG00000028459	Cd72	CD72 antigen
12520	ENSMUSG00000037706	Cd81	CD81 antigen
12864	ENSMUSG00000014313	Cox6c	cytochrome c oxidase subunit 6C
12950	ENSMUSG00000021613	Hapln1	hyaluronan and proteoglycan link protein 1
12981	ENSMUSG00000018916	Csf2	colony stimulating factor 2 (granulocyte-macrophage)
13011	ENSMUSG00000068129	Cst7	cystatin F (leukocystatin)
13024	ENSMUSG00000044258	Ctla2a	cytotoxic T lymphocyte-associated protein 2 alpha
13058	ENSMUSG00000015340	Cybb	cytochrome b-245, beta polypeptide
13170	ENSMUSG00000059824	Dbp	D site albumin promoter binding protein
13175	ENSMUSG00000027797	Dclk1	doublecortin-like kinase 1
13353	ENSMUSG00000003531	Dgcr6	DiGeorge syndrome critical region gene 6
13358	ENSMUSG00000003528	Slc25a1	solute carrier family 25 (mitochondrial carrier, citrate transporter), member 1
13498	ENSMUSG00000004263	Atn1	atrophin 1
13508	ENSMUSG00000050272	Dscam	DS cell adhesion molecule
13559	ENSMUSG00000027552	E2f5	E2F transcription factor 5
13627	ENSMUSG00000037742	Eef1a1	eukaryotic translation elongation factor 1 alpha 1
13875	ENSMUSG00000040857	Erf	Ets2 repressor factor
14085	ENSMUSG00000030630	Fah	fumarylacetoacetate hydrolase
14109	ENSMUSG00000038274	Fau	Finkel-Biskis-Reilly murine sarcoma virus (FBR-MuSV) ubiquitously expressed (fox derived)
14296	ENSMUSG00000067199	Frat1	frequently rearranged in advanced T cell lymphomas
14455	ENSMUSG00000053332	Gas5	growth arrest specific 5
14470	ENSMUSG00000003380	Rabac1	Rab acceptor 1 (prenylated)
14682	ENSMUSG00000024639	Gnaq	guanine nucleotide binding protein, alpha q polypeptide
14694	ENSMUSG00000020372	Rack1	receptor for activated C kinase 1
14768	ENSMUSG00000026000	Lancl1	LanC (bacterial lantibiotic synthetase component C)-like 1
14790	ENSMUSG00000072772	Grcc10	gene rich cluster, C10 gene
14809	ENSMUSG00000003378	Grik5	glutamate receptor, ionotropic, kainate 5 (gamma 2)
15108	ENSMUSG00000025260	Hsd17b10	hydroxysteroid (17-beta) dehydrogenase 10
15184	ENSMUSG00000008855	Hdac5	histone deacetylase 5
15211	ENSMUSG00000025232	Hexa	hexosaminidase A
15468	ENSMUSG00000020230	Prmt2	protein arginine N-methyltransferase 2
15528	ENSMUSG00000073676	Hspe1	heat shock protein 1 (chaperonin 10)
15936	ENSMUSG00000053560	Ier2	immediate early response 2
16197	ENSMUSG00000003882	Il7r	interleukin 7 receptor
16341	ENSMUSG00000022336	Eif3e	eukaryotic translation initiation factor 3, subunit E
16431	ENSMUSG00000031239	Itm2a	integral membrane protein 2A
16768	ENSMUSG00000030124	Lag3	lymphocyte-activation gene 3
16785	ENSMUSG00000032518	Rpsa	ribosomal protein SA
16898	ENSMUSG00000044533	Rps2	ribosomal protein S2
17117	ENSMUSG00000022244	Amacr	alpha-methylacyl-CoA racemase
17125	ENSMUSG00000031681	Smad1	SMAD family member 1
17250	ENSMUSG00000023088	Abcc1	ATP-binding cassette, sub-family C (CFTR/MRP), member 1
17524	ENSMUSG00000031402	Mpp1	membrane protein, palmitoylated
17534	ENSMUSG00000020695	Mrc2	mannose receptor, C type 2
17705	ENSMUSG00000064357	ATP6	ATP synthase F0 subunit 6
17709	ENSMUSG00000064354	COX2	cytochrome c oxidase subunit II
17717	ENSMUSG00000064345	ND2	NADH dehydrogenase subunit 2
17719	ENSMUSG00000064363	ND4	NADH dehydrogenase subunit 4
17721	ENSMUSG00000064367	ND5	NADH dehydrogenase subunit 5
17722	ENSMUSG00000064368	ND6	NADH dehydrogenase subunit 6
17756	ENSMUSG00000015222	Map2	microtubule-associated protein 2
17938	ENSMUSG00000061315	Naca	nascent polypeptide-associated complex alpha polypeptide
17988	ENSMUSG00000005125	Ndrg1	N-myc downstream regulated gene 1
18213	ENSMUSG00000059146	Ntrk3	neurotrophic tyrosine kinase, receptor, type 3
18423	ENSMUSG00000005917	Otx1	orthodenticle homeobox 1
18458	ENSMUSG00000022283	Pabpc1	poly(A) binding protein, cytoplasmic 1
18548	ENSMUSG00000021587	Pcsk1	proprotein convertase subtilisin/kexin type 1
18559	ENSMUSG00000020553	Pctp	phosphatidylcholine transfer protein
18619	ENSMUSG00000045573	Penk	preproenkephalin
18715	ENSMUSG00000031155	Pim2	proviral integration site 2
19217	ENSMUSG00000037759	Ptger2	prostaglandin E receptor 2 (subtype EP2)
19299	ENSMUSG00000028127	Abcd3	ATP-binding cassette, sub-family D (ALD), member 3
19896	ENSMUSG00000037805	Rpl10a	ribosomal protein L10A
19899	ENSMUSG00000059070	Rpl18	ribosomal protein L18
19921	ENSMUSG00000017404	Rpl19	ribosomal protein L19
19933	ENSMUSG00000041453	Rpl21	ribosomal protein L21
19934	ENSMUSG00000028936	Rpl22	ribosomal protein L22
19935	ENSMUSG00000037772	Mrpl23	mitochondrial ribosomal protein L23
19941	ENSMUSG00000060938	Rpl26	ribosomal protein L26
19942	ENSMUSG00000063316	Rpl27	ribosomal protein L27
19943	ENSMUSG00000030432	Rpl28	ribosomal protein L28
19944	ENSMUSG00000048758	Rpl29	ribosomal protein L29
19946	ENSMUSG00000058600	Rpl30	ribosomal protein L30
19951	ENSMUSG00000057841	Rpl32	ribosomal protein L32
19981	ENSMUSG00000046330	Rpl37a	ribosomal protein L37a
19982	ENSMUSG00000079435	Rpl36a	ribosomal protein L36A
19988	ENSMUSG00000029614	Rpl6	ribosomal protein L6
19989	ENSMUSG00000043716	Rpl7	ribosomal protein L7
20005	ENSMUSG00000047215	Rpl9	ribosomal protein L9
20016	ENSMUSG00000067148	Polr1c	polymerase (RNA) I polypeptide C
20042	ENSMUSG00000061983	Rps12	ribosomal protein S12
20044	ENSMUSG00000024608	Rps14	ribosomal protein S14
20054	ENSMUSG00000063457	Rps15	ribosomal protein S15
20055	ENSMUSG00000037563	Rps16	ribosomal protein S16
20068	ENSMUSG00000061787	Rps17	ribosomal protein S17
20084	ENSMUSG00000008668	Rps18	ribosomal protein S18
20085	ENSMUSG00000040952	Rps19	ribosomal protein S19
20088	ENSMUSG00000025290	Rps24	ribosomal protein S24
20090	ENSMUSG00000034892	Rps29	ribosomal protein S29
20091	ENSMUSG00000028081	Rps3a1	ribosomal protein S3A1
20102	ENSMUSG00000031320	Rps4x	ribosomal protein S4, X-linked
20103	ENSMUSG00000012848	Rps5	ribosomal protein S5
20104	ENSMUSG00000028495	Rps6	ribosomal protein S6
20115	ENSMUSG00000061477	Rps7	ribosomal protein S7
20116	ENSMUSG00000047675	Rps8	ribosomal protein S8
20230	ENSMUSG00000023927	Satb1	special AT-rich sequence binding protein 1
20280	ENSMUSG00000028603	Scp2	sterol carrier protein 2, liver
20363	ENSMUSG00000064373	Selenop	selenoprotein P
20400	ENSMUSG00000005696	Sh2d1a	SH2 domain containing 1A
20444	ENSMUSG00000031749	St3gal2	ST3 beta-galactoside alpha-2,3-sialyltransferase 2
20449	ENSMUSG00000030283	St8sia1	ST8 alpha-N-acetyl-neuraminide alpha-2,8-sialyltransferase 1
20463	ENSMUSG00000024248	Cox7a2l	cytochrome c oxidase subunit 7A2 like
20475	ENSMUSG00000040841	Six5	sine oculis-related homeobox 5
20715	ENSMUSG00000041481	Serpina3g	serine (or cysteine) peptidase inhibitor, clade A, member 3G
20719	ENSMUSG00000060147	Serpinb6a	serine (or cysteine) peptidase inhibitor, clade B, member 6a
20733	ENSMUSG00000074227	Spint2	serine protease inhibitor, Kunitz type 2
21413	ENSMUSG00000053477	Tcf4	transcription factor 4
21422	ENSMUSG00000009733	Tfcp2	transcription factor CP2
21632	ENSMUSG00000076755	Trgv1	T cell receptor gamma, variable 1
21754	ENSMUSG00000028458	Tesk1	testis specific protein kinase 1
21788	ENSMUSG00000027082	Tfpi	tissue factor pathway inhibitor
21815	ENSMUSG00000047407	Tgif1	TGFB-induced factor homeobox 1
21946	ENSMUSG00000030413	Pglyrp1	peptidoglycan recognition protein 1
22025	ENSMUSG00000005897	Nr2c1	nuclear receptor subfamily 2, group C, member 1
22070	ENSMUSG00000060126	Tpt1	tumor protein, translationally-controlled 1
22121	ENSMUSG00000074129	Rpl13a	ribosomal protein L13A
22164	ENSMUSG00000026700	Tnfsf4	tumor necrosis factor (ligand) superfamily, member 4
22186	ENSMUSG00000090137	Uba52	ubiquitin A-52 residue ribosomal protein fusion product 1
22340	ENSMUSG00000024962	Vegfb	vascular endothelial growth factor B
22401	ENSMUSG00000027663	Zmat3	zinc finger matrin type 3
22591	ENSMUSG00000030094	Xpc	xeroderma pigmentosum, complementation group C
22718	ENSMUSG00000037640	Zfp60	zinc finger protein 60
22756	ENSMUSG00000074282	Zfp94	zinc finger protein 94
23859	ENSMUSG00000052572	Dlg2	discs large MAGUK scaffold protein 2
23980	ENSMUSG00000032959	Pebp1	phosphatidylethanolamine binding protein 1
24058	ENSMUSG00000025494	Sigirr	single immunoglobulin and toll-interleukin 1 receptor (TIR) domain
24064	ENSMUSG00000022114	Spry2	sprouty RTK signaling antagonist 2
26357	ENSMUSG00000029802	Abcg2	ATP binding cassette subfamily G member 2 (Junior blood group)
26432	ENSMUSG00000032374	Plod2	procollagen lysine, 2-oxoglutarate 5-dioxygenase 2
26451	ENSMUSG00000046364	Rpl27a	ribosomal protein L27A
26961	ENSMUSG00000003970	Rpl8	ribosomal protein L8
27007	ENSMUSG00000030149	Klrk1	killer cell lectin-like receptor subfamily K, member 1
27050	ENSMUSG00000030744	Rps3	ribosomal protein S3
27056	ENSMUSG00000029771	Irf5	interferon regulatory factor 5
27207	ENSMUSG00000003429	Rps11	ribosomal protein S11
27367	ENSMUSG00000060036	Rpl3	ribosomal protein L3
27369	ENSMUSG00000014554	Dguok	deoxyguanosine kinase
27370	ENSMUSG00000025362	Rps26	ribosomal protein S26
27419	ENSMUSG00000001751	Naglu	alpha-N-acetylglucosaminidase (Sanfilippo disease IIIB)
27998	ENSMUSG00000061286	Exosc5	exosome component 5
28088	ENSMUSG00000001783	Rtcb	RNA 2',3'-cyclic phosphate and 5'-OH ligase
29809	ENSMUSG00000026721	Rabgap1l	RAB GTPase activating protein 1-like
29817	ENSMUSG00000036256	Igfbp7	insulin-like growth factor binding protein 7
29871	ENSMUSG00000000085	Scmh1	sex comb on midleg homolog 1
30928	ENSMUSG00000063659	Zbtb18	zinc finger and BTB domain containing 18
30944	ENSMUSG00000044807	Zfp354c	zinc finger protein 354C
50766	ENSMUSG00000024074	Crim1	cysteine rich transmembrane BMP regulator 1 (chordin like)
50778	ENSMUSG00000026358	Rgs1	regulator of G-protein signaling 1
52065	ENSMUSG00000070056	Mfhas1	malignant fibrous histiocytoma amplified sequence 1
52323	ENSMUSG00000028986	Klhl7	kelch-like 7
52609	ENSMUSG00000053411	Cbx7	chromobox 7
54127	ENSMUSG00000067288	Rps28	ribosomal protein S28
54194	ENSMUSG00000002625	Akap8l	A kinase (PRKA) anchor protein 8-like
54201	ENSMUSG00000046658	Zfp316	zinc finger protein 316
54217	ENSMUSG00000057863	Rpl36	ribosomal protein L36
54219	ENSMUSG00000002308	Cd320	CD320 antigen
54324	ENSMUSG00000033542	Arhgef5	Rho guanine nucleotide exchange factor (GEF) 5
54446	ENSMUSG00000003847	Nfat5	nuclear factor of activated T cells 5
55949	ENSMUSG00000025967	Eef1b2	eukaryotic translation elongation factor 1 beta 2
56040	ENSMUSG00000007892	Rplp1	ribosomal protein, large, P1
56176	ENSMUSG00000022940	Pigp	phosphatidylinositol glycan anchor biosynthesis, class P
56218	ENSMUSG00000020453	Patz1	POZ (BTB) and AT hook containing zinc finger 1
56332	ENSMUSG00000032531	Amotl2	angiomotin-like 2
56338	ENSMUSG00000038393	Txnip	thioredoxin interacting protein
56461	ENSMUSG00000079056	Kcnip3	Kv channel interacting protein 3, calsenilin
56468	ENSMUSG00000037104	Socs5	suppressor of cytokine signaling 5
56496	ENSMUSG00000067377	Tspan6	tetraspanin 6
56535	ENSMUSG00000019809	Pex3	peroxisomal biogenesis factor 3
56612	ENSMUSG00000001289	Pfdn5	prefoldin 5
56632	ENSMUSG00000057342	Sphk2	sphingosine kinase 2
56726	ENSMUSG00000031246	Sh3bgrl	SH3-binding domain glutamic acid-rich protein like
56795	ENSMUSG00000025870	Arl10	ADP-ribosylation factor-like 10
56812	ENSMUSG00000026203	Dnajb2	DnaJ heat shock protein family (Hsp40) member B2
57294	ENSMUSG00000090733	Rps27	ribosomal protein S27
57319	ENSMUSG00000019872	Smpdl3a	sphingomyelin phosphodiesterase, acid-like 3A
57808	ENSMUSG00000060636	Rpl35a	ribosomal protein L35A
57813	ENSMUSG00000035824	Tk2	thymidine kinase 2, mitochondrial
57908	ENSMUSG00000015597	Zfp318	zinc finger protein 318
58875	ENSMUSG00000029776	Hibadh	3-hydroxyisobutyrate dehydrogenase
58887	ENSMUSG00000052751	Repin1	replication initiator 1
59028	ENSMUSG00000024785	Rcl1	RNA terminal phosphate cyclase-like 1
59050	ENSMUSG00000060739	Nsa2	NSA2 ribosome biogenesis homolog
60596	ENSMUSG00000033910	Gucy1a1	guanylate cyclase 1, soluble, alpha 1
64010	ENSMUSG00000021067	Sav1	salvador family WW domain containing 1
64011	ENSMUSG00000053310	Nrgn	neurogranin
65019	ENSMUSG00000071415	Rpl23	ribosomal protein L23
66042	ENSMUSG00000036169	Sostdc1	sclerostin domain containing 1
66085	ENSMUSG00000031029	Eif3f	eukaryotic translation initiation factor 3, subunit F
66109	ENSMUSG00000020577	Tspan13	tetraspanin 13
66162	ENSMUSG00000047721	Bola2	bolA-like 2 (E. coli)
66181	ENSMUSG00000027133	Nop10	NOP10 ribonucleoprotein
66361	ENSMUSG00000039795	Zfand1	zinc finger, AN1-type domain 1
66461	ENSMUSG00000063235	Ptpmt1	protein tyrosine phosphatase, mitochondrial 1
66475	ENSMUSG00000049517	Rps23	ribosomal protein S23
66480	ENSMUSG00000012405	Rpl15	ribosomal protein L15
66481	ENSMUSG00000039001	Rps21	ribosomal protein S21
66489	ENSMUSG00000062997	Rpl35	ribosomal protein L35
66515	ENSMUSG00000038545	Cul7	cullin 7
66559	ENSMUSG00000041921	Metap1d	methionyl aminopeptidase type 1D (mitochondrial)
66576	ENSMUSG00000063882	Uqcrh	ubiquinol-cytochrome c reductase hinge protein
66659	ENSMUSG00000028093	Acp6	acid phosphatase 6, lysophosphatidic
66667	ENSMUSG00000022849	Hspbap1	Hspb associated protein 1
66771	ENSMUSG00000018415	Gid4	GID complex subunit 4, VID24 homolog
66885	ENSMUSG00000030861	Acadsb	acyl-Coenzyme A dehydrogenase, short/branched chain
66904	ENSMUSG00000032527	Pccb	propionyl Coenzyme A carboxylase, beta polypeptide
66912	ENSMUSG00000020547	Bzw2	basic leucine zipper and W2 domains 2
66950	ENSMUSG00000026627	Pacc1	proton activated chloride channel 1
66970	ENSMUSG00000003992	Ssbp2	single-stranded DNA binding protein 2
67015	ENSMUSG00000030301	Ccdc91	coiled-coil domain containing 91
67023	ENSMUSG00000002395	Use1	unconventional SNARE in the ER 1 homolog (S. cerevisiae)
67025	ENSMUSG00000059291	Rpl11	ribosomal protein L11
67096	ENSMUSG00000028690	Mmachc	methylmalonic aciduria cblC type, with homocystinuria
67097	ENSMUSG00000052146	Rps10	ribosomal protein S10
67115	ENSMUSG00000025794	Rpl14	ribosomal protein L14
67117	ENSMUSG00000031176	Dynlt3	dynein light chain Tctex-type 3
67149	ENSMUSG00000078532	Nkain1	Na+/K+ transporting ATPase interacting 1
67160	ENSMUSG00000071644	Eef1g	eukaryotic translation elongation factor 1 gamma
67186	ENSMUSG00000025508	Rplp2	ribosomal protein, large P2
67222	ENSMUSG00000024528	Srfbp1	serum response factor binding protein 1
67255	ENSMUSG00000059878	Zfp422	zinc finger protein 422
67281	ENSMUSG00000041841	Rpl37	ribosomal protein L37
67298	ENSMUSG00000043384	Gprasp1	G protein-coupled receptor associated sorting protein 1
67378	ENSMUSG00000031755	Bbs2	Bardet-Biedl syndrome 2 (human)
67393	ENSMUSG00000046668	Cxxc5	CXXC finger 5
67417	ENSMUSG00000030871	Ears2	glutamyl-tRNA synthetase 2, mitochondrial
67425	ENSMUSG00000006154	Eps8l1	EPS8-like 1
67427	ENSMUSG00000028234	Rps20	ribosomal protein S20
67603	ENSMUSG00000019960	Dusp6	dual specificity phosphatase 6
67605	ENSMUSG00000011096	Akt1s1	AKT1 substrate 1 (proline-rich)
67607	ENSMUSG00000074165	Zfp788	zinc finger protein 788
67615	ENSMUSG00000036241	Ube2r2	ubiquitin-conjugating enzyme E2R 2
67671	ENSMUSG00000057322	Rpl38	ribosomal protein L38
67723	NA	Cep83os	centrosomal protein 83, opposite strand
67808	ENSMUSG00000029030	Tprgl	transformation related protein 63 regulated like
67869	ENSMUSG00000037058	Paip2	polyadenylate-binding protein-interacting protein 2
67885	ENSMUSG00000051319	Mtln	mitoregulin
67891	ENSMUSG00000032399	Rpl4	ribosomal protein L4
67945	ENSMUSG00000093674	Rpl41	ribosomal protein L41
68028	ENSMUSG00000039221	Rpl22l1	ribosomal protein L22 like 1
68052	ENSMUSG00000090862	Rps13	ribosomal protein S13
68066	ENSMUSG00000018677	Slc25a39	solute carrier family 25, member 39
68077	ENSMUSG00000041560	Nop53	NOP53 ribosome biogenesis factor
68135	ENSMUSG00000022312	Eif3h	eukaryotic translation initiation factor 3, subunit H
68151	ENSMUSG00000028173	Wls	wntless WNT ligand secretion mediator
68193	ENSMUSG00000098274	Rpl24	ribosomal protein L24
68332	ENSMUSG00000074211	Sdhaf1	succinate dehydrogenase complex assembly factor 1
68347	ENSMUSG00000025731	Mettl26	methyltransferase like 26
68401	ENSMUSG00000034793	G6pc3	glucose 6 phosphatase, catalytic, 3
68404	ENSMUSG00000039114	Nrn1	neuritin 1
68436	ENSMUSG00000062006	Rpl34	ribosomal protein L34
68742	ENSMUSG00000060538	Tmem219	transmembrane protein 219
68763	ENSMUSG00000092203	1110038B12Rik	RIKEN cDNA 1110038B12 gene
68836	ENSMUSG00000010406	Mrpl52	mitochondrial ribosomal protein L52
68910	ENSMUSG00000068551	Zfp467	zinc finger protein 467
68949	ENSMUSG00000074578	Zfas1	zinc finger, NFX1-type containing 1, antisense RNA 1
69090	ENSMUSG00000044475	Ascc1	activating signal cointegrator 1 complex subunit 1
69101	ENSMUSG00000041774	Ydjc	YdjC homolog (bacterial)
69202	ENSMUSG00000030122	Ptms	parathymosin
69221	ENSMUSG00000086841	2410006H16Rik	RIKEN cDNA 2410006H16 gene
69554	ENSMUSG00000020978	Klhdc2	kelch domain containing 2
69749	ENSMUSG00000087590	Epb41l4aos	erythrocyte membrane protein band 4.1 like 4a, opposite strand
69890	ENSMUSG00000049295	Zfp219	zinc finger protein 219
69895	ENSMUSG00000104960	Snhg8	small nucleolar RNA host gene 8
70123	ENSMUSG00000086316	Nbdy	negative regulator of P-body association
70155	ENSMUSG00000026158	Ogfrl1	opioid growth factor receptor-like 1
70186	ENSMUSG00000003955	Fam162a	family with sequence similarity 162, member A
70396	ENSMUSG00000026095	Asnsd1	asparagine synthetase domain containing 1
70511	ENSMUSG00000022544	Eef2kmt	eukaryotic elongation factor 2 lysine methyltransferase
70612	ENSMUSG00000027341	Tmem230	transmembrane protein 230
70750	ENSMUSG00000009905	Kdsr	3-ketodihydrosphingosine reductase
70779	ENSMUSG00000029913	Prdm5	PR domain containing 5
70796	ENSMUSG00000039199	Zdhhc1	zinc finger, DHHC domain containing 1
71198	ENSMUSG00000043415	Otud1	OTU domain containing 1
71599	ENSMUSG00000051705	Senp8	SUMO/sentrin specific peptidase 8
71778	ENSMUSG00000054920	Klhl5	kelch-like 5
71883	ENSMUSG00000029319	Coq2	coenzyme Q2 4-hydroxybenzoate polyprenyltransferase
71974	ENSMUSG00000030505	Prmt3	protein arginine N-methyltransferase 3
72018	ENSMUSG00000025040	Fundc1	FUN14 domain containing 1
72050	ENSMUSG00000026047	Poglut2	protein O-glucosyltransferase 2
72113	ENSMUSG00000021044	Adck1	aarF domain containing kinase 1
72128	ENSMUSG00000060301	2610008E11Rik	RIKEN cDNA 2610008E11 gene
72133	ENSMUSG00000025086	Trub1	TruB pseudouridine (psi) synthase family member 1
72154	ENSMUSG00000036898	Zfp157	zinc finger protein 157
72194	ENSMUSG00000020883	Fbxl20	F-box and leucine-rich repeat protein 20
72238	ENSMUSG00000023923	Tbc1d5	TBC1 domain family, member 5
72386	ENSMUSG00000087259	2610035D17Rik	RIKEN cDNA 2610035D17 gene
72482	ENSMUSG00000033701	Acbd6	acyl-Coenzyme A binding domain containing 6
72504	ENSMUSG00000054321	Taf4b	TATA-box binding protein associated factor 4b
72519	ENSMUSG00000028221	Pip4p2	phosphatidylinositol-4,5-bisphosphate 4-phosphatase 2
72543	ENSMUSG00000038740	Mvb12b	multivesicular body subunit 12B
72865	ENSMUSG00000051851	Rtl8c	retrotransposon Gag like 8C
72997	ENSMUSG00000087403	Kantr	Kdm5c adjacent non-coding transcript
73389	ENSMUSG00000002996	Hbp1	high mobility group box transcription factor 1
73390	ENSMUSG00000047669	Msl3l2	MSL3 like 2
74123	ENSMUSG00000023991	Foxp4	forkhead box P4
74443	ENSMUSG00000006675	P4htm	prolyl 4-hydroxylase, transmembrane (endoplasmic reticulum)
74764	ENSMUSG00000003546	Klc4	kinesin light chain 4
75099	ENSMUSG00000043831	Lysmd4	LysM, putative peptidoglycan-binding, domain containing 4
75146	ENSMUSG00000025227	Mfsd13a	major facilitator superfamily domain containing 13a
75540	ENSMUSG00000053870	Fpgt	fucose-1-phosphate guanylyltransferase
75617	ENSMUSG00000009927	Rps25	ribosomal protein S25
75620	ENSMUSG00000055553	Kxd1	KxDL motif containing 1
75751	ENSMUSG00000002319	Ipo4	importin 4
75785	ENSMUSG00000062901	Klhl24	kelch-like 24
76375	ENSMUSG00000030610	Det1	de-etiolated homolog 1 (Arabidopsis)
76491	ENSMUSG00000042073	Abhd14b	abhydrolase domain containing 14b
76524	ENSMUSG00000032245	Cln6	ceroid-lipofuscinosis, neuronal 6
76580	ENSMUSG00000029060	Mib2	mindbomb E3 ubiquitin protein ligase 2
76747	ENSMUSG00000026989	Dapl1	death associated protein-like 1
76808	ENSMUSG00000045128	Rpl18a	ribosomal protein L18A
76824	ENSMUSG00000046671	Mtfr1l	mitochondrial fission regulator 1-like
76846	ENSMUSG00000006333	Rps9	ribosomal protein S9
77045	ENSMUSG00000029438	Bcl7a	B cell CLL/lymphoma 7A
77097	ENSMUSG00000053580	Tanc2	tetratricopeptide repeat, ankyrin repeat and coiled-coil containing 2
77697	ENSMUSG00000029575	Mmab	methylmalonic aciduria (cobalamin deficiency) cblB type homolog (human)
78294	ENSMUSG00000020460	Rps27a	ribosomal protein S27A
78309	ENSMUSG00000040327	Cul9	cullin 9
78749	ENSMUSG00000043336	Filip1l	filamin A interacting protein 1-like
80902	ENSMUSG00000025602	Zfp202	zinc finger protein 202
80904	ENSMUSG00000040415	Dtx3	deltex 3, E3 ubiquitin ligase
84544	ENSMUSG00000022657	Cd96	CD96 antigen
93681	ENSMUSG00000063894	Zkscan8	zinc finger with KRAB and SCAN domains 8
93697	ENSMUSG00000032235	Ice2	interactor of little elongation complex ELL subunit 2
93757	ENSMUSG00000056899	Immp2l	IMP2 inner mitochondrial membrane peptidase-like (S. cerevisiae)
94218	ENSMUSG00000001138	Cnnm3	cyclin M3
94353	ENSMUSG00000066456	Hmgn3	high mobility group nucleosomal binding domain 3
99003	ENSMUSG00000074994	Qser1	glutamine and serine rich 1
99010	ENSMUSG00000027134	Lpcat4	lysophosphatidylcholine acyltransferase 4
99890	ENSMUSG00000049300	Prmt6	protein arginine N-methyltransferase 6
100177	ENSMUSG00000042408	Zmym6	zinc finger, MYM-type 6
100637	ENSMUSG00000041132	N4bp2l1	NEDD4 binding protein 2-like 1
101604	ENSMUSG00000078580	E430018J23Rik	RIKEN cDNA E430018J23 gene
102294	ENSMUSG00000079057	Cyp4v3	cytochrome P450, family 4, subfamily v, polypeptide 3
104156	ENSMUSG00000013089	Etv5	ets variant 5
104776	ENSMUSG00000021238	Aldh6a1	aldehyde dehydrogenase family 6, subfamily A1
106248	ENSMUSG00000022704	Qtrt2	queuine tRNA-ribosyltransferase accessory subunit 2
106347	ENSMUSG00000022900	Ildr1	immunoglobulin-like domain containing receptor 1
106369	ENSMUSG00000022773	Ypel1	yippee like 1
106522	ENSMUSG00000024247	Pkdcc	protein kinase domain containing, cytoplasmic
106639	ENSMUSG00000054723	Vmac	vimentin-type intermediate filament associated coiled-coil protein
107197	ENSMUSG00000071654	Uqcc3	ubiquinol-cytochrome c reductase complex assembly factor 3
107576	ENSMUSG00000076757	Trgc4	T cell receptor gamma, constant 4
107771	ENSMUSG00000049086	Bmyc	brain expressed myelocytomatosis oncogene
109115	ENSMUSG00000038954	Supt3	SPT3, SAGA and STAGA complex component
109161	ENSMUSG00000032307	Ube2q2	ubiquitin-conjugating enzyme E2Q family member 2
109169	ENSMUSG00000110185	Igip	IgA inducing protein
109552	ENSMUSG00000003161	Sri	sorcin
109801	ENSMUSG00000024026	Glo1	glyoxalase 1
110198	ENSMUSG00000028743	Akr7a5	aldo-keto reductase family 7, member A5 (aflatoxin aldehyde reductase)
110639	ENSMUSG00000025742	Prps2	phosphoribosyl pyrophosphate synthetase 2
110821	ENSMUSG00000041650	Pcca	propionyl-Coenzyme A carboxylase, alpha polypeptide
110954	ENSMUSG00000008682	Rpl10	ribosomal protein L10
114641	ENSMUSG00000073702	Rpl31	ribosomal protein L31
140482	ENSMUSG00000047264	Zfp358	zinc finger protein 358
140546	ENSMUSG00000033423	Eri3	exoribonuclease 3
170737	ENSMUSG00000033545	Znrf1	zinc and ring finger 1
170770	ENSMUSG00000002083	Bbc3	BCL2 binding component 3
192287	ENSMUSG00000032449	Slc25a36	solute carrier family 25, member 36
207375	ENSMUSG00000025262	Fam120c	family with sequence similarity 120, member C
207607	ENSMUSG00000039963	Ccdc40	coiled-coil domain containing 40
207740	ENSMUSG00000039568	Ubald1	UBA-like domain containing 1
207742	ENSMUSG00000034177	Rnf43	ring finger protein 43
208198	ENSMUSG00000003344	Btbd2	BTB (POZ) domain containing 2
208967	ENSMUSG00000048550	Thnsl1	threonine synthase-like 1 (bacterial)
211586	ENSMUSG00000032411	Tfdp2	transcription factor Dp 2
211986	ENSMUSG00000043061	Tmem18	transmembrane protein 18
212153	ENSMUSG00000022701	Ccdc191	coiled-coil domain containing 191
212285	ENSMUSG00000037999	Arap2	ArfGAP with RhoGAP domain, ankyrin repeat and PH domain 2
212398	ENSMUSG00000047604	Frat2	frequently rearranged in advanced T cell lymphomas 2
212528	ENSMUSG00000001909	Trmt1	tRNA methyltransferase 1
212898	ENSMUSG00000039497	Dse	dermatan sulfate epimerase
212943	ENSMUSG00000032265	Tent5a	terminal nucleotidyltransferase 5A
213350	ENSMUSG00000051007	Gatd1	glutamine amidotransferase like class 1 domain containing 1
213539	ENSMUSG00000042215	Bag2	BCL2-associated athanogene 2
215160	ENSMUSG00000039917	Rhbdd2	rhomboid domain containing 2
215693	ENSMUSG00000052676	Zmat1	zinc finger, matrin type 1
215708	ENSMUSG00000054942	Miga1	mitoguardin 1
215814	ENSMUSG00000059554	Ccdc28a	coiled-coil domain containing 28A
216856	ENSMUSG00000051790	Nlgn2	neuroligin 2
218397	ENSMUSG00000021549	Rasa1	RAS p21 protein activator 1
218734	ENSMUSG00000033111	3830406C13Rik	RIKEN cDNA 3830406C13 gene
219105	ENSMUSG00000040123	Zmym5	zinc finger, MYM-type 5
223665	ENSMUSG00000116138	C030006K11Rik	RIKEN cDNA C030006K11 gene
224132	ENSMUSG00000022848	Slc49a4	solute carrier family 49 member 4
224656	ENSMUSG00000024220	Zfp523	zinc finger protein 523
225743	ENSMUSG00000025427	Rnf165	ring finger protein 165
226144	ENSMUSG00000025198	Erlin1	ER lipid raft associated 1
226527	ENSMUSG00000033488	Cryzl2	crystallin zeta like 2
227638	ENSMUSG00000036327	Qsox2	quiescin Q6 sulfhydryl oxidase 2
227693	ENSMUSG00000039686	Zer1	zyg-11 related, cell cycle regulator
227933	ENSMUSG00000036641	Ccdc148	coiled-coil domain containing 148
228730	ENSMUSG00000074749	Kiz	kizuna centrosomal protein
228839	ENSMUSG00000062175	Tgif2	TGFB-induced factor homeobox 2
228961	ENSMUSG00000039263	Npepl1	aminopeptidase-like 1
230379	ENSMUSG00000038007	Acer2	alkaline ceramidase 2
232187	ENSMUSG00000033706	Smyd5	SET and MYND domain containing 5
232430	ENSMUSG00000032652	Crebl2	cAMP responsive element binding protein-like 2
232785	ENSMUSG00000072653	Zfp783	zinc finger protein 783
233065	ENSMUSG00000042831	Alkbh6	alkB homolog 6
234854	ENSMUSG00000033862	Cdk10	cyclin-dependent kinase 10
235050	ENSMUSG00000066829	Zfp810	zinc finger protein 810
235469	ENSMUSG00000038535	Zfp280d	zinc finger protein 280D
235527	ENSMUSG00000032377	Plscr4	phospholipid scramblase 4
236733	ENSMUSG00000031066	Usp11	ubiquitin specific peptidase 11
237500	ENSMUSG00000036676	Tmtc3	transmembrane and tetratricopeptide repeat containing 3
237775	ENSMUSG00000054519	Zfp867	zinc finger protein 867
240041	ENSMUSG00000059142	Zfp945	zinc finger protein 945
240064	ENSMUSG00000095253	Zfp799	zinc finger protein 799
240066	ENSMUSG00000095325	Zfp870	zinc finger protein 870
240665	ENSMUSG00000025010	Ccnj	cyclin J
241274	ENSMUSG00000036833	Pnpla7	patatin-like phospholipase domain containing 7
241547	ENSMUSG00000027243	Harbi1	harbinger transposase derived 1
242747	ENSMUSG00000059423	Zfp933	zinc finger protein 933
242960	ENSMUSG00000039753	Fbxl5	F-box and leucine-rich repeat protein 5
243369	ENSMUSG00000029797	Sspo	SCO-spondin
243371	ENSMUSG00000073096	Lrrc61	leucine rich repeat containing 61
243529	ENSMUSG00000044927	H1f10	H1.10 linker histone
244713	ENSMUSG00000057551	Zfp317	zinc finger protein 317
245867	ENSMUSG00000027589	Pcmtd2	protein-L-isoaspartate (D-aspartate) O-methyltransferase domain containing 2
246229	ENSMUSG00000041684	Bivm	basic, immunoglobulin-like variable motif containing
246293	ENSMUSG00000029312	Klhl8	kelch-like 8
259277	ENSMUSG00000064023	Klk8	kallikrein related-peptidase 8
267019	ENSMUSG00000008683	Rps15a	ribosomal protein S15A
268449	ENSMUSG00000058546	Rpl23a	ribosomal protein L23A
268880	ENSMUSG00000047434	Xxylt1	xyloside xylosyltransferase 1
269261	ENSMUSG00000038900	Rpl12	ribosomal protein L12
269608	ENSMUSG00000039713	Plekhg5	pleckstrin homology domain containing, family G (with RhoGef domain) member 5
269881	ENSMUSG00000040390	Map3k10	mitogen-activated protein kinase kinase kinase 10
269999	ENSMUSG00000043964	Orai3	ORAI calcium release-activated calcium modulator 3
270035	ENSMUSG00000037363	Letm2	leucine zipper-EF-hand containing transmembrane protein 2
270106	ENSMUSG00000000740	Rpl13	ribosomal protein L13
277010	ENSMUSG00000044345	Marveld1	MARVEL (membrane-associating) domain containing 1
319195	ENSMUSG00000062328	Rpl17	ribosomal protein L17
319263	ENSMUSG00000051285	Pcmtd1	protein-L-isoaspartate (D-aspartate) O-methyltransferase domain containing 1
319719	ENSMUSG00000043183	Simc1	SUMO-interacting motifs containing 1
320051	ENSMUSG00000034584	Exph5	exophilin 5
320237	ENSMUSG00000054850	Smim10l2a	small integral membrane protein 10 like 2A
320299	ENSMUSG00000022837	Iqcb1	IQ calmodulin-binding motif containing 1
320685	ENSMUSG00000031562	Dctd	dCMP deaminase
329575	ENSMUSG00000095362	Gm14325	predicted gene 14325
338349	ENSMUSG00000038070	Cntln	centlein, centrosomal protein
353342	ENSMUSG00000106847	Peg13	paternally expressed 13
353502	ENSMUSG00000023904	Hcfc1r1	host cell factor C1 regulator 1 (XPO1-dependent)
380773	ENSMUSG00000021040	Slirp	SRA stem-loop interacting RNA binding protein
380797	ENSMUSG00000104213	Ighd	immunoglobulin heavy constant delta
380840	ENSMUSG00000046573	Lyrm4	LYR motif containing 4
382117	ENSMUSG00000046603	Tcaim	T cell activation inhibitor, mitochondrial
382118	ENSMUSG00000063488	Zkscan7	zinc finger with KRAB and SCAN domains 7
386655	ENSMUSG00000046058	Eid2	EP300 interacting inhibitor of differentiation 2
399510	ENSMUSG00000034761	Map4k5	mitogen-activated protein kinase kinase kinase kinase 5
414084	ENSMUSG00000044162	Tnip3	TNFAIP3 interacting protein 3
432502	ENSMUSG00000091086	Rpl6l	ribosomal protein L6-like
432731	ENSMUSG00000022228	Zscan26	zinc finger and SCAN domain containing 26
434178	ENSMUSG00000092416	Zfp141	zinc finger protein 141
434179	ENSMUSG00000069727	Zfp975	zinc finger protein 975
434197	ENSMUSG00000074071	Fam169b	family with sequence similarity 169, member B
544696	ENSMUSG00000038122	Tbc1d32	TBC1 domain family, member 32
613258	NA	A730017L22Rik	RIKEN cDNA A730017L22 gene
619547	ENSMUSG00000068396	Rpl34-ps1	ribosomal protein L34, pseudogene 1
620678	ENSMUSG00000080776	Gm12174	predicted gene 12174
667739	NA	NA	NA
100034726	ENSMUSG00000062353	Gm15772	ribosomal protein L26 pseudogene
100039571	ENSMUSG00000071532	Gm10335	ribosomal protein L23A pseudogene
100039899	ENSMUSG00000105993	Tex13d	TEX13 family member D
100040298	ENSMUSG00000087412	Gm15501	predicted pseudogene 15501
100042008	ENSMUSG00000107176	Gm9794	predicted pseudogene 9794
100042880	ENSMUSG00000081895	Rpl17-ps10	ribosomal protein L17, pseudogene 10
100043813	ENSMUSG00000050621	Rps27rt	ribosomal protein S27, retrogene
100124660	ENSMUSG00000107486	Trbv4	T cell receptor beta, variable 10
100124679	ENSMUSG00000076472	Trbv15	T cell receptor beta, variable 15
100502825	ENSMUSG00000072692	Rpl37rt	ribosomal protein L37, retrotransposed
100503222	NA	NA	NA
100503642	NA	NA	NA
100503670	ENSMUSG00000058558	Rpl5	ribosomal protein L5
100503842	ENSMUSG00000100017	2410022M11Rik	RIKEN cDNA 2410022M11 gene
100504637	ENSMUSG00000100199	Gm20324	predicted gene, 20324
100504663	ENSMUSG00000037526	Atg14	autophagy related 14
100861633	NA	NA	NA
100861652	NA	NA	NA
100861774	NA	NA	NA
100861883	NA	NA	NA
100862031	NA	NA	NA
100862257	NA	NA	NA

## Sheet: Cluster_V
ENTREZID	ENSEMBL	SYMBOL	Description
11428	ENSMUSG00000028405	Aco1	aconitase 1
11433	ENSMUSG00000001348	Acp5	acid phosphatase 5, tartrate resistant
11468	ENSMUSG00000059430	Actg2	actin, gamma 2, smooth muscle, enteric
11479	ENSMUSG00000000532	Acvr1b	activin A receptor, type 1B
11641	NA	NA	NA
11796	ENSMUSG00000032000	Birc3	baculoviral IAP repeat-containing 3
11811	ENSMUSG00000040694	Apobec2	apolipoprotein B mRNA editing enzyme, catalytic polypeptide 2
11865	ENSMUSG00000055116	Arntl	aryl hydrocarbon receptor nuclear translocator-like
11898	ENSMUSG00000076441	Ass1	argininosuccinate synthetase 1
11931	ENSMUSG00000026576	Atp1b1	ATPase, Na+/K+ transporting, beta 1 polypeptide
12006	ENSMUSG00000000142	Axin2	axin 2
12051	ENSMUSG00000053175	Bcl3	B cell leukemia/lymphoma 3
12183	ENSMUSG00000038871	Bpgm	2,3-bisphosphoglycerate mutase
12227	ENSMUSG00000020423	Btg2	BTG anti-proliferation factor 2
12289	ENSMUSG00000015968	Cacna1d	calcium channel, voltage-dependent, L type, alpha 1D subunit
12305	ENSMUSG00000003534	Ddr1	discoidin domain receptor family, member 1
12333	ENSMUSG00000024942	Capn1	calpain 1
12458	ENSMUSG00000040899	Ccr6	chemokine (C-C motif) receptor 6
12507	ENSMUSG00000024669	Cd5	CD5 antigen
12511	ENSMUSG00000024670	Cd6	CD6 antigen
12514	ENSMUSG00000018774	Cd68	CD68 antigen
12766	ENSMUSG00000050232	Cxcr3	chemokine (C-X-C motif) receptor 3
12799	ENSMUSG00000006782	Cnp	2',3'-cyclic nucleotide 3' phosphodiesterase
13163	ENSMUSG00000002307	Daxx	Fas death domain-associated protein
13417	ENSMUSG00000033826	Dnah8	dynein, axonemal, heavy chain 8
13518	ENSMUSG00000026131	Dst	dystonin
13642	ENSMUSG00000001300	Efnb2	ephrin B2
13723	ENSMUSG00000021728	Emb	embigin
13929	ENSMUSG00000020610	Amz2	archaelysin family metallopeptidase 2
14251	ENSMUSG00000059714	Flot1	flotillin 1
14469	ENSMUSG00000028270	Gbp2	guanylate binding protein 2
14528	ENSMUSG00000037580	Gch1	GTP cyclohydrolase 1
14704	ENSMUSG00000071658	Gng3	guanine nucleotide binding protein (G protein), gamma 3
14784	ENSMUSG00000059923	Grb2	growth factor receptor bound protein 2
15002	ENSMUSG00000041538	H2-Ob	histocompatibility 2, O region beta locus
15042	ENSMUSG00000053835	H2-T24	histocompatibility 2, T region locus 24
15251	ENSMUSG00000021109	Hif1a	hypoxia inducible factor 1, alpha subunit
15370	ENSMUSG00000023034	Nr4a1	nuclear receptor subfamily 4, group A, member 1
15944	ENSMUSG00000046879	Irgm1	immunity-related GTPase family M member 1
15957	ENSMUSG00000034459	Ifit1	interferon-induced protein with tetratricopeptide repeats 1
15959	ENSMUSG00000074896	Ifit3	interferon-induced protein with tetratricopeptide repeats 3
15976	ENSMUSG00000022971	Ifnar2	interferon (alpha and beta) receptor 2
16001	ENSMUSG00000005533	Igf1r	insulin-like growth factor I receptor
16071	ENSMUSG00000076609	Igkc	immunoglobulin kappa constant
16142	ENSMUSG00000076934	Iglv1	immunoglobulin lambda variable 1
16391	ENSMUSG00000002325	Irf9	interferon regulatory factor 9
16404	ENSMUSG00000025348	Itga7	integrin alpha 7
16419	ENSMUSG00000022817	Itgb5	integrin beta 5
16502	ENSMUSG00000058975	Kcnc1	potassium voltage gated channel, Shaw-related subfamily, member 1
16561	ENSMUSG00000063077	Kif1b	kinesin family member 1B
16599	ENSMUSG00000029178	Klf3	Kruppel-like factor 3 (basic)
16600	ENSMUSG00000003032	Klf4	Kruppel-like factor 4 (gut)
16797	ENSMUSG00000030742	Lat	linker for activation of T cells
16889	ENSMUSG00000024781	Lipa	lysosomal acid lipase A
16905	ENSMUSG00000028063	Lmna	lamin A
17075	ENSMUSG00000045394	Epcam	epithelial cell adhesion molecule
17082	ENSMUSG00000026069	Il1rl1	interleukin 1 receptor-like 1
17196	ENSMUSG00000041607	Mbp	myelin basic protein
17210	ENSMUSG00000038612	Mcl1	myeloid cell leukemia sequence 1
17357	ENSMUSG00000047945	Marcksl1	MARCKS-like 1
17454	ENSMUSG00000002227	Mov10	Mov10 RISC complex RNA helicase
17537	ENSMUSG00000041420	Meis3	Meis homeobox 3
17725	NA	mt-Rnr2	16S ribosomal RNA
17857	ENSMUSG00000000386	Mx1	MX dynamin-like GTPase 1
17858	ENSMUSG00000023341	Mx2	MX dynamin-like GTPase 2
17873	ENSMUSG00000015312	Gadd45b	growth arrest and DNA-damage-inducible 45 beta
18022	ENSMUSG00000058794	Nfe2	nuclear factor, erythroid derived 2
18174	ENSMUSG00000023030	Slc11a2	solute carrier family 11 (proton-coupled divalent metal ion transporters), member 2
18187	ENSMUSG00000025969	Nrp2	neuropilin 2
18439	ENSMUSG00000029468	P2rx7	purinergic receptor P2X, ligand-gated ion channel, 7
18642	ENSMUSG00000033065	Pfkm	phosphofructokinase, muscle
18717	ENSMUSG00000034902	Pip5k1c	phosphatidylinositol-4-phosphate 5-kinase, type 1 gamma
18807	ENSMUSG00000003363	Pld3	phospholipase D family, member 3
18854	ENSMUSG00000036986	Pml	promyelocytic leukemia
18985	ENSMUSG00000032053	Pou2af1	POU domain, class 2, associating factor 1
19094	ENSMUSG00000053137	Mapk11	mitogen-activated protein kinase 11
19165	ENSMUSG00000010609	Psen2	presenilin 2
19267	ENSMUSG00000041836	Ptpre	protein tyrosine phosphatase, receptor type, E
19713	ENSMUSG00000030110	Ret	ret proto-oncogene
19730	ENSMUSG00000026821	Ralgds	ral guanine nucleotide dissociation stimulator
20128	ENSMUSG00000030921	Trim30a	tripartite motif-containing 30A
20192	ENSMUSG00000057378	Ryr3	ryanodine receptor 3
20250	ENSMUSG00000025203	Scd2	stearoyl-Coenzyme A desaturase 2
20352	ENSMUSG00000030539	Sema4b	sema domain, immunoglobulin domain (Ig), transmembrane domain (TM) and short cytoplasmic domain, (semaphorin) 4B
20555	ENSMUSG00000078763	Slfn1	schlafen 1
20621	ENSMUSG00000037972	Snn	stannin
20652	ENSMUSG00000026600	Soat1	sterol O-acyltransferase 1
20684	ENSMUSG00000026222	Sp100	nuclear antigen Sp100
20741	ENSMUSG00000021061	Sptb	spectrin beta, erythrocytic
20846	ENSMUSG00000026104	Stat1	signal transducer and activator of transcription 1
20847	ENSMUSG00000040033	Stat2	signal transducer and activator of transcription 2
20975	ENSMUSG00000023805	Synj2	synaptojanin 2
21356	ENSMUSG00000024308	Tapbp	TAP binding protein
21452	ENSMUSG00000020432	Tcn2	transcobalamin 2
21814	ENSMUSG00000029287	Tgfbr3	transforming growth factor, beta receptor III
21822	ENSMUSG00000078922	Tgtp1	T cell specific GTPase 1
21844	ENSMUSG00000002489	Tiam1	T cell lymphoma invasion and metastasis 1
21926	ENSMUSG00000024401	Tnf	tumor necrosis factor
21940	ENSMUSG00000030336	Cd27	CD27 antigen
22057	ENSMUSG00000037573	Tob1	transducer of ErbB-2.1
22151	ENSMUSG00000058672	Tubb2a	tubulin, beta 2A class IIA
22156	ENSMUSG00000005968	Tuft1	tuftelin 1
22169	ENSMUSG00000020638	Cmpk2	cytidine monophosphate (UMP-CMP) kinase 2, mitochondrial
22214	ENSMUSG00000039159	Ube2h	ubiquitin-conjugating enzyme E2H
22354	ENSMUSG00000032528	Vipr1	vasoactive intestinal peptide receptor 1
22635	ENSMUSG00000079173	Zan	zonadhesin
23882	ENSMUSG00000021453	Gadd45g	growth arrest and DNA-damage-inducible 45 gamma
23962	ENSMUSG00000029561	Oasl2	2'-5' oligoadenylate synthetase-like 2
24083	ENSMUSG00000018931	Natd1	N-acetyltransferase domain containing 1
26377	ENSMUSG00000028159	Dapp1	dual adaptor for phosphotyrosine and 3-phosphoinositides 1
26395	ENSMUSG00000004936	Map2k1	mitogen-activated protein kinase kinase 1
26921	ENSMUSG00000026074	Map4k4	mitogen-activated protein kinase kinase kinase kinase 4
26949	ENSMUSG00000034993	Vat1	vesicle amine transport 1
27373	ENSMUSG00000022433	Csnk1e	casein kinase 1, epsilon
29810	ENSMUSG00000030847	Bag3	BCL2-associated athanogene 3
29811	ENSMUSG00000004558	Ndrg2	N-myc downstream regulated gene 2
30791	ENSMUSG00000052310	Slc39a1	solute carrier family 39 (zinc transporter), member 1
30935	ENSMUSG00000060519	Tor3a	torsin family 3, member A
50523	ENSMUSG00000021959	Lats2	large tumor suppressor 2
50781	ENSMUSG00000030772	Dkk3	dickkopf WNT signaling pathway inhibitor 3
52588	ENSMUSG00000037824	Tspan14	tetraspanin 14
52662	ENSMUSG00000024544	Ldlrad4	low density lipoprotein receptor class A domain containing 4
52830	ENSMUSG00000028675	Pnrc2	proline-rich nuclear receptor coactivator 2
53314	ENSMUSG00000034266	Batf	basic leucine zipper transcription factor, ATF-like
53881	ENSMUSG00000089774	Slc5a3	solute carrier family 5 (inositol transporters), member 3
54123	ENSMUSG00000025498	Irf7	interferon regulatory factor 7
54139	ENSMUSG00000026638	Irf6	interferon regulatory factor 6
54396	ENSMUSG00000069874	Irgm2	immunity-related GTPase family M member 2
54397	ENSMUSG00000015474	Ppt2	palmitoyl-protein thioesterase 2
54447	ENSMUSG00000024887	Asah2	N-acylsphingosine amidohydrolase 2
56224	ENSMUSG00000028152	Tspan5	tetraspanin 5
56318	ENSMUSG00000032561	Acpp	acid phosphatase, prostate
56405	ENSMUSG00000018648	Dusp14	dual specificity phosphatase 14
56417	ENSMUSG00000027951	Adar	adenosine deaminase, RNA-specific
56422	ENSMUSG00000019977	Hbs1l	Hbs1-like (S. cerevisiae)
56508	ENSMUSG00000049044	Rapgef4	Rap guanine nucleotide exchange factor (GEF) 4
57259	ENSMUSG00000048546	Tob2	transducer of ERBB2, 2
57344	ENSMUSG00000003559	As3mt	arsenite methyltransferase
57444	ENSMUSG00000039236	Isg20	interferon-stimulated protein
58185	ENSMUSG00000020641	Rsad2	radical S-adenosyl methionine domain containing 2
58203	ENSMUSG00000027514	Zbp1	Z-DNA binding protein 1
59043	ENSMUSG00000029364	Wsb2	WD repeat and SOCS box-containing 2
59090	ENSMUSG00000035621	Midn	midnolin
59125	ENSMUSG00000026393	Nek7	NIMA (never in mitosis gene a)-related expressed kinase 7
60440	ENSMUSG00000054072	Iigp1	interferon inducible GTPase 1
60455	ENSMUSG00000024180	Pgap6	post-glycosylphosphatidylinositol attachment to proteins 6
60599	ENSMUSG00000028211	Trp53inp1	transformation related protein 53 inducible nuclear protein 1
63955	ENSMUSG00000040957	Cables1	CDK5 and Abl enzyme substrate 1
64082	ENSMUSG00000022803	Popdc2	popeye domain containing 2
64138	ENSMUSG00000016256	Ctsz	cathepsin Z
65107	ENSMUSG00000022175	Lrp10	low-density lipoprotein receptor-related protein 10
65221	ENSMUSG00000024737	Slc15a3	solute carrier family 15, member 3
66082	ENSMUSG00000025277	Abhd6	abhydrolase domain containing 6
66241	ENSMUSG00000026411	Tmem9	transmembrane protein 9
66725	ENSMUSG00000036273	Lrrk2	leucine-rich repeat kinase 2
66860	ENSMUSG00000035168	Tanc1	tetratricopeptide repeat, ankyrin repeat and coiled-coil containing 1
66889	ENSMUSG00000031438	Rnf128	ring finger protein 128
66905	ENSMUSG00000024197	Plin3	perilipin 3
66994	ENSMUSG00000035790	Cep19	centrosomal protein 19
67138	ENSMUSG00000029798	Herc6	hect domain and RLD 6
67608	ENSMUSG00000000056	Narf	nuclear prelamin A recognition factor
67775	ENSMUSG00000033355	Rtp4	receptor transporter protein 4
67886	ENSMUSG00000041570	Camsap2	calmodulin regulated spectrin-associated protein family, member 2
67911	ENSMUSG00000050954	Zfp169	zinc finger protein 169
68526	ENSMUSG00000041762	Gpr155	G protein-coupled receptor 155
68703	ENSMUSG00000039852	Rere	arginine glutamic acid dipeptide (RE) repeats
68728	ENSMUSG00000038375	Trp53inp2	transformation related protein 53 inducible nuclear protein 2
68911	ENSMUSG00000047824	Pygo2	pygopus 2
69028	ENSMUSG00000026088	Mitd1	MIT, microtubule interacting and transport, domain containing 1
69368	ENSMUSG00000073643	Wdfy1	WD repeat and FYVE domain containing 1
69399	ENSMUSG00000032666	1700025G04Rik	RIKEN cDNA 1700025G04 gene
69550	ENSMUSG00000046718	Bst2	bone marrow stromal cell antigen 2
69551	ENSMUSG00000031983	2310022B05Rik	RIKEN cDNA 2310022B05 gene
69674	ENSMUSG00000020743	Mif4gd	MIF4G domain containing
70152	ENSMUSG00000054619	Mettl7a1	methyltransferase like 7A1
70574	ENSMUSG00000020183	Cpm	carboxypeptidase M
70882	ENSMUSG00000037683	Armc3	armadillo repeat containing 3
71101	ENSMUSG00000037355	Uvssa	UV stimulated scaffold protein A
71330	ENSMUSG00000035469	Rcbtb1	regulator of chromosome condensation (RCC1) and BTB (POZ) domain containing protein 1
71586	ENSMUSG00000026896	Ifih1	interferon induced with helicase C domain 1
71602	ENSMUSG00000032220	Myo1e	myosin IE
71706	ENSMUSG00000029650	Slc46a3	solute carrier family 46, member 3
71801	ENSMUSG00000049969	Plekhf2	pleckstrin homology domain containing, family F (with FYVE domain) member 2
71911	ENSMUSG00000046598	Bdh1	3-hydroxybutyrate dehydrogenase, type 1
71946	ENSMUSG00000037419	Endod1	endonuclease domain containing 1
72106	ENSMUSG00000025736	Jmjd8	jumonji domain containing 8
72401	ENSMUSG00000027075	Slc43a1	solute carrier family 43, member 1
72479	ENSMUSG00000028383	Hsdl2	hydroxysteroid dehydrogenase like 2
73086	ENSMUSG00000021180	Rps6ka5	ribosomal protein S6 kinase, polypeptide 5
73225	ENSMUSG00000022434	Fam118a	family with sequence similarity 118, member A
73710	ENSMUSG00000045136	Tubb2b	tubulin, beta 2B class IIB
73998	ENSMUSG00000029804	Herc3	hect domain and RLD 3
74136	ENSMUSG00000020823	Sec14l1	SEC14-like lipid binding 1
74147	ENSMUSG00000022853	Ehhadh	enoyl-Coenzyme A, hydratase/3-hydroxyacyl Coenzyme A dehydrogenase
74153	ENSMUSG00000032596	Uba7	ubiquitin-like modifier activating enzyme 7
74244	ENSMUSG00000030314	Atg7	autophagy related 7
74315	ENSMUSG00000019189	Rnf145	ring finger protein 145
74334	ENSMUSG00000037415	Ranbp10	RAN binding protein 10
74732	ENSMUSG00000039232	Stx11	syntaxin 11
74734	ENSMUSG00000029204	Rhoh	ras homolog family member H
74747	ENSMUSG00000020108	Ddit4	DNA-damage-inducible transcript 4
76238	ENSMUSG00000035637	Grhpr	glyoxylate reductase/hydroxypyruvate reductase
76500	ENSMUSG00000032599	Ip6k2	inositol hexaphosphate kinase 2
76886	ENSMUSG00000032224	Fam81a	family with sequence similarity 81, member A
76889	ENSMUSG00000003762	Coq8b	coenzyme Q8B
77593	ENSMUSG00000040455	Usp45	ubiquitin specific petidase 45
77975	ENSMUSG00000022964	Tmem50b	transmembrane protein 50B
78255	ENSMUSG00000026594	Ralgps2	Ral GEF with PH domain and SH3 binding motif 2
78830	ENSMUSG00000027010	Slc25a12	solute carrier family 25 (mitochondrial carrier, Aralar), member 12
80285	ENSMUSG00000022906	Parp9	poly (ADP-ribose) polymerase family, member 9
80291	ENSMUSG00000029401	Rilpl2	Rab interacting lysosomal protein-like 2
80861	ENSMUSG00000017830	Dhx58	DEXH (Asp-Glu-X-His) box polypeptide 58
81018	ENSMUSG00000006418	Rnf114	ring finger protein 114
81703	ENSMUSG00000034271	Jdp2	Jun dimerization protein 2
81913	NA	Bambi-ps1	BMP and activin membrane-bound inhibitor, pseudogene (Xenopus laevis)
83397	ENSMUSG00000038587	Akap12	A kinase (PRKA) anchor protein (gravin) 12
83814	ENSMUSG00000024589	Nedd4l	neural precursor cell expressed, developmentally down-regulated gene 4-like
83922	ENSMUSG00000029790	Cep41	centrosomal protein 41
94275	ENSMUSG00000025151	Maged1	MAGE family member D1
98396	ENSMUSG00000013275	Slc41a1	solute carrier family 41, member 1
98910	ENSMUSG00000039046	Usp6nl	USP6 N-terminal like
99526	ENSMUSG00000039701	Usp53	ubiquitin specific peptidase 53
100702	ENSMUSG00000104713	Gbp6	guanylate binding protein 6
100705	ENSMUSG00000042010	Acacb	acetyl-Coenzyme A carboxylase beta
100737	ENSMUSG00000051674	Dcun1d4	DCN1, defective in cullin neddylation 1, domain containing 4 (S. cerevisiae)
101187	ENSMUSG00000037997	Parp11	poly (ADP-ribose) polymerase family, member 11
101490	ENSMUSG00000042105	Inpp5f	inositol polyphosphate-5-phosphatase F
101540	ENSMUSG00000041187	Prkd2	protein kinase D2
102566	ENSMUSG00000037949	Ano10	anoctamin 10
103172	ENSMUSG00000049422	Chchd10	coiled-coil-helix-coiled-coil-helix domain containing 10
103724	ENSMUSG00000034412	Tbc1d10a	TBC1 domain family, member 10a
104175	ENSMUSG00000042978	Sbk1	SH3-binding kinase 1
106581	ENSMUSG00000024187	Fam234a	family with sequence similarity 234, member A
107766	ENSMUSG00000000673	Haao	3-hydroxyanthranilate 3,4-dioxygenase
108737	ENSMUSG00000036737	Oxsr1	oxidative-stress responsive 1
109226	NA	A930002I21Rik	RIKEN cDNA A930002I21 gene
109689	ENSMUSG00000018909	Arrb1	arrestin, beta 1
110454	ENSMUSG00000075602	Ly6a	lymphocyte antigen 6 complex, locus A
114774	ENSMUSG00000035873	Pawr	PRKC, apoptosis, WT1, regulator
116873	ENSMUSG00000039156	Stim2	stromal interaction molecule 2
140488	ENSMUSG00000029814	Igf2bp3	insulin-like growth factor 2 mRNA binding protein 3
140570	ENSMUSG00000036606	Plxnb2	plexin B2
140887	ENSMUSG00000016520	Lnx2	ligand of numb-protein X 2
170755	ENSMUSG00000025915	Sgk3	serum/glucocorticoid regulated kinase 3
207521	ENSMUSG00000039982	Dtx4	deltex 4, E3 ubiquitin ligase
207728	ENSMUSG00000030653	Pde2a	phosphodiesterase 2A, cGMP-stimulated
208449	ENSMUSG00000040451	Sgms1	sphingomyelin synthase 1
209086	ENSMUSG00000047735	Samd9l	sterile alpha motif domain containing 9-like
209200	ENSMUSG00000049502	Dtx3l	deltex 3-like, E3 ubiquitin ligase
209446	ENSMUSG00000000134	Tfe3	transcription factor E3
209488	ENSMUSG00000062007	Hsh2d	hematopoietic SH2 domain containing
211770	ENSMUSG00000032501	Trib1	tribbles pseudokinase 1
214230	ENSMUSG00000074923	Pak6	p21 (RAC1) activated kinase 6
214854	ENSMUSG00000047180	Neurl3	neuralized E3 ubiquitin protein ligase 3
215280	ENSMUSG00000075284	Wipf1	WAS/WASL interacting protein family, member 1
215999	ENSMUSG00000009647	Mcu	mitochondrial calcium uniporter
216049	ENSMUSG00000037855	Zfp365	zinc finger protein 365
216848	ENSMUSG00000018474	Chd3	chromodomain helicase DNA binding protein 3
217069	ENSMUSG00000000275	Trim25	tripartite motif-containing 25
217830	ENSMUSG00000021185	Dglucy	D-glutamate cyclase
218294	ENSMUSG00000033102	Cdc14b	CDC14 cell division cycle 14B
218442	ENSMUSG00000021703	Serinc5	serine incorporator 5
218460	ENSMUSG00000042015	Wdr41	WD repeat domain 41
218756	ENSMUSG00000021733	Slc4a7	solute carrier family 4, sodium bicarbonate cotransporter, member 7
223752	ENSMUSG00000035900	Gramd4	GRAM domain containing 4
223753	ENSMUSG00000035891	Cerk	ceramide kinase
224093	ENSMUSG00000046546	Fam43a	family with sequence similarity 43, member A
224674	ENSMUSG00000024036	Slc37a1	solute carrier family 37 (glycerol-3-phosphate transporter), member 1
225010	ENSMUSG00000054469	Lclat1	lysocardiolipin acyltransferase 1
226352	ENSMUSG00000026383	Epb41l5	erythrocyte membrane protein band 4.1 like 5
226594	ENSMUSG00000040723	Rcsd1	RCSD domain containing 1
227753	ENSMUSG00000026879	Gsn	gelsolin
228026	ENSMUSG00000006494	Pdk1	pyruvate dehydrogenase kinase, isoenzyme 1
228071	ENSMUSG00000042272	Sestd1	SEC14 and spectrin domains 1
228140	ENSMUSG00000033955	Tnks1bp1	tankyrase 1 binding protein 1
228608	ENSMUSG00000027333	Smox	spermine oxidase
229499	ENSMUSG00000059994	Fcrl1	Fc receptor-like 1
229534	ENSMUSG00000042613	Pbxip1	pre B cell leukemia transcription factor interacting protein 1
230073	ENSMUSG00000040296	Ddx58	DEAD/H box helicase 58
230784	ENSMUSG00000028893	Sesn2	sestrin 2
230815	ENSMUSG00000037306	Man1c1	mannosidase, alpha, class 1C, member 1
231225	ENSMUSG00000046985	Tapt1	transmembrane anterior posterior transformation 1
231605	ENSMUSG00000033316	Galnt9	polypeptide N-acetylgalactosaminyltransferase 9
231655	ENSMUSG00000041827	Oasl1	2'-5' oligoadenylate synthetase-like 1
231712	ENSMUSG00000042726	Trafd1	TRAF type zinc finger domain containing 1
231999	ENSMUSG00000005225	Plekha8	pleckstrin homology domain containing, family A (phosphoinositide binding specific) member 8
232164	ENSMUSG00000045896	Paip2b	poly(A) binding protein interacting protein 2B
233115	ENSMUSG00000043671	Dpy19l3	dpy-19-like 3 (C. elegans)
233552	ENSMUSG00000035314	Gdpd5	glycerophosphodiester phosphodiesterase domain containing 5
234086	ENSMUSG00000051978	Erich1	glutamate rich 1
234094	ENSMUSG00000071176	Arhgef10	Rho guanine nucleotide exchange factor (GEF) 10
234311	ENSMUSG00000037921	Ddx60	DExD/H box helicase 60
235323	ENSMUSG00000032267	Usp28	ubiquitin specific peptidase 28
236312	ENSMUSG00000043263	Ifi209	interferon activated gene 209
236915	ENSMUSG00000025656	Arhgef9	CDC42 guanine nucleotide exchange factor (GEF) 9
237459	ENSMUSG00000020015	Cdk17	cyclin-dependent kinase 17
240921	NA	NA	NA
241062	ENSMUSG00000073678	Pgap1	post-GPI attachment to proteins 1
243771	ENSMUSG00000038507	Parp12	poly (ADP-ribose) polymerase family, member 12
244091	ENSMUSG00000038663	Fsd2	fibronectin type III and SPRY domain containing 2
244144	ENSMUSG00000035713	Usp35	ubiquitin specific peptidase 35
246727	ENSMUSG00000032661	Oas3	2'-5' oligoadenylate synthetase 3
246728	ENSMUSG00000032690	Oas2	2'-5' oligoadenylate synthetase 2
246730	ENSMUSG00000052776	Oas1a	2'-5' oligoadenylate synthetase 1A
269389	ENSMUSG00000074607	Tox2	TOX high mobility group box family member 2
269593	ENSMUSG00000001089	Luzp1	leucine zipper protein 1
278507	ENSMUSG00000044177	Wfikkn2	WAP, follistatin/kazal, immunoglobulin, kunitz and netrin domain containing 2
319670	ENSMUSG00000051166	Eml5	echinoderm microtubule associated protein like 5
319899	ENSMUSG00000032198	Dock6	dedicator of cytokinesis 6
327978	ENSMUSG00000054404	Slfn5	schlafen 5
329384	ENSMUSG00000053746	Ptrh1	peptidyl-tRNA hydrolase 1 homolog
338348	ENSMUSG00000039021	Ttc16	tetratricopeptide repeat domain 16
353282	ENSMUSG00000061186	Sfmbt2	Scm-like with four mbt domains 2
380732	ENSMUSG00000040528	Milr1	mast cell immunoglobulin like receptor 1
381738	ENSMUSG00000073102	Drc1	dynein regulatory complex subunit 1
403202	ENSMUSG00000067577	A430093F15Rik	RIKEN cDNA A430093F15 gene
404711	ENSMUSG00000076612	Ighg2c	immunoglobulin heavy constant gamma 2C
432466	ENSMUSG00000046687	Gm5424	argininosuccinate synthase pseudogene
433070	ENSMUSG00000091679	Vmn2r96	vomeronasal 2, receptor 96
433801	ENSMUSG00000078502	Gm13212	predicted gene 13212
545384	ENSMUSG00000070501	Ifi214	interferon activated gene 214
545428	ENSMUSG00000044033	Ccdc141	coiled-coil domain containing 141
545622	ENSMUSG00000038764	Ptpn3	protein tyrosine phosphatase, non-receptor type 3
620913	ENSMUSG00000048852	Gm12185	predicted gene 12185
623121	ENSMUSG00000073491	Ifi213	interferon activated gene 213
625054	NA	Gm6548	eukaryotic translation elongation factor 1 alpha 1 pseudogene
628693	ENSMUSG00000090881	Phf11	PHD finger protein 11
628705	ENSMUSG00000091144	Phf11c	PHD finger protein 11C
667114	NA	Gm8465	predicted gene 8465
667370	ENSMUSG00000062488	Ifit3b	interferon-induced protein with tetratricopeptide repeats 3B
667373	ENSMUSG00000079339	Ifit1bl1	interferon induced protein with tetratricpeptide repeats 1B like 1
668253	ENSMUSG00000097589	Dleu2	deleted in lymphocytic leukemia, 2
672511	ENSMUSG00000070327	Rnf213	ring finger protein 213
780825	ENSMUSG00000096459	Ighv9-3	immunoglobulin heavy variable V9-3
780829	NA	Ighv3-6	immunoglobulin heavy variable 3-6
100033459	ENSMUSG00000066677	Ifi208	interferon activated gene 208
100038882	ENSMUSG00000035692	Isg15	ISG15 ubiquitin-like modifier
100039796	ENSMUSG00000078921	Tgtp2	T cell specific GTPase 2
100124659	ENSMUSG00000076462	Trbv2	T cell receptor beta, variable 2
100124672	ENSMUSG00000095574	Trbv12-1	T cell receptor beta, variable 12-1
100503085	ENSMUSG00000014164	Klhl3	kelch-like 3
100504589	NA	Gm11454	predicted gene 11454
100504601	NA	Gm16702	predicted gene, 16702
100504618	NA	Gm11579	predicted gene 11579

## Sheet: Cluster_VI
ENTREZID	ENSEMBL	SYMBOL	Description
11363	ENSMUSG00000026003	Acadl	acyl-Coenzyme A dehydrogenase, long-chain
11501	ENSMUSG00000025473	Adam8	a disintegrin and metallopeptidase domain 8
11518	ENSMUSG00000029106	Add1	adducin 1 (alpha)
11630	ENSMUSG00000019866	Crybg1	crystallin beta-gamma domain containing 1
11651	ENSMUSG00000001729	Akt1	thymoma viral proto-oncogene 1
11783	ENSMUSG00000019979	Apaf1	apoptotic peptidase activating factor 1
11793	ENSMUSG00000038160	Atg5	autophagy related 5
11799	ENSMUSG00000017716	Birc5	baculoviral IAP repeat-containing 5
11845	ENSMUSG00000044147	Arf6	ADP-ribosylation factor 6
11881	ENSMUSG00000042082	Arsb	arylsulfatase B
11938	ENSMUSG00000029467	Atp2a2	ATPase, Ca++ transporting, cardiac muscle, slow twitch 2
11991	ENSMUSG00000000568	Hnrnpd	heterogeneous nuclear ribonucleoprotein D
12021	ENSMUSG00000026196	Bard1	BRCA1 associated RING domain 1
12048	ENSMUSG00000007659	Bcl2l1	BCL2-like 1
12142	ENSMUSG00000038151	Prdm1	PR domain containing 1, with ZNF domain
12144	ENSMUSG00000030528	Blm	Bloom syndrome, RecQ like helicase
12175	ENSMUSG00000011958	Bnip2	BCL2/adenovirus E1B interacting protein 2
12189	ENSMUSG00000017146	Brca1	breast cancer 1, early onset
12235	ENSMUSG00000027379	Bub1	BUB1, mitotic checkpoint serine/threonine kinase
12236	ENSMUSG00000040084	Bub1b	BUB1B, mitotic checkpoint serine/threonine kinase
12282	ENSMUSG00000032115	Hyou1	hypoxia up-regulated 1
12313	ENSMUSG00000001175	Calm1	calmodulin 1
12315	ENSMUSG00000019370	Calm3	calmodulin 3
12316	ENSMUSG00000033952	Aspm	abnormal spindle microtubule assembly
12317	ENSMUSG00000003814	Calr	calreticulin
12321	ENSMUSG00000029767	Calu	calumenin
12325	ENSMUSG00000021820	Camk2g	calcium/calmodulin-dependent protein kinase II gamma
12330	ENSMUSG00000020368	Canx	calnexin
12334	ENSMUSG00000026509	Capn2	calpain 2
12345	ENSMUSG00000028745	Capzb	capping protein (actin filament) muscle Z-line, beta
12369	ENSMUSG00000025076	Casp7	caspase 7
12393	ENSMUSG00000039153	Runx2	runt related transcription factor 2
12400	ENSMUSG00000031885	Cbfb	core binding factor beta
12412	ENSMUSG00000018666	Cbx1	chromobox 1
12417	ENSMUSG00000029836	Cbx3	chromobox 3
12419	ENSMUSG00000009575	Cbx5	chromobox 5
12428	ENSMUSG00000027715	Ccna2	cyclin A2
12442	ENSMUSG00000032218	Ccnb2	cyclin B2
12445	ENSMUSG00000034165	Ccnd3	cyclin D3
12447	ENSMUSG00000002068	Ccne1	cyclin E1
12448	ENSMUSG00000028212	Ccne2	cyclin E2
12449	ENSMUSG00000072082	Ccnf	cyclin F
12457	ENSMUSG00000023087	Noct	nocturnin
12494	ENSMUSG00000029084	Cd38	CD38 antigen
12495	ENSMUSG00000048120	Entpd1	ectonucleoside triphosphate diphosphohydrolase 1
12506	ENSMUSG00000015355	Cd48	CD48 antigen
12516	ENSMUSG00000025163	Cd7	CD7 antigen
12530	ENSMUSG00000032477	Cdc25a	cell division cycle 25A
12532	ENSMUSG00000044201	Cdc25c	cell division cycle 25C
12534	ENSMUSG00000019942	Cdk1	cyclin-dependent kinase 1
12544	ENSMUSG00000000028	Cdc45	cell division cycle 45
12545	ENSMUSG00000029283	Cdc7	cell division cycle 7 (S. cerevisiae)
12557	ENSMUSG00000028217	Cdh17	cadherin 17
12566	ENSMUSG00000025358	Cdk2	cyclin-dependent kinase 2
12575	ENSMUSG00000023067	Cdkn1a	cyclin-dependent kinase inhibitor 1A (P21)
12578	ENSMUSG00000044303	Cdkn2a	cyclin dependent kinase inhibitor 2A
12580	ENSMUSG00000028551	Cdkn2c	cyclin dependent kinase inhibitor 2C
12608	ENSMUSG00000056501	Cebpb	CCAAT/enhancer binding protein (C/EBP), beta
12615	ENSMUSG00000029177	Cenpa	centromere protein A
12700	ENSMUSG00000032578	Cish	cytokine inducible SH2-containing protein
12745	ENSMUSG00000002190	Clgn	calmegin
12774	ENSMUSG00000079227	Ccr5	chemokine (C-C motif) receptor 5
12795	ENSMUSG00000028680	Plk3	polo like kinase 3
12874	ENSMUSG00000020841	Cpd	carboxypeptidase D
12933	ENSMUSG00000029121	Crmp1	collapsin response mediator protein 1
12977	ENSMUSG00000014599	Csf1	colony stimulating factor 1 (macrophage)
13007	ENSMUSG00000026421	Csrp1	cysteine and glycine-rich protein 1
13016	ENSMUSG00000037373	Ctbp1	C-terminal binding protein 1
13018	ENSMUSG00000005698	Ctcf	CCCTC-binding factor
13026	ENSMUSG00000005615	Pcyt1a	phosphate cytidylyltransferase 1, choline, alpha isoform
13032	ENSMUSG00000030560	Ctsc	cathepsin C
13051	ENSMUSG00000052336	Cx3cr1	chemokine (C-X3-C motif) receptor 1
13063	ENSMUSG00000063694	Cycs	cytochrome c, somatic
13204	ENSMUSG00000029169	Dhx15	DEAH (Asp-Glu-Ala-His) box polypeptide 15
13361	ENSMUSG00000021707	Dhfr	dihydrofolate reductase
13433	ENSMUSG00000004099	Dnmt1	DNA methyltransferase (cytosine-5) 1
13449	ENSMUSG00000022102	Dok2	docking protein 2
13478	ENSMUSG00000032123	Dpagt1	dolichyl-phosphate (UDP-N-acetylglucosamine) acetylglucosaminephosphotransferase 1 (GlcNAc-1-P transferase)
13496	ENSMUSG00000019564	Arid3a	AT rich interactive domain 3A (BRIGHT-like)
13555	ENSMUSG00000027490	E2f1	E2F transcription factor 1
13589	ENSMUSG00000027479	Mapre1	microtubule-associated protein, RP/EB family, member 1
13605	ENSMUSG00000027699	Ect2	ect2 oncogene
13660	ENSMUSG00000024772	Ehd1	EH-domain containing 1
13666	ENSMUSG00000031668	Eif2ak3	eukaryotic translation initiation factor 2 alpha kinase 3
13730	ENSMUSG00000030208	Emp1	epithelial membrane protein 1
14030	ENSMUSG00000009079	Ewsr1	Ewing sarcoma breakpoint region 1
14056	ENSMUSG00000029687	Ezh2	enhancer of zeste 2 polycomb repressive complex 2 subunit
14062	ENSMUSG00000048376	F2r	coagulation factor II (thrombin) receptor
14064	ENSMUSG00000021675	F2rl2	coagulation factor II (thrombin) receptor-like 2
14084	ENSMUSG00000010517	Faf1	Fas-associated factor 1
14087	ENSMUSG00000032815	Fanca	Fanconi anemia, complementation group A
14103	ENSMUSG00000000817	Fasl	Fas ligand (TNF superfamily, member 6)
14127	ENSMUSG00000058715	Fcer1g	Fc receptor, IgE, high affinity I, gamma polypeptide
14156	ENSMUSG00000024742	Fen1	flap structure specific endonuclease 1
14200	ENSMUSG00000008136	Fhl2	four and a half LIM domains 2
14211	ENSMUSG00000028312	Smc2	structural maintenance of chromosomes 2
14227	ENSMUSG00000056629	Fkbp2	FK506 binding protein 2
14235	ENSMUSG00000001517	Foxm1	forkhead box M1
14247	ENSMUSG00000016087	Fli1	Friend leukemia integration 1
14265	ENSMUSG00000000838	Fmr1	FMRP translational regulator 1
14297	ENSMUSG00000059363	Fxn	frataxin
14425	ENSMUSG00000026994	Galnt3	polypeptide N-acetylgalactosaminyltransferase 3
14462	ENSMUSG00000015619	Gata3	GATA binding protein 3
14479	ENSMUSG00000020124	Usp15	ubiquitin specific peptidase 15
14489	ENSMUSG00000029840	Mtpn	myotrophin
14579	ENSMUSG00000028214	Gem	GTP binding protein (gene overexpressed in skeletal muscle)
14688	ENSMUSG00000029064	Gnb1	guanine nucleotide binding protein (G protein), beta 1
14696	ENSMUSG00000027669	Gnb4	guanine nucleotide binding protein (G protein), beta 4
14718	ENSMUSG00000025190	Got1	glutamic-oxaloacetic transaminase 1, soluble
14728	ENSMUSG00000062593	Lilrb4a	leukocyte immunoglobulin-like receptor, subfamily B, member 4A
14766	ENSMUSG00000031785	Adgrg1	adhesion G protein-coupled receptor G1
14782	ENSMUSG00000031584	Gsr	glutathione reductase
14793	ENSMUSG00000023505	Cdca3	cell division cycle associated 3
14827	ENSMUSG00000027248	Pdia3	protein disulfide isomerase associated 3
14841	ENSMUSG00000050107	Haspin	histone H3 associated protein kinase
14939	ENSMUSG00000015437	Gzmb	granzyme B
15115	ENSMUSG00000001380	Hars	histidyl-tRNA synthetase
15159	ENSMUSG00000031352	Hccs	holocytochrome c synthetase
15191	ENSMUSG00000004897	Hdgf	heparin binding growth factor
15201	ENSMUSG00000025001	Hells	helicase, lymphoid specific
15270	ENSMUSG00000049932	H2ax	H2A.X variant histone
15277	ENSMUSG00000000628	Hk2	hexokinase 2
15289	ENSMUSG00000066551	Hmgb1	high mobility group box 1
15331	ENSMUSG00000003038	Hmgn2	high mobility group nucleosomal binding domain 2
15354	ENSMUSG00000015217	Hmgb3	high mobility group box 3
15366	ENSMUSG00000020330	Hmmr	hyaluronan mediated motility receptor (RHAMM)
15384	ENSMUSG00000020358	Hnrnpab	heterogeneous nuclear ribonucleoprotein A/B
15388	ENSMUSG00000015165	Hnrnpl	heterogeneous nuclear ribonucleoprotein L
15442	ENSMUSG00000035273	Hpse	heparanase
15461	ENSMUSG00000025499	Hras	Harvey rat sarcoma virus oncogene
15463	ENSMUSG00000026159	Agfg1	ArfGAP with FG repeats 1
15893	ENSMUSG00000062995	Ica1	islet cell autoantigen 1
15902	ENSMUSG00000020644	Id2	inhibitor of DNA binding 2
15979	ENSMUSG00000020009	Ifngr1	interferon gamma receptor 1
16185	ENSMUSG00000068227	Il2rb	interleukin 2 receptor, beta chain
16202	ENSMUSG00000030890	Ilk	integrin linked kinase
16319	ENSMUSG00000024660	Incenp	inner centromere protein
16398	ENSMUSG00000015533	Itga2	integrin alpha 2
16414	ENSMUSG00000000290	Itgb2	integrin beta 2
16430	ENSMUSG00000032116	Stt3a	STT3, subunit of the oligosaccharyltransferase complex, homolog A (S. cerevisiae)
16529	ENSMUSG00000023243	Kcnk5	potassium channel, subfamily K, member 5
16549	ENSMUSG00000007670	Khsrp	KH-type splicing regulatory protein
16551	ENSMUSG00000012443	Kif11	kinesin family member 11
16571	ENSMUSG00000034311	Kif4	kinesin family member 4
16580	ENSMUSG00000024301	Kifc5b	kinesin family member C5B
16593	ENSMUSG00000021288	Klc1	kinesin light chain 1
16647	ENSMUSG00000018362	Kpna2	karyopherin (importin) alpha 2
16728	ENSMUSG00000031391	L1cam	L1 cell adhesion molecule
16765	ENSMUSG00000028832	Stmn1	stathmin 1
16796	ENSMUSG00000038366	Lasp1	LIM and SH3 protein 1
16852	ENSMUSG00000068220	Lgals1	lectin, galactose binding, soluble 1
16881	ENSMUSG00000056394	Lig1	ligase I, DNA, ATP-dependent
16906	ENSMUSG00000024590	Lmnb1	lamin B1
16952	ENSMUSG00000024659	Anxa1	annexin A1
16987	ENSMUSG00000033105	Lss	lanosterol synthase
17089	ENSMUSG00000067367	Lyar	Ly1 antibody reactive clone
17113	ENSMUSG00000007458	M6pr	mannose-6-phosphate receptor, cation dependent
17121	ENSMUSG00000021485	Mxd3	Max dimerization protein 3
17127	ENSMUSG00000032402	Smad3	SMAD family member 3
17132	ENSMUSG00000055435	Maf	avian musculoaponeurotic fibrosarcoma oncogene homolog
17134	ENSMUSG00000051510	Mafg	v-maf musculoaponeurotic fibrosarcoma oncogene family, protein G (avian)
17193	ENSMUSG00000030322	Mbd4	methyl-CpG binding domain protein 4
17215	ENSMUSG00000041859	Mcm3	minichromosome maintenance complex component 3
17216	ENSMUSG00000002870	Mcm2	minichromosome maintenance complex component 2
17217	ENSMUSG00000022673	Mcm4	minichromosome maintenance complex component 4
17218	ENSMUSG00000005410	Mcm5	minichromosome maintenance complex component 5
17219	ENSMUSG00000026355	Mcm6	minichromosome maintenance complex component 6
17220	ENSMUSG00000029730	Mcm7	minichromosome maintenance complex component 7
17245	ENSMUSG00000020212	Mdm1	transformed mouse 3T3 cell double minute 1
17260	ENSMUSG00000005583	Mef2c	myocyte enhancer factor 2C
17279	ENSMUSG00000035683	Melk	maternal embryonic leucine zipper kinase
17345	ENSMUSG00000031004	Mki67	antigen identified by monoclonal antibody Ki 67
17691	ENSMUSG00000024042	Sik1	salt inducible kinase 1
17859	ENSMUSG00000025025	Mxi1	MAX interactor 1, dimerization protein
17864	ENSMUSG00000025912	Mybl1	myeloblastosis oncogene-like 1
17865	ENSMUSG00000017861	Mybl2	myeloblastosis oncogene-like 2
17876	ENSMUSG00000027201	Myef2	myelin basic protein expression factor 2, repressor
17896	ENSMUSG00000061086	Myl4	myosin, light polypeptide 4
17920	ENSMUSG00000033577	Myo6	myosin VI
17969	ENSMUSG00000015950	Ncf1	neutrophil cytosolic factor 1
17996	ENSMUSG00000026950	Neb	nebulin
17997	ENSMUSG00000019988	Nedd1	neural precursor cell expressed, developmentally down-regulated gene 1
18003	ENSMUSG00000021365	Nedd9	neural precursor cell expressed, developmentally down-regulated gene 9
18005	ENSMUSG00000026622	Nek2	NIMA (never in mitosis gene a)-related expressed kinase 2
18029	ENSMUSG00000055053	Nfic	nuclear factor I/C
18105	ENSMUSG00000046949	Nqo2	N-ribosyldihydronicotinamide quinone reductase 2
18140	ENSMUSG00000001228	Uhrf1	ubiquitin-like, containing PHD and RING finger domains, 1
18181	ENSMUSG00000058440	Nrf1	nuclear respiratory factor 1
18226	ENSMUSG00000109511	Nup62	nucleoporin 62
18286	ENSMUSG00000026790	Odf2	outer dense fiber of sperm tails 2
18392	ENSMUSG00000028587	Orc1	origin recognition complex, subunit 1
18519	ENSMUSG00000000708	Kat2b	K(lysine) acetyltransferase 2B
18537	ENSMUSG00000019795	Pcmt1	protein-L-isoaspartate (D-aspartate) O-methyltransferase 1
18538	ENSMUSG00000027342	Pcna	proliferating cell nuclear antigen
18576	ENSMUSG00000030671	Pde3b	phosphodiesterase 3B, cGMP-inhibited
18600	ENSMUSG00000028927	Padi2	peptidyl arginine deiminase, type II
18605	ENSMUSG00000037370	Enpp1	ectonucleotide pyrophosphatase/phosphodiesterase 1
18671	ENSMUSG00000040584	Abcb1a	ATP-binding cassette, sub-family B (MDR/TAP), member 1A
18707	ENSMUSG00000039936	Pik3cd	phosphatidylinositol-4,5-bisphosphate 3-kinase catalytic subunit delta
18712	ENSMUSG00000024014	Pim1	proviral integration site 1
18817	ENSMUSG00000030867	Plk1	polo like kinase 1
18826	ENSMUSG00000021998	Lcp1	lymphocyte cytosolic protein 1
18968	ENSMUSG00000006678	Pola1	polymerase (DNA directed), alpha 1
18969	ENSMUSG00000024833	Pola2	polymerase (DNA directed), alpha 2
18971	ENSMUSG00000038644	Pold1	polymerase (DNA directed), delta 1, catalytic subunit
18973	ENSMUSG00000007080	Pole	polymerase (DNA directed), epsilon
18974	ENSMUSG00000020974	Pole2	polymerase (DNA directed), epsilon 2 (p59 subunit)
19025	ENSMUSG00000017760	Ctsa	cathepsin A
19055	ENSMUSG00000028161	Ppp3ca	protein phosphatase 3, catalytic subunit, alpha isoform
19056	ENSMUSG00000021816	Ppp3cb	protein phosphatase 3, catalytic subunit, beta isoform
19069	ENSMUSG00000040667	Nup88	nucleoporin 88
19075	ENSMUSG00000025395	Prim1	DNA primase, p49 subunit
19076	ENSMUSG00000026134	Prim2	DNA primase, p58 subunit
19183	ENSMUSG00000019303	Psmc3ip	proteasome (prosome, macropain) 26S subunit, ATPase 3, interacting protein
19205	ENSMUSG00000006498	Ptbp1	polypyrimidine tract binding protein 1
19231	ENSMUSG00000026238	Ptma	prothymosin alpha
19248	ENSMUSG00000028771	Ptpn12	protein tyrosine phosphatase, non-receptor type 12
19324	ENSMUSG00000020149	Rab1a	RAB1A, member RAS oncogene family
19347	ENSMUSG00000035901	Dennd5a	DENN/MADD domain containing 5A
19348	ENSMUSG00000003779	Kif20a	kinesin family member 20A
19357	ENSMUSG00000022314	Rad21	RAD21 cohesin complex component
19358	ENSMUSG00000003813	Rad23a	RAD23 homolog A, nucleotide excision repair protein
19361	ENSMUSG00000027323	Rad51	RAD51 recombinase
19362	ENSMUSG00000030346	Rad51ap1	RAD51 associated protein 1
19366	ENSMUSG00000028702	Rad54l	RAD54 like (S. cerevisiae)
19367	ENSMUSG00000024824	Rad9a	RAD9 checkpoint clamp component A
19383	ENSMUSG00000027593	Raly	hnRNP-associated with lethal yellow
19385	ENSMUSG00000005732	Ranbp1	RAN binding protein 1
19650	ENSMUSG00000027641	Rbl1	RB transcriptional corepressor like 1
19684	ENSMUSG00000032050	Rdx	radixin
19691	ENSMUSG00000030243	Recql	RecQ protein-like
19704	ENSMUSG00000058301	Upf1	UPF1 regulator of nonsense transcripts homolog (yeast)
19718	ENSMUSG00000023104	Rfc2	replication factor C (activator 1) 2
19826	ENSMUSG00000034681	Rnps1	RNA binding protein with serine rich domain 1
20111	ENSMUSG00000003644	Rps6ka1	ribosomal protein S6 kinase polypeptide 1
20133	ENSMUSG00000030978	Rrm1	ribonucleotide reductase M1
20135	ENSMUSG00000020649	Rrm2	ribonucleotide reductase M2
20238	ENSMUSG00000046876	Atxn1	ataxin 1
20302	ENSMUSG00000000982	Ccl3	chemokine (C-C motif) ligand 3
20303	ENSMUSG00000018930	Ccl4	chemokine (C-C motif) ligand 4
20304	ENSMUSG00000035042	Ccl5	chemokine (C-C motif) ligand 5
20351	ENSMUSG00000028064	Sema4a	sema domain, immunoglobulin domain (Ig), transmembrane domain (TM) and short cytoplasmic domain, (semaphorin) 4A
20371	ENSMUSG00000039521	Foxp3	forkhead box P3
20382	ENSMUSG00000034120	Srsf2	serine and arginine-rich splicing factor 2
20383	ENSMUSG00000071172	Srsf3	serine and arginine-rich splicing factor 3
20401	ENSMUSG00000022436	Sh3bp1	SH3-domain binding protein 1
20419	ENSMUSG00000022322	Shcbp1	Shc SH2-domain binding protein 1
20460	ENSMUSG00000028718	Stil	Scl/Tal1 interrupting locus
20491	ENSMUSG00000022372	Sla	src-like adaptor
20492	ENSMUSG00000004642	Slbp	stem-loop binding protein
20527	ENSMUSG00000003153	Slc2a3	solute carrier family 2 (facilitated glucose transporter), member 3
20535	ENSMUSG00000028962	Slc4a2	solute carrier family 4 (anion exchanger), member 2
20557	ENSMUSG00000018986	Slfn3	schlafen 3
20637	ENSMUSG00000063511	Snrnp70	small nuclear ribonucleoprotein 70 (U1)
20688	ENSMUSG00000025323	Sp4	trans-acting transcription factor 4
20723	ENSMUSG00000045827	Serpinb9	serine (or cysteine) peptidase inhibitor, clade B, member 9
20768	ENSMUSG00000049091	Sephs2	selenophosphate synthetase 2
20873	ENSMUSG00000025758	Plk4	polo like kinase 4
20874	ENSMUSG00000025060	Slk	STE20-like kinase
20877	ENSMUSG00000020897	Aurkb	aurora kinase B
20878	ENSMUSG00000027496	Aurka	aurora kinase A
20937	ENSMUSG00000039231	Suv39h1	suppressor of variegation 3-9 1
21335	ENSMUSG00000037313	Tacc3	transforming, acidic coiled-coil containing protein 3
21681	ENSMUSG00000025134	Alyref	Aly/REF export factor
21781	ENSMUSG00000038482	Tfdp1	transcription factor Dp 1
21853	ENSMUSG00000039994	Timeless	timeless circadian clock 1
21877	ENSMUSG00000025574	Tk1	thymidine kinase 1
21917	ENSMUSG00000019961	Tmpo	thymopoietin
21938	ENSMUSG00000028599	Tnfrsf1b	tumor necrosis factor receptor superfamily, member 1b
21973	ENSMUSG00000020914	Top2a	topoisomerase (DNA) II alpha
22027	ENSMUSG00000020048	Hsp90b1	heat shock protein 90, beta (Grp94), member 1
22036	ENSMUSG00000032586	Traip	TRAF-interacting protein
22137	ENSMUSG00000038379	Ttk	Ttk protein kinase
22143	ENSMUSG00000023004	Tuba1b	tubulin, alpha 1B
22146	ENSMUSG00000043091	Tuba1c	tubulin, alpha 1C
22154	ENSMUSG00000001525	Tubb5	tubulin, beta 5 class I
22171	ENSMUSG00000025747	Tyms	thymidylate synthase
22185	ENSMUSG00000030435	U2af2	U2 small nuclear ribonucleoprotein auxiliary factor (U2AF) 2
22247	ENSMUSG00000022814	Umps	uridine monophosphate synthetase
22352	ENSMUSG00000026728	Vim	vimentin
22390	ENSMUSG00000031016	Wee1	WEE 1 homolog 1 (S. pombe)
22627	ENSMUSG00000020849	Ywhae	tyrosine 3-monooxygenase/tryptophan 5-monooxygenase activation protein, epsilon polypeptide
22630	ENSMUSG00000076432	Ywhaq	tyrosine 3-monooxygenase/tryptophan 5-monooxygenase activation protein theta
22658	ENSMUSG00000018537	Pcgf2	polycomb group ring finger 2
22668	ENSMUSG00000024949	Sf1	splicing factor 1
22793	ENSMUSG00000029860	Zyx	zyxin
23832	ENSMUSG00000060509	Xcr1	chemokine (C motif) receptor 1
23834	ENSMUSG00000017499	Cdc6	cell division cycle 6
23849	ENSMUSG00000000078	Klf6	Kruppel-like factor 6
23943	ENSMUSG00000025366	Esyt1	extended synaptotagmin-like protein 1
23970	ENSMUSG00000016664	Pacsin2	protein kinase C and casein kinase substrate in neurons 2
24018	ENSMUSG00000028274	Rngtt	RNA guanylyltransferase and 5'-phosphatase
26364	ENSMUSG00000002885	Adgre5	adhesion G protein-coupled receptor E5
26384	ENSMUSG00000052102	Gnpda1	glucosamine-6-phosphate deaminase 1
26886	ENSMUSG00000045273	Cenph	centromere protein H
26909	ENSMUSG00000039748	Exo1	exonuclease 1
26914	ENSMUSG00000015937	Macroh2a1	macroH2A.1 histone
26934	ENSMUSG00000023015	Racgap1	Rac GTPase-activating protein 1
26943	ENSMUSG00000017707	Serinc3	serine incorporator 3
27214	ENSMUSG00000002297	Dbf4	DBF4 zinc finger
27215	ENSMUSG00000039285	Azi2	5-azacytidine induced gene 2
27218	ENSMUSG00000015316	Slamf1	signaling lymphocytic activation molecule family member 1
27221	ENSMUSG00000002835	Chaf1a	chromatin assembly factor 1, subunit A (p150)
27387	ENSMUSG00000059013	Sh2d3c	SH2 domain containing 3C
27401	ENSMUSG00000054115	Skp2	S-phase kinase-associated protein 2
27984	ENSMUSG00000040659	Efhd2	EF hand domain containing 2
28042	ENSMUSG00000075703	Selenoi	selenoprotein I
28113	ENSMUSG00000007589	Tinf2	Terf1 (TRF1)-interacting nuclear factor 2
29816	ENSMUSG00000000915	Hip1r	huntingtin interacting protein 1 related
29856	ENSMUSG00000020439	Smtn	smoothelin
29870	ENSMUSG00000022385	Gtse1	G two S phase expressed protein 1
29876	ENSMUSG00000037242	Clic4	chloride intracellular channel 4 (mitochondrial)
30955	ENSMUSG00000020573	Pik3cg	phosphatidylinositol-4,5-bisphosphate 3-kinase catalytic subunit gamma
50493	ENSMUSG00000020250	Txnrd1	thioredoxin reductase 1
50497	ENSMUSG00000051396	Hspa14	heat shock protein 14
50527	ENSMUSG00000021831	Ero1a	endoplasmic reticulum oxidoreductase 1 alpha
50708	ENSMUSG00000036181	H1f2	H1.2 linker histone, cluster member
50772	ENSMUSG00000042688	Mapk6	mitogen-activated protein kinase 6
50875	ENSMUSG00000058587	Tmod3	tropomodulin 3
50927	ENSMUSG00000028693	Nasp	nuclear autoantigenic sperm protein (histone-binding)
50995	ENSMUSG00000052997	Uba2	ubiquitin-like modifier activating enzyme 2
51789	ENSMUSG00000022791	Tnk2	tyrosine kinase, non-receptor, 2
51944	ENSMUSG00000027331	Knstrn	kinetochore-localized astrin/SPAG5 binding
52033	ENSMUSG00000022033	Pbk	PDZ binding kinase
52276	ENSMUSG00000028873	Cdca8	cell division cycle associated 8
52392	ENSMUSG00000044768	Macir	macrophage immunometabolism regulator
52398	ENSMUSG00000058013	Septin11	septin 11
52637	ENSMUSG00000037710	Cisd1	CDGSH iron sulfur domain 1
52679	ENSMUSG00000020185	E2f7	E2F transcription factor 7
52683	ENSMUSG00000008690	Ncaph2	non-SMC condensin II complex, subunit H2
52705	ENSMUSG00000063334	Krr1	KRR1, small subunit (SSU) processome component, homolog (yeast)
53332	ENSMUSG00000015214	Mtmr1	myotubularin related protein 1
53379	ENSMUSG00000004980	Hnrnpa2b1	heterogeneous nuclear ribonucleoprotein A2/B1
53414	ENSMUSG00000023988	Bysl	bystin-like
53902	ENSMUSG00000059713	Rcan3	regulator of calcineurin 3
53975	ENSMUSG00000027905	Ddx20	DEAD box helicase 20
54124	ENSMUSG00000028044	Cks1b	CDC28 protein kinase 1b
54141	ENSMUSG00000002055	Spag5	sperm associated antigen 5
54208	ENSMUSG00000030654	Arl6ip1	ADP-ribosylation factor-like 6 interacting protein 1
54353	ENSMUSG00000059182	Skap2	src family associated phosphoprotein 2
54375	ENSMUSG00000037458	Azin1	antizyme inhibitor 1
54392	ENSMUSG00000015880	Ncapg	non-SMC condensin I complex, subunit G
55932	ENSMUSG00000028268	Gbp3	guanylate binding protein 3
55982	ENSMUSG00000002221	Paxip1	PAX interacting (with transcription-activation domain) protein 1
56150	ENSMUSG00000029910	Mad2l1	MAD2 mitotic arrest deficient-like 1
56193	ENSMUSG00000020120	Plek	pleckstrin
56275	ENSMUSG00000006456	Rbm14	RNA binding motif protein 14
56289	ENSMUSG00000010067	Rassf1	Ras association (RalGDS/AF-6) domain family member 1
56298	ENSMUSG00000059811	Atl2	atlastin GTPase 2
56307	ENSMUSG00000036112	Metap2	methionine aminopeptidase 2
56325	ENSMUSG00000029408	Abcb9	ATP-binding cassette, sub-family B (MDR/TAP), member 9
56351	ENSMUSG00000071072	Ptges3	prostaglandin E synthase 3
56371	ENSMUSG00000020235	Fzr1	fizzy and cell division cycle 20 related 1
56380	ENSMUSG00000004661	Arid3b	AT rich interactive domain 3B (BRIGHT-like)
56403	ENSMUSG00000032423	Syncrip	synaptotagmin binding, cytoplasmic RNA interacting protein
56419	ENSMUSG00000022021	Diaph3	diaphanous related formin 3
56444	ENSMUSG00000021076	Actr10	ARP10 actin-related protein 10
56452	ENSMUSG00000031697	Orc6	origin recognition complex, subunit 6
56459	ENSMUSG00000052833	Sae1	SUMO1 activating enzyme subunit 1
56524	ENSMUSG00000038388	Mpp6	membrane protein, palmitoylated 6 (MAGUK p55 subfamily member 6)
56878	ENSMUSG00000026970	Rbms1	RNA binding motif, single stranded interacting protein 1
57317	ENSMUSG00000028911	Srsf4	serine and arginine-rich splicing factor 4
57434	ENSMUSG00000028933	Xrcc2	X-ray repair complementing defective repair in Chinese hamster cells 2
57441	ENSMUSG00000006715	Gmnn	geminin
57757	ENSMUSG00000079563	Pglyrp2	peptidoglycan recognition protein 2
57765	ENSMUSG00000001444	Tbx21	T-box 21
58184	ENSMUSG00000026174	Cnot9	CCR4-NOT transcription complex, subunit 9
58186	ENSMUSG00000030254	Rad18	RAD18 E3 ubiquitin protein ligase
58207	ENSMUSG00000027074	Slc43a3	solute carrier family 43, member 3
58801	ENSMUSG00000024521	Pmaip1	phorbol-12-myristate-13-acetate-induced protein 1
59001	ENSMUSG00000028394	Pole3	polymerase (DNA directed), epsilon 3 (p17 subunit)
59008	ENSMUSG00000029472	Anapc5	anaphase-promoting complex subunit 5
59015	ENSMUSG00000051329	Nup160	nucleoporin 160
60364	ENSMUSG00000022960	Donson	downstream neighbor of SON
60530	ENSMUSG00000035455	Fignl1	fidgetin-like 1
60595	ENSMUSG00000054808	Actn4	actinin alpha 4
63953	ENSMUSG00000039384	Dusp10	dual specificity phosphatase 10
64707	ENSMUSG00000026646	Suv39h2	suppressor of variegation 3-9 2
65256	ENSMUSG00000021200	Asb2	ankyrin repeat and SOCS box-containing 2
66011	ENSMUSG00000040594	Ranbp17	RAN binding protein 17
66131	ENSMUSG00000032397	Tipin	timeless interacting protein
66140	ENSMUSG00000020492	Ska2	spindle and kinetochore associated complex subunit 2
66311	ENSMUSG00000075266	Cenpw	centromere protein W
66330	ENSMUSG00000035085	1700020L24Rik	RIKEN cDNA 1700020L24 gene
66336	ENSMUSG00000021391	Cenpp	centromere protein P
66390	ENSMUSG00000016257	Prelid3b	PRELI domain containing 3B
66396	ENSMUSG00000079084	Ccdc82	coiled-coil domain containing 82
66442	ENSMUSG00000005233	Spc25	SPC25, NDC80 kinetochore complex component, homolog (S. cerevisiae)
66468	ENSMUSG00000036223	Ska1	spindle and kinetochore associated complex subunit 1
66471	ENSMUSG00000015749	Anp32e	acidic (leucine-rich) nuclear phosphoprotein 32 family, member E
66616	ENSMUSG00000002365	Snx9	sorting nexin 9
66645	ENSMUSG00000021938	Pspc1	paraspeckle protein 1
66882	ENSMUSG00000051223	Bzw1	basic leucine zipper and W2 domains 1
66892	ENSMUSG00000093661	Eif4e3	eukaryotic translation initiation factor 4E member 3
66913	ENSMUSG00000079111	Kdelr2	KDEL (Lys-Asp-Glu-Leu) endoplasmic reticulum protein retention receptor 2
66929	ENSMUSG00000005470	Asf1b	anti-silencing function 1B histone chaperone
66934	ENSMUSG00000027635	Dsn1	DSN1 homolog, MIS12 kinetochore complex component
66960	ENSMUSG00000026767	Mindy3	MINDY lysine 48 deubiquitinase 3
66964	ENSMUSG00000030245	Golt1b	golgi transport 1B
66977	ENSMUSG00000026683	Nuf2	NUF2, NDC80 kinetochore complex component
67014	ENSMUSG00000022724	Riox2	ribosomal oxygenase 2
67037	ENSMUSG00000028066	Pmf1	polyamine-modulated factor 1
67052	ENSMUSG00000024056	Ndc80	NDC80 kinetochore complex component
67075	ENSMUSG00000031232	Magt1	magnesium transporter 1
67103	ENSMUSG00000028378	Ptgr1	prostaglandin reductase 1
67121	ENSMUSG00000026779	Mastl	microtubule associated serine/threonine kinase-like
67139	ENSMUSG00000040599	Mis12	MIS12 kinetochore complex component
67141	ENSMUSG00000019773	Fbxo5	F-box protein 5
67153	ENSMUSG00000021932	Rnaseh2b	ribonuclease H2, subunit B
67169	ENSMUSG00000032491	Nradd	neurotrophin receptor associated death domain
67177	ENSMUSG00000006585	Cdt1	chromatin licensing and DNA replication factor 1
67187	ENSMUSG00000026974	Zmynd19	zinc finger, MYND domain containing 19
67196	ENSMUSG00000026429	Ube2t	ubiquitin-conjugating enzyme E2T
67276	ENSMUSG00000031527	Eri1	exoribonuclease 1
67333	ENSMUSG00000037885	Stk35	serine/threonine kinase 35
67456	ENSMUSG00000030304	Ergic2	ERGIC and golgi 2
67475	ENSMUSG00000057069	Ero1b	endoplasmic reticulum oxidoreductase 1 beta
67492	ENSMUSG00000042213	Zfand4	zinc finger, AN1-type domain 4
67629	ENSMUSG00000074476	Spc24	SPC24, NDC80 kinetochore complex component, homolog (S. cerevisiae)
67702	ENSMUSG00000048234	Rnf149	ring finger protein 149
67724	ENSMUSG00000022325	Pop1	processing of precursor 1, ribonuclease P/MRP family, (S. cerevisiae)
67760	ENSMUSG00000022462	Slc38a2	solute carrier family 38, member 2
67784	ENSMUSG00000030123	Plxnd1	plexin D1
67834	ENSMUSG00000032279	Idh3a	isocitrate dehydrogenase 3 (NAD+) alpha
67849	ENSMUSG00000024791	Cdca5	cell division cycle associated 5
67933	ENSMUSG00000020246	Hcfc2	host cell factor C2
67956	ENSMUSG00000049327	Kmt5a	lysine methyltransferase 5A
67959	ENSMUSG00000002524	Puf60	poly-U binding splicing factor 60
67967	ENSMUSG00000030726	Pold3	polymerase (DNA-directed), delta 3, accessory subunit
68014	ENSMUSG00000032400	Zwilch	zwilch kinetochore protein
68026	ENSMUSG00000040204	Pclaf	PCNA clamp associated factor
68097	ENSMUSG00000020483	Dynll2	dynein light chain LC8-type 2
68190	NA	Dubr	Dppa2 upstream binding RNA
68201	ENSMUSG00000027160	Ccdc34	coiled-coil domain containing 34
68262	ENSMUSG00000023827	Agpat4	1-acylglycerol-3-phosphate O-acyltransferase 4 (lysophosphatidic acid acyltransferase, delta)
68268	ENSMUSG00000028403	Zdhhc21	zinc finger, DHHC domain containing 21
68278	ENSMUSG00000005481	Ddx39a	DEAD box helicase 39a
68298	ENSMUSG00000038252	Ncapd2	non-SMC condensin I complex, subunit D2
68539	ENSMUSG00000034659	Tmem109	transmembrane protein 109
68549	ENSMUSG00000026039	Sgo2a	shugoshin 2A
68612	ENSMUSG00000001403	Ube2c	ubiquitin-conjugating enzyme E2C
68743	ENSMUSG00000036777	Anln	anillin, actin binding protein
68813	ENSMUSG00000044447	Dock5	dedicator of cytokinesis 5
68816	ENSMUSG00000024007	Ppil1	peptidylprolyl isomerase (cyclophilin)-like 1
68845	ENSMUSG00000003423	Pih1d1	PIH1 domain containing 1
69069	ENSMUSG00000041707	Tmem273	transmembrane protein 273
69270	ENSMUSG00000027454	Gins1	GINS complex subunit 1 (Psf1 homolog)
69605	ENSMUSG00000009207	Lnpk	lunapark, ER junction formation factor
69698	ENSMUSG00000027463	Slc52a3	solute carrier protein family 52, member 3
69716	ENSMUSG00000021569	Trip13	thyroid hormone receptor interactor 13
69727	ENSMUSG00000054814	Usp46	ubiquitin specific peptidase 46
69748	ENSMUSG00000007833	Aldh16a1	aldehyde dehydrogenase 16 family, member A1
69784	ENSMUSG00000087651	1500009L16Rik	RIKEN cDNA 1500009L16 gene
69885	ENSMUSG00000078521	Aunip	aurora kinase A and ninein interacting protein
69928	ENSMUSG00000073705	Cenps	centromere protein S
69981	ENSMUSG00000032328	Tmem30a	transmembrane protein 30A
70024	ENSMUSG00000026669	Mcm10	minichromosome maintenance 10 replication initiation factor
70083	ENSMUSG00000002274	Metrn	meteorin, glial cell differentiation regulator
70160	ENSMUSG00000031479	Vps36	vacuolar protein sorting 36
70218	ENSMUSG00000051378	Kif18b	kinesin family member 18B
70235	ENSMUSG00000023345	Poc1a	POC1 centriolar protein A
70238	ENSMUSG00000014074	Rnf168	ring finger protein 168
70239	ENSMUSG00000026816	Gtf3c5	general transcription factor IIIC, polypeptide 5
70248	ENSMUSG00000069565	Dazap1	DAZ associated protein 1
70312	ENSMUSG00000034889	Cactin	cactin, spliceosome C complex subunit
70361	ENSMUSG00000041891	Lman1	lectin, mannose-binding, 1
70385	ENSMUSG00000069910	Spdl1	spindle apparatus coiled-coil protein 1
70439	ENSMUSG00000020680	Taf15	TATA-box binding protein associated factor 15
70454	ENSMUSG00000026708	Cenpl	centromere protein L
70458	ENSMUSG00000049916	2610318N02Rik	RIKEN cDNA 2610318N02 gene
70466	ENSMUSG00000048327	Ckap2l	cytoskeleton associated protein 2-like
70472	ENSMUSG00000022360	Atad2	ATPase family, AAA domain containing 2
70603	ENSMUSG00000028687	Mutyh	mutY DNA glycosylase
70645	ENSMUSG00000072980	Oip5	Opa interacting protein 5
70699	ENSMUSG00000038759	Nup205	nucleoporin 205
70747	ENSMUSG00000027858	Tspan2	tetraspanin 2
70767	ENSMUSG00000015748	Prpf3	pre-mRNA processing factor 3
70823	ENSMUSG00000034518	Hmgxb4	HMG box domain containing 4
70999	ENSMUSG00000024764	Naa40	N(alpha)-acetyltransferase 40, NatD catalytic subunit
71085	ENSMUSG00000025154	Arhgap19	Rho GTPase activating protein 19
71151	ENSMUSG00000030929	Eri2	exoribonuclease 2
71207	ENSMUSG00000020029	Nudt4	nudix (nucleoside diphosphate linked moiety X)-type motif 4
71514	ENSMUSG00000028820	Sfpq	splicing factor proline/glutamine rich (polypyrimidine tract binding protein associated)
71720	ENSMUSG00000029822	Osbpl3	oxysterol binding protein-like 3
71753	ENSMUSG00000016942	Tmprss6	transmembrane serine protease 6
71804	ENSMUSG00000019992	Mtfr2	mitochondrial fission regulator 2
71805	ENSMUSG00000032939	Nup93	nucleoporin 93
71819	ENSMUSG00000032254	Kif23	kinesin family member 23
71839	ENSMUSG00000074063	Osgin1	oxidative stress induced growth inhibitor 1
71853	ENSMUSG00000020571	Pdia6	protein disulfide isomerase associated 6
71865	ENSMUSG00000047648	Fbxo30	F-box protein 30
71878	ENSMUSG00000027654	Fam83d	family with sequence similarity 83, member D
71909	ENSMUSG00000078762	Haus5	HAUS augmin-like complex, subunit 5
71924	ENSMUSG00000019845	Tube1	tubulin, epsilon 1
71984	ENSMUSG00000070699	Sars2	seryl-aminoacyl-tRNA synthetase 2
71986	ENSMUSG00000045538	Ddx28	DEAD box helicase 28
71988	ENSMUSG00000022034	Esco2	establishment of sister chromatid cohesion N-acetyltransferase 2
72007	ENSMUSG00000039286	Fndc3b	fibronectin type III domain containing 3B
72061	ENSMUSG00000021458	Aopep	aminopeptidase O
72080	ENSMUSG00000026955	Sapcd2	suppressor APC domain containing 2
72107	ENSMUSG00000022422	Dscc1	DNA replication and sister chromatid cohesion 1
72119	ENSMUSG00000027469	Tpx2	TPX2, microtubule-associated
72140	ENSMUSG00000023072	Cep89	centrosomal protein 89
72151	ENSMUSG00000029363	Rfc5	replication factor C (activator 1) 5
72155	ENSMUSG00000031756	Cenpn	centromere protein N
72160	ENSMUSG00000026347	Tmem163	transmembrane protein 163
72287	ENSMUSG00000074170	Plekhf1	pleckstrin homology domain containing, family F (with FYVE domain) member 1
72391	ENSMUSG00000037628	Cdkn3	cyclin-dependent kinase inhibitor 3
72415	ENSMUSG00000023940	Sgo1	shugoshin 1
72429	ENSMUSG00000070972	Dnajc25	DnaJ heat shock protein family (Hsp40) member C25
72446	ENSMUSG00000032841	Prr5l	proline rich 5 like
72472	ENSMUSG00000019838	Slc16a10	solute carrier family 16 (monocarboxylic acid transporters), member 10
72549	ENSMUSG00000033589	Reep4	receptor accessory protein 4
72568	ENSMUSG00000058729	Lin9	lin-9 homolog (C. elegans)
72572	ENSMUSG00000051934	Spats2	spermatogenesis associated, serine-rich 2
72668	ENSMUSG00000054074	Skida1	SKI/DACH domain containing 1
72709	ENSMUSG00000022440	C1qtnf6	C1q and tumor necrosis factor related protein 6
72749	ENSMUSG00000059323	Tonsl	tonsoku-like, DNA repair protein
72776	ENSMUSG00000027959	Sass6	SAS-6 centriolar assembly protein
72787	ENSMUSG00000028614	Ndc1	NDC1 transmembrane nucleoporin
73174	ENSMUSG00000038517	Tbkbp1	TBK1 binding protein 1
73680	ENSMUSG00000028807	Zbtb8a	zinc finger and BTB domain containing 8a
73690	ENSMUSG00000056888	Glipr1	GLI pathogenesis-related 1 (glioma)
73804	ENSMUSG00000028678	Kif2c	kinesin family member 2C
74041	ENSMUSG00000030641	Ddias	DNA damage-induced apoptosis suppressor
74044	ENSMUSG00000033222	Ttf2	transcription termination factor, RNA polymerase II
74107	ENSMUSG00000024989	Cep55	centrosomal protein 55
74114	ENSMUSG00000003623	Crot	carnitine O-octanoyltransferase
74117	ENSMUSG00000026341	Actr3	ARP3 actin-related protein 3
74154	ENSMUSG00000015127	Unkl	unkempt family like zinc finger
74211	ENSMUSG00000032300	1700017B05Rik	RIKEN cDNA 1700017B05 gene
74237	ENSMUSG00000025474	Tubgcp2	tubulin, gamma complex associated protein 2
74255	ENSMUSG00000028409	Smu1	smu-1 suppressor of mec-8 and unc-52 homolog (C. elegans)
74270	ENSMUSG00000026854	Usp20	ubiquitin specific peptidase 20
74276	ENSMUSG00000038973	Cldnd2	claudin domain containing 2
74335	ENSMUSG00000021287	Xrcc3	X-ray repair complementing defective repair in Chinese hamster cells 3
74360	ENSMUSG00000031922	Cep57	centrosomal protein 57
74427	ENSMUSG00000021890	Eaf1	ELL associated factor 1
74513	ENSMUSG00000036902	Neto2	neuropilin (NRP) and tolloid (TLL)-like 2
74552	ENSMUSG00000028803	Nipal3	NIPA-like domain containing 3
74616	ENSMUSG00000008226	Scrn3	secernin 3
75317	ENSMUSG00000035365	Parpbp	PARP1 binding protein
75423	ENSMUSG00000036093	Arl5a	ADP-ribosylation factor-like 5A
75786	ENSMUSG00000040549	Ckap5	cytoskeleton associated protein 5
75939	ENSMUSG00000027811	4930579G24Rik	RIKEN cDNA 4930579G24 gene
76014	ENSMUSG00000017478	Zc3h18	zinc finger CCCH-type containing 18
76044	ENSMUSG00000042029	Ncapg2	non-SMC condensin II complex, subunit G2
76071	ENSMUSG00000063646	Jakmip1	janus kinase and microtubule interacting protein 1
76131	ENSMUSG00000028175	Depdc1a	DEP domain containing 1a
76273	ENSMUSG00000053253	Ndfip2	Nedd4 family interacting protein 2
76464	ENSMUSG00000027326	Knl1	kinetochore scaffold 1
76650	ENSMUSG00000032802	Srxn1	sulfiredoxin 1 homolog (S. cerevisiae)
76737	ENSMUSG00000023272	Creld2	cysteine-rich with EGF-like domains 2
76895	ENSMUSG00000037933	Bicd2	BICD cargo adaptor 2
76936	ENSMUSG00000059208	Hnrnpm	heterogeneous nuclear ribonucleoprotein M
77011	ENSMUSG00000046591	Ticrr	TOPBP1-interacting checkpoint and replication regulator
77035	ENSMUSG00000030752	Kdm8	lysine (K)-specific demethylase 8
77048	ENSMUSG00000020024	Cep83	centrosomal protein 83
77065	ENSMUSG00000037461	Ints7	integrator complex subunit 7
77371	ENSMUSG00000036391	Sec24a	Sec24 related gene family, member A (S. cerevisiae)
77626	ENSMUSG00000005899	Smpd4	sphingomyelin phosphodiesterase 4
77644	ENSMUSG00000006423	C330007P06Rik	RIKEN cDNA C330007P06 gene
77744	ENSMUSG00000022070	Bora	bora, aurora kinase A activator
77782	ENSMUSG00000034206	Polq	polymerase (DNA directed), theta
77799	ENSMUSG00000027636	Sla2	Src-like-adaptor 2
77891	ENSMUSG00000060860	Ube2s	ubiquitin-conjugating enzyme E2S
77951	ENSMUSG00000049439	Cyp20a1	cytochrome P450, family 20, subfamily a, polypeptide 1
78586	ENSMUSG00000024135	Srbd1	S1 RNA binding domain 1
78658	ENSMUSG00000035024	Ncapd3	non-SMC condensin II complex, subunit D3
78733	ENSMUSG00000032783	Troap	trophinin associated protein
78833	ENSMUSG00000031669	Gins3	GINS complex subunit 3 (Psf3 homolog)
79196	ENSMUSG00000037606	Osbpl5	oxysterol binding protein-like 5
79456	ENSMUSG00000033762	Recql4	RecQ protein-like 4
80289	ENSMUSG00000035840	Lysmd3	LysM, putative peptidoglycan-binding, domain containing 3
80889	ENSMUSG00000070462	Tlnrd1	talin rod domain containing 1
80901	ENSMUSG00000048521	Cxcr6	chemokine (C-X-C motif) receptor 6
80905	ENSMUSG00000023953	Polh	polymerase (DNA directed), eta (RAD 30 related)
80986	ENSMUSG00000037725	Ckap2	cytoskeleton associated protein 2
81910	ENSMUSG00000027422	Rrbp1	ribosome binding protein 1
83490	ENSMUSG00000025017	Pik3ap1	phosphoinositide-3-kinase adaptor protein 1
83671	ENSMUSG00000030616	Sytl2	synaptotagmin-like 2
83701	ENSMUSG00000037364	Srrt	serrate RNA effector molecule homolog (Arabidopsis)
84652	ENSMUSG00000028995	Fam126a	family with sequence similarity 126, member A
93692	ENSMUSG00000021591	Glrx	glutaredoxin
93790	ENSMUSG00000030452	Nipa2	non imprinted in Prader-Willi/Angelman syndrome 2 homolog (human)
94180	ENSMUSG00000032281	Acsbg1	acyl-CoA synthetase bubblegum family member 1
94185	ENSMUSG00000023915	Tnfrsf21	tumor necrosis factor receptor superfamily, member 21
94223	ENSMUSG00000022718	Dgcr8	DGCR8, microprocessor complex subunit
97165	ENSMUSG00000054717	Hmgb2	high mobility group box 2
97487	ENSMUSG00000096188	Cmtm4	CKLF-like MARVEL transmembrane domain containing 4
98386	ENSMUSG00000004880	Lbr	lamin B receptor
98415	ENSMUSG00000026434	Nucks1	nuclear casein kinase and cyclin-dependent kinase substrate 1
98758	ENSMUSG00000042079	Hnrnpf	heterogeneous nuclear ribonucleoprotein F
98878	ENSMUSG00000027293	Ehd4	EH-domain containing 4
99151	ENSMUSG00000039787	Cercam	cerebral endothelial cell adhesion molecule
100088	ENSMUSG00000028896	Rcc1	regulator of chromosome condensation 1
100532	ENSMUSG00000047881	Rell1	RELT-like 1
100604	ENSMUSG00000054720	Lrrc8c	leucine rich repeat containing 8 family, member C
101565	ENSMUSG00000033904	Ccp110	centriolar coiled coil protein 110
101685	ENSMUSG00000049516	Spty2d1	SPT2 chromatin protein domain containing 1
102595	ENSMUSG00000050721	Plekho2	pleckstrin homology domain containing, family O member 2
102626	ENSMUSG00000032577	Mapkapk3	mitogen-activated protein kinase-activated protein kinase 3
102920	ENSMUSG00000031262	Cenpi	centromere protein I
103573	ENSMUSG00000020290	Xpo1	exportin 1
103733	ENSMUSG00000035198	Tubg1	tubulin, gamma 1
103963	ENSMUSG00000030062	Rpn1	ribophorin I
104732	ENSMUSG00000037466	Tedc1	tubulin epsilon and delta complex 1
105083	ENSMUSG00000042275	Pelo	pelota mRNA surveillance and ribosome rescue factor
105440	ENSMUSG00000034327	Kctd9	potassium channel tetramerisation domain containing 9
105504	ENSMUSG00000061244	Exoc5	exocyst complex component 5
105670	ENSMUSG00000022106	Rcbtb2	regulator of chromosome condensation (RCC1) and BTB (POZ) domain containing protein 2
105837	ENSMUSG00000022369	Mtbp	Mdm2, transformed 3T3 cell double minute p53 binding protein
105847	ENSMUSG00000022614	Lmf2	lipase maturation factor 2
105988	ENSMUSG00000058290	Espl1	extra spindle pole bodies 1, separase
106039	ENSMUSG00000033128	Gga1	golgi associated, gamma adaptin ear containing, ARF binding protein 1
106143	ENSMUSG00000054604	Cggbp1	CGG triplet repeat binding protein 1
106344	ENSMUSG00000022881	Rfc4	replication factor C (activator 1) 4
106582	ENSMUSG00000059791	Nrm	nurim (nuclear envelope membrane protein)
106795	ENSMUSG00000050410	Tcf19	transcription factor 19
106952	ENSMUSG00000024451	Arap3	ArfGAP with RhoGAP domain, ankyrin repeat and PH domain 3
106957	ENSMUSG00000024270	Slc39a6	solute carrier family 39 (metal ion transporter), member 6
107029	ENSMUSG00000024556	Me2	malic enzyme 2, NAD(+)-dependent, mitochondrial
107272	ENSMUSG00000024640	Psat1	phosphoserine aminotransferase 1
107305	ENSMUSG00000048832	Vps37c	vacuolar protein sorting 37C
107350	ENSMUSG00000075010	AW112010	expressed sequence AW112010
107373	ENSMUSG00000024691	Fam111a	family with sequence similarity 111, member A
107435	ENSMUSG00000027018	Hat1	histone aminotransferase 1
107513	ENSMUSG00000021427	Ssr1	signal sequence receptor, alpha
107652	ENSMUSG00000026670	Uap1	UDP-N-acetylglucosamine pyrophosphorylase 1
107684	ENSMUSG00000028337	Coro2a	coronin, actin binding protein 2A
107823	ENSMUSG00000057406	Nsd2	nuclear receptor binding SET domain protein 2
107995	ENSMUSG00000006398	Cdc20	cell division cycle 20
108000	ENSMUSG00000026605	Cenpf	centromere protein F
108062	ENSMUSG00000031256	Cstf2	cleavage stimulation factor, 3' pre-RNA subunit 2
108115	ENSMUSG00000038963	Slco4a1	solute carrier organic anion transporter family, member 4a1
108121	ENSMUSG00000061613	U2af1	U2 small nuclear ribonucleoprotein auxiliary factor (U2AF) 1
108156	ENSMUSG00000021048	Mthfd1	methylenetetrahydrofolate dehydrogenase (NADP+ dependent), methenyltetrahydrofolate cyclohydrolase, formyltetrahydrofolate synthase
108671	ENSMUSG00000021811	Dnajc9	DnaJ heat shock protein family (Hsp40) member C9
108900	ENSMUSG00000055184	Fam72a	family with sequence similarity 72, member A
108907	ENSMUSG00000027306	Nusap1	nucleolar and spindle associated protein 1
108912	ENSMUSG00000048922	Cdca2	cell division cycle associated 2
108954	ENSMUSG00000046062	Ppp1r15b	protein phosphatase 1, regulatory subunit 15B
108961	ENSMUSG00000046179	E2f8	E2F transcription factor 8
109019	ENSMUSG00000026107	Nabp1	nucleic acid binding protein 1
109079	ENSMUSG00000026662	Sephs1	selenophosphate synthetase 1
109242	ENSMUSG00000028438	Kif24	kinesin family member 24
109270	ENSMUSG00000036106	Prr5	proline rich 5 (renal)
109700	ENSMUSG00000042284	Itga1	integrin alpha 1
109934	ENSMUSG00000017631	Abr	active BCR-related gene
110033	ENSMUSG00000030677	Kif22	kinesin family member 22
110052	ENSMUSG00000021377	Dek	DEK proto-oncogene (DNA binding)
110074	ENSMUSG00000027203	Dut	deoxyuridine triphosphatase
110147	ENSMUSG00000013787	Ehmt2	euchromatic histone lysine N-methyltransferase 2
110172	ENSMUSG00000020873	Slc35b1	solute carrier family 35, member B1
110749	ENSMUSG00000022945	Chaf1b	chromatin assembly factor 1, subunit B (p60)
110750	ENSMUSG00000002718	Cse1l	chromosome segregation 1-like (S. cerevisiae)
110809	ENSMUSG00000018379	Srsf1	serine and arginine-rich splicing factor 1
110854	ENSMUSG00000039515	Ptpa	protein phosphatase 2 protein activator
114249	ENSMUSG00000040998	Npnt	nephronectin
114714	ENSMUSG00000007646	Rad51c	RAD51 paralog C
114896	ENSMUSG00000031967	Afg3l1	AFG3-like AAA ATPase 1
116871	ENSMUSG00000055817	Mta3	metastasis associated 3
116903	ENSMUSG00000030666	Calcb	calcitonin-related polypeptide, beta
140579	ENSMUSG00000017670	Elmo2	engulfment and cell motility 2
140858	ENSMUSG00000026917	Wdr5	WD repeat domain 5
140917	ENSMUSG00000027845	Dclre1b	DNA cross-link repair 1B
170625	ENSMUSG00000042364	Snx18	sorting nexin 18
170750	ENSMUSG00000025027	Xpnpep1	X-prolyl aminopeptidase (aminopeptidase P) 1, soluble
170762	ENSMUSG00000022142	Nup155	nucleoporin 155
170823	ENSMUSG00000029276	Glmn	glomulin, FKBP associated protein
171170	ENSMUSG00000036109	Mbnl3	muscleblind like splicing factor 3
171285	ENSMUSG00000020399	Havcr2	hepatitis A virus cellular receptor 2
171504	ENSMUSG00000042759	Apobr	apolipoprotein B receptor
191578	ENSMUSG00000035266	Helq	helicase, POLQ-like
192120	ENSMUSG00000028392	Bspry	B-box and SPRY domain containing
192193	ENSMUSG00000030104	Edem1	ER degradation enhancer, mannosidase alpha-like 1
192662	ENSMUSG00000025132	Arhgdia	Rho GDP dissociation inhibitor (GDI) alpha
192734	ENSMUSG00000046807	Lrrc75b	leucine rich repeat containing 75B
192976	ENSMUSG00000046417	Lrrc75a	leucine rich repeat containing 75A
207777	ENSMUSG00000034156	Tspoap1	TSPO associated protein 1
208084	ENSMUSG00000041064	Pif1	PIF1 5'-to-3' DNA helicase
208628	ENSMUSG00000029414	Kntc1	kinetochore associated 1
208836	ENSMUSG00000039187	Fanci	Fanconi anemia, complementation group I
209003	ENSMUSG00000031107	Rbmx2	RNA binding motif protein, X-linked 2
209334	ENSMUSG00000051235	Gen1	GEN1, Holliday junction 5' flap endonuclease
209737	ENSMUSG00000036768	Kif15	kinesin family member 15
210035	ENSMUSG00000040195	Nemp1	nuclear envelope integral membrane protein 1
210106	ENSMUSG00000034575	Tent4a	terminal nucleotidyltransferase 4A
210544	ENSMUSG00000022364	Tbc1d31	TBC1 domain family, member 31
210711	ENSMUSG00000048170	Mcmbp	minichromosome maintenance complex binding protein
210982	ENSMUSG00000036568	Bicral	BRD4 interacting chromatin remodeling complex associated protein like
211651	ENSMUSG00000034023	Fancd2	Fanconi anemia, complementation group D2
212167	ENSMUSG00000039934	Gsap	gamma-secretase activating protein
212307	ENSMUSG00000024277	Mapre2	microtubule-associated protein, RP/EB family, member 2
212377	ENSMUSG00000045751	Mms22l	MMS22-like, DNA repair protein
213054	ENSMUSG00000038766	Gabpb2	GA repeat binding protein, beta 2
213211	ENSMUSG00000053128	Rnf26	ring finger protein 26
214763	ENSMUSG00000032344	Cgas	cyclic GMP-AMP synthase
214901	ENSMUSG00000019214	Chtf18	CTF18, chromosome transmission fidelity factor 18
215114	ENSMUSG00000039959	Hip1	huntingtin interacting protein 1
215335	ENSMUSG00000020261	Slc36a1	solute carrier family 36 (proton/amino acid symporter), member 1
215387	ENSMUSG00000034906	Ncaph	non-SMC condensin I complex, subunit H
216846	ENSMUSG00000032782	Cntrob	centrobin, centrosomal BRCA2 interacting protein
216964	ENSMUSG00000044328	Trp53i13	transformation related protein 53 inducible protein 13
217216	ENSMUSG00000034773	Hrob	homologous recombination factor with OB-fold
217558	ENSMUSG00000035293	G2e3	G2/M-phase specific E3 ubiquitin ligase
217653	ENSMUSG00000047534	Mis18bp1	MIS18 binding protein 1
217882	ENSMUSG00000072825	Cep170b	centrosomal protein 170B
218581	ENSMUSG00000021697	Depdc1b	DEP domain containing 1B
218973	ENSMUSG00000037572	Wdhd1	WD repeat and HMG-box DNA binding protein 1
218977	ENSMUSG00000037544	Dlgap5	DLG associated protein 5
219072	ENSMUSG00000022177	Haus4	HAUS augmin-like complex, subunit 4
219103	ENSMUSG00000064128	Cenpj	centromere protein J
219114	ENSMUSG00000021965	Ska3	spindle and kinetochore associated complex subunit 3
223255	ENSMUSG00000063410	Stk24	serine/threonine kinase 24
223433	ENSMUSG00000056069	Otulinl	OTU deubiquitinase with linear linkage specificity like
223453	ENSMUSG00000039168	Dap	death-associated protein
223601	ENSMUSG00000022378	Cyrib	CYFIP related Rac1 interactor B
223978	ENSMUSG00000065979	Cpped1	calcineurin-like phosphoesterase domain containing 1
224171	ENSMUSG00000033031	Cip2a	cell proliferation regulating inhibitor of protein phosphatase 2A
224860	ENSMUSG00000038910	Plcl2	phospholipase C-like 2
224897	ENSMUSG00000001229	Dpp9	dipeptidylpeptidase 9
225182	ENSMUSG00000041238	Rbbp8	retinoblastoma binding protein 8, endonuclease
225659	ENSMUSG00000073542	Cep76	centrosomal protein 76
225825	ENSMUSG00000034028	Cd226	CD226 antigen
226432	ENSMUSG00000041879	Ipo9	importin 9
226519	ENSMUSG00000026478	Lamc1	laminin, gamma 1
226641	ENSMUSG00000026663	Atf6	activating transcription factor 6
226856	ENSMUSG00000026623	Lpgat1	lysophosphatidylglycerol acyltransferase 1
227292	ENSMUSG00000026176	Ctdsp1	CTD (carboxy-terminal domain, RNA polymerase II, polypeptide A) small phosphatase 1
227731	ENSMUSG00000026819	Slc25a25	solute carrier family 25 (mitochondrial carrier, phosphate carrier), member 25
228061	ENSMUSG00000042410	Agps	alkylglycerone phosphate synthase
228421	ENSMUSG00000027115	Kif18a	kinesin family member 18A
228482	ENSMUSG00000041219	Arhgap11a	Rho GTPase activating protein 11A
228852	ENSMUSG00000037754	Ppp1r16b	protein phosphatase 1, regulatory subunit 16B
229731	ENSMUSG00000040322	Slc25a24	solute carrier family 25 (mitochondrial carrier, phosphate carrier), member 24
229841	ENSMUSG00000045328	Cenpe	centromere protein E
230257	ENSMUSG00000028382	Ptbp3	polypyrimidine tract binding protein 3
230376	ENSMUSG00000038047	Haus6	HAUS augmin-like complex, subunit 6
230484	ENSMUSG00000028560	Usp1	ubiquitin specific peptidase 1
230806	ENSMUSG00000012123	Crybg2	crystallin beta-gamma domain containing 2
230809	ENSMUSG00000050890	Pdik1l	PDLIM1 interacting kinase 1 like
231506	ENSMUSG00000035310	Lin54	lin-54 homolog (C. elegans)
231821	ENSMUSG00000056413	Adap1	ArfGAP with dual PH domains 1
231932	ENSMUSG00000043931	Gimap7	GTPase, IMAP family member 7
232288	ENSMUSG00000030064	Frmd4b	FERM domain containing 4B
232415	ENSMUSG00000071158	Klrh1	killer cell lectin-like receptor subfamily H, member 1
233060	ENSMUSG00000074220	Zfp382	zinc finger protein 382
233064	ENSMUSG00000037020	Wdr62	WD repeat domain 62
233071	ENSMUSG00000036882	Arhgap33	Rho GTPase activating protein 33
233328	ENSMUSG00000015133	Lrrk1	leucine-rich repeat kinase 1
233406	ENSMUSG00000038943	Prc1	protein regulator of cytokinesis 1
233724	ENSMUSG00000047554	Tmem41b	transmembrane protein 41B
233805	ENSMUSG00000048787	Dcun1d3	DCN1, defective in cullin neddylation 1, domain containing 3 (S. cerevisiae)
233826	ENSMUSG00000044702	Palb2	partner and localizer of BRCA2
233876	ENSMUSG00000042606	Hirip3	HIRA interacting protein 3
234258	ENSMUSG00000039396	Neil3	nei like 3 (E. coli)
234366	ENSMUSG00000036180	Gatad2a	GATA zinc finger domain containing 2A
234396	ENSMUSG00000046295	Ankle1	ankyrin repeat and LEM domain containing 1
234663	ENSMUSG00000035770	Dync1li2	dynein, cytoplasmic 1 light intermediate chain 2
234736	ENSMUSG00000033596	Rfwd3	ring finger and WD repeat domain 3
234865	ENSMUSG00000039509	Nup133	nucleoporin 133
235497	ENSMUSG00000042487	Leo1	Leo1, Paf1/RNA polymerase II complex component
235534	ENSMUSG00000043587	Pxylp1	2-phosphoxylose phosphatase 1
235559	ENSMUSG00000032555	Topbp1	topoisomerase (DNA) II binding protein 1
235574	ENSMUSG00000032570	Atp2c1	ATPase, Ca++-sequestering
235627	ENSMUSG00000056724	Nbeal2	neurobeachin-like 2
236930	ENSMUSG00000051220	Ercc6l	excision repair cross-complementing rodent repair deficiency complementation group 6 like
237360	ENSMUSG00000059901	Adamts14	a disintegrin-like and metallopeptidase (reprolysin type) with thrombospondin type 1 motif, 14
237436	ENSMUSG00000074802	Gas2l3	growth arrest-specific 2 like 3
237877	ENSMUSG00000017550	Atad5	ATPase family, AAA domain containing 5
237911	ENSMUSG00000034329	Brip1	BRCA1 interacting protein C-terminal helicase 1
239849	ENSMUSG00000062082	Cd200r4	CD200 receptor 4
240055	ENSMUSG00000034413	Neurl1b	neuralized E3 ubiquitin protein ligase 1B
240084	ENSMUSG00000040312	Cchcr1	coiled-coil alpha-helical rod protein 1
240354	ENSMUSG00000032688	Malt1	MALT1 paracaspase
240641	ENSMUSG00000024795	Kif20b	kinesin family member 20B
240672	ENSMUSG00000034765	Dusp5	dual specificity phosphatase 5
241041	ENSMUSG00000025936	Gm4956	predicted gene 4956
241627	ENSMUSG00000027242	Wdr76	WD repeat domain 76
241633	ENSMUSG00000060131	Atp8b4	ATPase, class I, type 8B, member 4
243963	ENSMUSG00000048012	Zfp473	zinc finger protein 473
244745	ENSMUSG00000043067	Dpy19l1	dpy-19-like 1 (C. elegans)
245944	ENSMUSG00000020128	Vps54	VPS54 GARP complex subunit
246102	ENSMUSG00000023066	Rttn	rotatin
246177	ENSMUSG00000020437	Myo1g	myosin IG
259279	ENSMUSG00000000759	Tubgcp3	tubulin, gamma complex associated protein 3
263406	ENSMUSG00000052609	Plekhg3	pleckstrin homology domain containing, family G (with RhoGef domain) member 3
268465	ENSMUSG00000039055	Eme1	essential meiotic structure-specific endonuclease 1
268469	ENSMUSG00000075595	Zfp652	zinc finger protein 652
268697	ENSMUSG00000041431	Ccnb1	cyclin B1
268882	ENSMUSG00000035764	Fbxo45	F-box protein 45
268930	ENSMUSG00000023908	Pkmyt1	protein kinase, membrane associated tyrosine/threonine 1
268996	ENSMUSG00000037013	Ss18	SS18, nBAF chromatin remodeling complex subunit
269224	ENSMUSG00000026274	Pask	PAS domain containing serine/threonine kinase
269378	ENSMUSG00000027597	Ahcy	S-adenosylhomocysteine hydrolase
269400	ENSMUSG00000038685	Rtel1	regulator of telomere elongation helicase 1
269582	ENSMUSG00000042489	Clspn	claspin
269589	ENSMUSG00000028860	Sytl1	synaptotagmin-like 1
269630	ENSMUSG00000073147	5031425E22Rik	RIKEN cDNA 5031425E22 gene
269941	ENSMUSG00000032640	Chsy1	chondroitin sulfate synthase 1
270906	ENSMUSG00000020493	Prr11	proline rich 11
272396	ENSMUSG00000030515	Tarsl2	threonyl-tRNA synthetase-like 2
272551	ENSMUSG00000031821	Gins2	GINS complex subunit 2 (Psf2 homolog)
277978	ENSMUSG00000043251	Exoc3l	exocyst complex component 3-like
282663	ENSMUSG00000051029	Serpinb1b	serine (or cysteine) peptidase inhibitor, clade B, member 1b
319148	ENSMUSG00000069310	H3c3	H3 clustered histone 3
319468	ENSMUSG00000034613	Ppm1h	protein phosphatase 1H (PP2C domain containing)
319880	ENSMUSG00000020023	Tmcc3	transmembrane and coiled coil domains 3
320046	ENSMUSG00000052125	F730043M19Rik	RIKEN cDNA F730043M19 gene
320116	ENSMUSG00000048721	Fndc9	fibronectin type III domain containing 9
320207	ENSMUSG00000020901	Pik3r5	phosphoinositide-3-kinase regulatory subunit 5
320438	ENSMUSG00000073792	Alg6	asparagine-linked glycosylation 6 (alpha-1,3,-glucosyltransferase)
320782	ENSMUSG00000056498	Tmem154	transmembrane protein 154
320878	ENSMUSG00000038244	Mical2	microtubule associated monooxygenase, calponin and LIM domain containing 2
326618	ENSMUSG00000031799	Tpm4	tropomyosin 4
327762	ENSMUSG00000036875	Dna2	DNA replication helicase/nuclease 2
329207	ENSMUSG00000070732	Rbm44	RNA binding motif protein 44
329260	ENSMUSG00000056268	Dennd1b	DENN/MADD domain containing 1B
329506	ENSMUSG00000033411	Ctdspl2	CTD (carboxy-terminal domain, RNA polymerase II, polypeptide A) small phosphatase like 2
329679	ENSMUSG00000061175	Fnip2	folliculin interacting protein 2
329739	ENSMUSG00000040339	Fam102b	family with sequence similarity 102, member B
330192	ENSMUSG00000066278	Vps37b	vacuolar protein sorting 37B
353172	ENSMUSG00000029777	Gars	glycyl-tRNA synthetase
381290	ENSMUSG00000026463	Atp2b4	ATPase, Ca++ transporting, plasma membrane 4
381293	ENSMUSG00000041498	Kif14	kinesin family member 14
381306	ENSMUSG00000041406	BC055324	cDNA sequence BC055324
381318	ENSMUSG00000062510	Nsl1	NSL1, MIS12 kinetochore complex component
381605	ENSMUSG00000039813	Tbc1d2	TBC1 domain family, member 2
381694	ENSMUSG00000051950	B3glct	beta-3-glucosyltransferase
404710	ENSMUSG00000028068	Iqgap3	IQ motif containing GTPase activating protein 3
432486	ENSMUSG00000035311	Gnptab	N-acetylglucosamine-1-phosphate transferase, alpha and beta subunits
432879	ENSMUSG00000075502	Kbtbd6	kelch repeat and BTB (POZ) domain containing 6
433470	ENSMUSG00000033213	AA467197	expressed sequence AA467197
445007	ENSMUSG00000020739	Nup85	nucleoporin 85
544963	ENSMUSG00000021676	Iqgap2	IQ motif containing GTPase activating protein 2
623474	ENSMUSG00000078773	Rad54b	RAD54 homolog B (S. cerevisiae)
625931	NA	Gm6637	predicted gene 6637
629303	ENSMUSG00000018925	Heatr9	HEAT repeat containing 9
654467	NA	Gm10052	heterogeneous nuclear ribonucleoprotein A1 pseudogene
677289	ENSMUSG00000043795	Prr33	proline rich 33
100040500	ENSMUSG00000116560	Gm2808	predicted gene 2808
100040736	ENSMUSG00000085399	Foxd2os	forkhead box D2, opposite strand
100041948	NA	Gm9800	predicted gene 9800
100043424	ENSMUSG00000074813	Morrbid	myeloid RNA regulator of BCL2L11 induced cell death
100044526	NA	Gm17764	predicted gene, 17764
100502766	ENSMUSG00000079553	Kifc1	kinesin family member C1
100503490	NA	Gm19723	predicted gene, 19723
100503558	NA	NA	NA
