# Supplementary material for: mTOR regulates T cell exhaustion and PD-1–targeted immunotherapy response during chronic viral infection
Source: J Clin Invest. 2023 Jan 17;133(2):e160025. doi: 10.1172/JCI160025 (PMC9843061; doi:10.1172/JCI160025)
Supplement: Supplemental Conflict of interest statement [file jci-133-160025-s046.xlsx]

## Sheet: Dr. Ahmed PD-1
Application No.	Patent No.
13/120,406	8552154
13/802,172	9102727
14/144,304	9457080
15/252,133	10370446
16/445,130	11359013
11/449,919	8652465
12/626,848	9598491

## Sheet: Dr. Freeman PD-1
Application No.	Patent No.
10/519,925	7595048
11/501,392	7722868
15/029,369	10202454
16/603,894
16/925,980
15/727,456	10752687
14/604,415	9683048
15/595,618	9815898
17/078,929
15/900,153	10851165
14/881,888	9988452
17/549,586
17/478,370
16/365,978
13/120,406	8552154
13/802,172	9102727
14/822,651	10011656
15/995,584	10370448
16/506,840	11261251
16/459,392
12/959,307	8728474
14/638,985	9067999
14/550,585	9073994
15/000,863	9393301
14/245,692	9402899
15/000,869	9439962
16/065,387	11413340
17/811,606
14/144,304	9457080
15/252,133	10370446
16/445,130	11359013
11/449,919	8652465
12/626,848	9598491
16/967,243
17/606,585
16/315,298	10960008
17/173,897
15/533,532	11220545
17/409,118
15/553,225	10948492
15/768,077	11207393
15/806,003	10934353
14/418,536	9845356
12/538,698	8168179

## Sheet: Dr. Freeman TIM-3
Application No.	Patent No.
10/354,447	7470428
12/276,977	8101176
13/331,387	8697069
13/176,651	8709412
14/464,447	9333256
14/610,837	9605070
15/462,585	9884913
14/464,455	9962440
15/432,819	10472419
16/841,029	10981990
14/651,934	11116818
16/588,06	11155620
